# Supplementary material for: Long non-coding RNAs as prognostic markers in human breast cancer
Source: Oncotarget. 2016 Mar 1;7(15):20584–96. doi: 10.18632/oncotarget.7828 (PMC4991477; doi:10.18632/oncotarget.7828)
Supplement: Supplementary file 2 [file oncotarget-07-20584-s002.xlsx]

## Sheet: Sheet1
	Supplementary Table 1, lncRNAs used for primary search
hgnc_id	symbol	name	locus_group	locus_type	status	location	location_sortable	alias_symbol	alias_name	prev_symbol	prev_name	gene_family	gene_family_id	date_approved_reserved	date_symbol_changed	date_name_changed	date_modified	entrez_id	ensembl_gene_id	vega_id	ucsc_id	ena	refseq_accession	ccds_id	uniprot_ids	pubmed_id	mgd_id	rgd_id	lsdb	cosmic	omim_id	mirbase	homeodb	snornabase	bioparadigms_slc	orphanet	pseudogene.org	horde_id	merops	imgt	iuphar	kznf_gene_catalog	mamit-trnadb	cd	lncrnadb	enzyme_id	intermediate_filament_db
HGNC:37133	A1BG-AS1	A1BG antisense RNA 1	non-coding RNA	RNA, long non-coding	Approved	19q13.43	19q13.43	FLJ23569		NCRNA00181|A1BGAS|A1BG-AS	non-protein coding RNA 181|A1BG antisense RNA (non-protein coding)|A1BG antisense RNA 1 (non-protein coding)			2009-07-20T00:00:00Z	2010-11-25T00:00:00Z	2012-08-15T00:00:00Z	2013-06-27T00:00:00Z	503538	ENSG00000268895	OTTHUMG00000183508	uc002qsg.3	BC040926	NR_015380
HGNC:27057	A2M-AS1	A2M antisense RNA 1 (head to head)	non-coding RNA	RNA, long non-coding	Approved	12p13.31	12p13.31				A2M antisense RNA 1 (non-protein coding)|A2M antisense RNA 1			2012-06-23T00:00:00Z		2014-08-08T00:00:00Z	2014-08-08T00:00:00Z	144571	ENSG00000245105	OTTHUMG00000168289	uc009zgj.1		NR_026971
HGNC:41022	A2ML1-AS1	A2ML1 antisense RNA 1	non-coding RNA	RNA, long non-coding	Approved	12p13.31	12p13.31				A2ML1 antisense RNA 1 (non-protein coding)			2011-05-05T00:00:00Z		2012-08-15T00:00:00Z	2014-11-19T00:00:00Z	100874108	ENSG00000256661	OTTHUMG00000168273
HGNC:41523	A2ML1-AS2	A2ML1 antisense RNA 2	non-coding RNA	RNA, long non-coding	Approved	12p13.31	12p13.31				A2ML1 antisense RNA 2 (non-protein coding)			2011-05-05T00:00:00Z		2012-08-15T00:00:00Z	2014-11-19T00:00:00Z		ENSG00000256904	OTTHUMG00000168274
HGNC:50301	AADACL2-AS1	AADACL2 antisense RNA 1	non-coding RNA	RNA, long non-coding	Approved	3q25.1	03q25.1							2014-04-07T00:00:00Z			2014-04-07T00:00:00Z	101928142	ENSG00000242908	OTTHUMG00000159877			NR_110203
HGNC:51526	AATBC	apoptosis associated transcript in bladder cancer	non-coding RNA	RNA, long non-coding	Approved	21q22.3	21q22.3		apoptosis-associated transcript in bladder cancer			Long non-coding RNAs (published)	788	2015-02-13T00:00:00Z			2015-02-13T00:00:00Z	284837	ENSG00000215458	OTTHUMG00000086882			NR_026961			25473900
HGNC:40053	AATK-AS1	AATK antisense RNA 1	non-coding RNA	RNA, long non-coding	Approved	17q25.3	17q25.3				AATK antisense RNA 1 (non-protein coding)			2011-05-04T00:00:00Z		2012-08-15T00:00:00Z	2014-11-18T00:00:00Z	388428	ENSG00000225180	OTTHUMG00000150182	uc010wuk.1		NR_027255
HGNC:49667	ABALON	apoptotic BCL2L1-antisense long non-coding RNA	non-coding RNA	RNA, long non-coding	Approved	20q11.21	20q11.21	INXS	apoptotic BCL-X-associated long ncRNA|intronic BCL-XS-inducing lncRNA			Long non-coding RNAs (published)	788	2014-03-13T00:00:00Z			2014-07-23T00:00:00Z	103021294	ENSG00000281376			KC505631	NR_131907			24992962					616018
HGNC:39983	ABCA9-AS1	ABCA9 antisense RNA 1	non-coding RNA	RNA, long non-coding	Approved	17q24.2	17q24.2				ABCA9 antisense RNA 1 (non-protein coding)			2011-04-20T00:00:00Z		2012-08-15T00:00:00Z	2014-11-19T00:00:00Z	104355297	ENSG00000231749	OTTHUMG00000140370			NR_126414
HGNC:40055	ABCC5-AS1	ABCC5 antisense RNA 1	non-coding RNA	RNA, long non-coding	Approved	3q27.1	03q27.1				ABCC5 antisense RNA 1 (non-protein coding)			2011-07-27T00:00:00Z		2012-08-15T00:00:00Z	2014-11-18T00:00:00Z	100873982	ENSG00000223882	OTTHUMG00000156870	uc031scp.1		NR_046570
HGNC:18289	ABHD11-AS1	ABHD11 antisense RNA 1 (tail to tail)	non-coding RNA	RNA, long non-coding	Approved	7q11.23	07q11.23	NCRNA00035	non-protein coding RNA 35	WBSCR26|LINC00035	Williams Beuren syndrome chromosome region 26|Williams Beuren syndrome chromosome region 26 (non-protein coding)|long intergenic non-protein coding RNA 35			2002-03-05T00:00:00Z	2014-07-08T00:00:00Z	2014-07-08T00:00:00Z	2015-02-12T00:00:00Z	171022	ENSG00000225969	OTTHUMG00000153263	uc011kez.1	BU595969	NR_026690			24984296|25619660					612545
HGNC:49685	ABHD15-AS1	ABHD15 antisense RNA 1	non-coding RNA	RNA, long non-coding	Approved	17q11.2	17q11.2	linc-TP53I13|lnc-TP53I13						2014-02-04T00:00:00Z			2014-02-10T00:00:00Z	104355133	ENSG00000264031	OTTHUMG00000179722		CN275323				24504737
HGNC:41426	ACAP2-IT1	ACAP2 intronic transcript 1	non-coding RNA	RNA, long non-coding	Approved	3q29	03q29				ACAP2 intronic transcript 1 (non-protein coding)			2011-05-04T00:00:00Z		2015-02-25T00:00:00Z	2015-02-25T00:00:00Z	100874306	ENSG00000229325	OTTHUMG00000155905
HGNC:45169	ACTA2-AS1	ACTA2 antisense RNA 1	non-coding RNA	RNA, long non-coding	Approved	10q23.31	10q23.31	uc001kfo.1|ZXF1						2013-03-01T00:00:00Z			2014-04-14T00:00:00Z	100132116	ENSG00000180139	OTTHUMG00000018703		AK093340|AX748062	NR_125373			24721325
HGNC:20131	ACTN1-AS1	ACTN1 antisense RNA 1	non-coding RNA	RNA, long non-coding	Approved	14q24.1	14q24.1			C14orf84	chromosome 14 open reading frame 84|ACTN1 antisense RNA 1 (non-protein coding)			2002-12-18T00:00:00Z	2011-11-30T00:00:00Z	2012-08-15T00:00:00Z	2012-10-12T00:00:00Z	161159	ENSG00000259062	OTTHUMG00000171698	uc031qpf.1	DB029126|AI147349	NR_073422
HGNC:44161	ACVR2B-AS1	ACVR2B antisense RNA 1	non-coding RNA	RNA, long non-coding	Approved	3p22.2	03p22.2				ACVR2B antisense RNA 1 (non-protein coding)			2012-06-30T00:00:00Z		2012-08-15T00:00:00Z	2012-10-12T00:00:00Z	100128640	ENSG00000229589	OTTHUMG00000156031	uc003cie.2	AK025619	NR_028389
HGNC:40625	ADAMTS9-AS1	ADAMTS9 antisense RNA 1	non-coding RNA	RNA, long non-coding	Approved	3p14.1	03p14.1				ADAMTS9 antisense RNA 1 (non-protein coding)			2011-07-27T00:00:00Z		2012-08-15T00:00:00Z	2014-11-18T00:00:00Z	101929335	ENSG00000241158	OTTHUMG00000158723			NR_110150
HGNC:42435	ADAMTS9-AS2	ADAMTS9 antisense RNA 2	non-coding RNA	RNA, long non-coding	Approved	3p14.1	03p14.1				ADAMTS9 antisense RNA 2 (non-protein coding)			2011-07-27T00:00:00Z		2012-08-15T00:00:00Z	2014-11-19T00:00:00Z	100507098	ENSG00000241684	OTTHUMG00000158725	uc003dml.4		NR_038264			24833086
HGNC:40797	ADAMTS19-AS1	ADAMTS19 antisense RNA 1	non-coding RNA	RNA, long non-coding	Approved	5q23.3	05q23.3	RP11-346A9.1						2013-06-19T00:00:00Z			2014-11-18T00:00:00Z	103689846	ENSG00000249421	OTTHUMG00000163040		DA728271	NR_125748
HGNC:32041	ADAMTSL4-AS1	ADAMTSL4 antisense RNA 1	non-coding RNA	RNA, long non-coding	Approved	1q21.2	01q21.2	FLJ45786		C1orf138	chromosome 1 open reading frame 138			2005-07-08T00:00:00Z	2013-08-29T00:00:00Z	2013-08-29T00:00:00Z	2014-11-18T00:00:00Z	574406	ENSG00000203804	OTTHUMG00000034866		AK127688	NR_104133		Q5T5F5
HGNC:23299	ADARB2-AS1	ADARB2 antisense RNA 1	non-coding RNA	RNA, long non-coding	Approved	10p15.3	10p15.3	bA466B20.1		C10orf109|NCRNA00168	chromosome 10 open reading frame 109|non-protein coding RNA 168|ADARB2 antisense RNA 1 (non-protein coding)			2004-05-27T00:00:00Z	2011-08-11T00:00:00Z	2012-08-15T00:00:00Z	2014-11-19T00:00:00Z	642394	ENSG00000205696	OTTHUMG00000017542	uc001ign.3		NR_033387		A8MUL3
HGNC:48682	ADD3-AS1	ADD3 antisense RNA 1	non-coding RNA	RNA, long non-coding	Approved	10q25.1	10q25.1							2013-06-06T00:00:00Z			2013-06-06T00:00:00Z	100505933	ENSG00000203876				NR_038943
HGNC:49543	ADGRA1-AS1	adhesion G protein-coupled receptor A1 antisense RNA 1	non-coding RNA	RNA, long non-coding	Approved	10q26.3	10q26.3			GPR123-AS1	GPR123 antisense RNA 1			2014-01-10T00:00:00Z	2015-03-03T00:00:00Z	2015-03-03T00:00:00Z	2015-03-03T00:00:00Z	100128127	ENSG00000256925	OTTHUMG00000019301			NR_111905
HGNC:50604	ADGRL3-AS1	adhesion G protein-coupled receptor L3 antisense RNA 1	non-coding RNA	RNA, long non-coding	Approved	4q13.1	04q13.1			LPHN3-AS1	LPHN3 antisense RNA 1			2014-05-22T00:00:00Z	2015-03-03T00:00:00Z	2015-03-03T00:00:00Z	2015-03-03T00:00:00Z	101927186	ENSG00000248692	OTTHUMG00000160691			NR_110595
HGNC:40648	ADIPOQ-AS1	ADIPOQ antisense RNA 1	non-coding RNA	RNA, long non-coding	Approved	3q27.3	03q27.3				ADIPOQ antisense RNA 1 (non-protein coding)			2011-07-25T00:00:00Z		2012-08-15T00:00:00Z	2014-11-19T00:00:00Z	100874095	ENSG00000226482	OTTHUMG00000156514	uc031sct.1		NR_046662
HGNC:45127	ADIRF-AS1	ADIRF antisense RNA 1	non-coding RNA	RNA, long non-coding	Approved	10q23.2	10q23.2							2013-02-20T00:00:00Z			2015-01-29T00:00:00Z	100133190	ENSG00000272734	OTTHUMG00000185998		AK128041
HGNC:51227	ADNP-AS1	ADNP antisense RNA 1	non-coding RNA	RNA, long non-coding	Approved	20q13.13	20q13.13							2014-08-08T00:00:00Z			2014-08-08T00:00:00Z	101927631	ENSG00000259456	OTTHUMG00000172534			NR_110009
HGNC:37122	ADORA2A-AS1	ADORA2A antisense RNA 1	non-coding RNA	RNA, long non-coding	Approved	22q11.23	22q11.23	FLJ34651		C22orf45	chromosome 22 open reading frame 45			2009-08-15T00:00:00Z	2012-10-11T00:00:00Z	2012-10-11T00:00:00Z	2012-10-12T00:00:00Z	646023	ENSG00000178803	OTTHUMG00000150735	uc002zzz.2	AK091970	NR_028483		P86434	19726446				ADORA2A-AS1
HGNC:44144	ADPGK-AS1	ADPGK antisense RNA 1	non-coding RNA	RNA, long non-coding	Approved	15q24.1	15q24.1				ADPGK antisense RNA 1 (non-protein coding)			2012-06-30T00:00:00Z		2012-08-15T00:00:00Z	2012-10-12T00:00:00Z	100287559	ENSG00000260898	OTTHUMG00000173100	uc002avk.1	AK127877	NR_040107
HGNC:28141	AFAP1-AS1	AFAP1 antisense RNA 1	non-coding RNA	RNA, long non-coding	Approved	4p16.1	04p16.1	MGC10981		AFAP1AS|AFAP1-AS	AFAP1 antisense RNA (non-protein coding)|AFAP1 antisense RNA 1 (non-protein coding)			2010-07-08T00:00:00Z	2010-11-25T00:00:00Z	2012-08-15T00:00:00Z	2013-10-11T00:00:00Z	84740	ENSG00000272620		uc003gkd.4	BC004397	NM_032654			23333711
HGNC:41334	AFF2-IT1	AFF2 intronic transcript 1	non-coding RNA	RNA, long non-coding	Approved	Xq28	Xq28				AFF2 intronic transcript 1 (non-protein coding)			2011-05-20T00:00:00Z		2015-02-25T00:00:00Z	2015-02-25T00:00:00Z	100874269	ENSG00000223516	OTTHUMG00000022611
HGNC:41427	AGAP1-IT1	AGAP1 intronic transcript 1	non-coding RNA	RNA, long non-coding	Approved	2q37.2	02q37.2				AGAP1 intronic transcript 1 (non-protein coding)			2011-05-20T00:00:00Z		2015-02-25T00:00:00Z	2015-02-25T00:00:00Z	100506749	ENSG00000235529	OTTHUMG00000153124			XR_171354
HGNC:48633	AGAP2-AS1	AGAP2 antisense RNA 1	non-coding RNA	RNA, long non-coding	Approved	12q14.1	12q14.1	LOC100130776|PUNISHER						2013-05-30T00:00:00Z			2015-04-08T00:00:00Z	100130776	ENSG00000255737	OTTHUMG00000170286		BC039697|BC069024	NR_027032			25392693
HGNC:48617	AGBL1-AS1	AGBL1 antisense RNA 1	non-coding RNA	RNA, long non-coding	Approved	15q25.3	15q25.3							2013-05-24T00:00:00Z			2013-05-24T00:00:00Z	727915	ENSG00000260125	OTTHUMG00000172872			NR_046012
HGNC:41482	AGBL4-IT1	AGBL4 intronic transcript 1	non-coding RNA	RNA, long non-coding	Approved	1p33	01p33				AGBL4 intronic transcript 1 (non-protein coding)			2011-06-08T00:00:00Z		2015-02-25T00:00:00Z	2015-02-25T00:00:00Z	100874313	ENSG00000225623	OTTHUMG00000008155	uc031tzy.1		NR_046839
HGNC:41133	AGBL5-AS1	AGBL5 antisense RNA 1	non-coding RNA	RNA, long non-coding	Approved	2p23.3	02p23.3				AGBL5 antisense RNA 1 (non-protein coding)			2011-06-08T00:00:00Z		2012-08-15T00:00:00Z	2014-11-19T00:00:00Z	100874031	ENSG00000231636	OTTHUMG00000151996	uc032nhs.1		NR_046730
HGNC:41484	AGBL5-IT1	AGBL5 intronic transcript 1	non-coding RNA	RNA, long non-coding	Approved	2p23.3	02p23.3				AGBL5 intronic transcript 1 (non-protein coding)			2011-06-08T00:00:00Z		2015-02-25T00:00:00Z	2015-02-25T00:00:00Z		ENSG00000229122	OTTHUMG00000151991
HGNC:20988	AGPAT4-IT1	AGPAT4 intronic transcript 1	non-coding RNA	RNA, long non-coding	Approved	6q25.3	06q25.3	FLJ23112		C6orf59|NCRNA00241	chromosome 6 open reading frame 59|non-protein coding RNA 241|AGPAT4 intronic transcript 1 (non-protein coding)			2003-04-29T00:00:00Z	2011-08-11T00:00:00Z	2015-02-25T00:00:00Z	2015-02-25T00:00:00Z	79992	ENSG00000279355	OTTHUMG00000152859	uc003qtu.4	AK026765	NR_024277		Q9H0P7
HGNC:34515	AIRN	antisense of IGF2R non-protein coding RNA	non-coding RNA	RNA, long non-coding	Approved	6q25.3	06q25.3	AIR|NCRNA00088|IGF2RAS|IGF2R-AS1	non-protein coding RNA 88|IGF2R antisense RNA 1 (non-protein coding)		antisense of IGF2R RNA (non-protein coding)	Long non-coding RNAs (published)	788	2008-11-25T00:00:00Z		2012-08-16T00:00:00Z	2014-10-22T00:00:00Z	100271873	ENSG00000268257	OTTHUMG00000183173	uc031sqy.1		NR_047511			18789384|19008856	MGI:1353471				604893														Air
HGNC:41304	AKT3-IT1	AKT3 intronic transcript 1	non-coding RNA	RNA, long non-coding	Approved	1q44	01q44				AKT3 intronic transcript 1 (non-protein coding)			2011-05-20T00:00:00Z		2015-02-25T00:00:00Z	2015-02-25T00:00:00Z	100874263	ENSG00000228939	OTTHUMG00000039993
HGNC:40244	ALDH1L1-AS1	ALDH1L1 antisense RNA 1	non-coding RNA	RNA, long non-coding	Approved	3q21.3	03q21.3				ALDH1L1 antisense RNA 1 (non-protein coding)			2011-07-28T00:00:00Z		2012-08-15T00:00:00Z	2014-11-19T00:00:00Z	100874204	ENSG00000250218	OTTHUMG00000162640	uc031sbq.1		NR_046602
HGNC:42446	ALDH1L1-AS2	ALDH1L1 antisense RNA 2	non-coding RNA	RNA, long non-coding	Approved	3q21.3	03q21.3				ALDH1L1 antisense RNA 2 (non-protein coding)			2011-07-28T00:00:00Z		2012-08-15T00:00:00Z	2014-11-19T00:00:00Z	100862662	ENSG00000246022	OTTHUMG00000162642	uc003eiq.5		NR_046383
HGNC:41409	ALG9-IT1	ALG9 intronic transcript 1	non-coding RNA	RNA, long non-coding	Approved	11q23.1	11q23.1				ALG9 intronic transcript 1 (non-protein coding)			2011-05-20T00:00:00Z		2015-02-25T00:00:00Z	2015-02-25T00:00:00Z	100874303	ENSG00000254450	OTTHUMG00000166796
HGNC:41277	ALG13-AS1	ALG13 antisense RNA 1	non-coding RNA	RNA, long non-coding	Approved	Xq23	Xq23				ALG13 antisense RNA 1 (non-protein coding)			2011-07-29T00:00:00Z		2012-08-15T00:00:00Z	2014-11-19T00:00:00Z		ENSG00000229487	OTTHUMG00000067670
HGNC:48670	ALKBH3-AS1	ALKBH3 antisense RNA 1	non-coding RNA	RNA, long non-coding	Approved	11p11.2	11p11.2							2013-06-06T00:00:00Z			2013-06-06T00:00:00Z	100507300	ENSG00000244926	OTTHUMG00000166553			NR_038907
HGNC:41305	ALMS1-IT1	ALMS1 intronic transcript 1	non-coding RNA	RNA, long non-coding	Approved	2p13.1	02p13.1				ALMS1 intronic transcript 1 (non-protein coding)			2011-06-08T00:00:00Z		2015-02-25T00:00:00Z	2015-02-25T00:00:00Z	100874291	ENSG00000230002	OTTHUMG00000152785	uc032nrh.1	BC041487	NR_046762
HGNC:51342	ALOX12-AS1	ALOX12 antisense RNA 1	non-coding RNA	RNA, long non-coding	Approved	17p13.1	17p13.1							2014-10-10T00:00:00Z			2014-10-10T00:00:00Z	100506713	ENSG00000215067	OTTHUMG00000132903		AK074580	NR_040089
HGNC:41306	AMMECR1-IT1	AMMECR1 intronic transcript 1	non-coding RNA	RNA, long non-coding	Approved	Xq23	Xq23				AMMECR1 intronic transcript 1 (non-protein coding)			2011-06-08T00:00:00Z		2015-02-25T00:00:00Z	2015-02-25T00:00:00Z	100874352	ENSG00000224142	OTTHUMG00000022194
HGNC:39891	ANKRD10-IT1	ANKRD10 intronic transcript 1	non-coding RNA	RNA, long non-coding	Approved	13q34	13q34				ANKRD10 intronic transcript 1 (non-protein coding)			2011-04-08T00:00:00Z		2015-02-25T00:00:00Z	2015-02-25T00:00:00Z	100505494	ENSG00000229152	OTTHUMG00000046190
HGNC:41298	ANKRD33B-AS1	ANKRD33B antisense RNA 1	non-coding RNA	RNA, long non-coding	Approved	5p15.2	05p15.2				ANKRD33B antisense RNA 1 (non-protein coding)			2011-06-08T00:00:00Z		2012-08-15T00:00:00Z	2014-11-19T00:00:00Z	100874247	ENSG00000250106	OTTHUMG00000162124
HGNC:48618	ANKRD34C-AS1	ANKRD34C antisense RNA 1	non-coding RNA	RNA, long non-coding	Approved	15q25.1	15q25.1							2014-11-21T00:00:00Z			2014-11-21T00:00:00Z	729911	ENSG00000259234	OTTHUMG00000172071		DA336675|DA364073	NR_038997
HGNC:41477	ANKRD44-IT1	ANKRD44 intronic transcript 1	non-coding RNA	RNA, long non-coding	Approved	2q33.1	02q33.1				ANKRD44 intronic transcript 1 (non-protein coding)			2011-06-08T00:00:00Z		2015-02-25T00:00:00Z	2015-02-25T00:00:00Z	101927547	ENSG00000236977	OTTHUMG00000154409	uc032oos.1		NR_046837
HGNC:40016	ANO1-AS1	ANO1 antisense RNA 1	non-coding RNA	RNA, long non-coding	Approved	11q13.3	11q13.3				ANO1 antisense RNA 1 (non-protein coding)			2011-04-28T00:00:00Z		2012-08-15T00:00:00Z	2014-11-19T00:00:00Z	100873981	ENSG00000254902	OTTHUMG00000167205
HGNC:33275	ANO1-AS2	ANO1 antisense RNA 2 (head to head)	non-coding RNA	RNA, long non-coding	Approved	11q13.3	11q13.3			C11orf78|NCRNA00224	chromosome 11 open reading frame 78|non-protein coding RNA 224|ANO1 antisense RNA 2 (non-protein coding)|ANO1 antisense RNA 2			2007-01-29T00:00:00Z	2011-04-28T00:00:00Z	2012-10-17T00:00:00Z	2012-10-17T00:00:00Z	100009613	ENSG00000254417	OTTHUMG00000167162	uc031xtv.1	AW592641|EF419887	NR_103835
HGNC:25672	ANP32A-IT1	ANP32A intronic transcript 1	non-coding RNA	RNA, long non-coding	Approved	15q23	15q23	FLJ11722|HsT18971		C15orf28|NCRNA00321	chromosome 15 open reading frame 28|non-protein coding RNA 321|ANP32A intronic transcript 1 (non-protein coding)			2004-06-29T00:00:00Z	2011-08-11T00:00:00Z	2015-02-25T00:00:00Z	2015-02-25T00:00:00Z	80035			uc010uka.3	AK021784	NR_026808			14702039
HGNC:41307	AOAH-IT1	AOAH intronic transcript 1	non-coding RNA	RNA, long non-coding	Approved	7p14.2	07p14.2				AOAH intronic transcript 1 (non-protein coding)			2011-05-19T00:00:00Z		2015-02-25T00:00:00Z	2015-02-25T00:00:00Z	100874264	ENSG00000230539	OTTHUMG00000154938	uc031swz.1		NR_046764
HGNC:44114	AP4B1-AS1	AP4B1 antisense RNA 1	non-coding RNA	RNA, long non-coding	Approved	1p13.2	01p13.2				AP4B1 antisense RNA 1 (non-protein coding)			2012-06-23T00:00:00Z		2012-08-15T00:00:00Z	2012-10-12T00:00:00Z	100287722	ENSG00000226167	OTTHUMG00000011941	uc001edv.3	AK123199	NR_037864
HGNC:27152	APCDD1L-AS1	APCDD1L antisense RNA 1 (head to head)	non-coding RNA	RNA, long non-coding	Approved	20q13.32	20q13.32				APCDD1L antisense RNA 1 (non-protein coding)|APCDD1L antisense RNA 1			2012-08-09T00:00:00Z		2012-10-17T00:00:00Z	2014-11-18T00:00:00Z	149773	ENSG00000231290	OTTHUMG00000032847	uc002xzf.1	AI077602|AK054637	NR_034147
HGNC:40079	APOA1-AS	APOA1 antisense RNA	non-coding RNA	RNA, long non-coding	Approved	11q23.3	11q23.3					Long non-coding RNAs (published)	788	2014-01-04T00:00:00Z			2014-11-19T00:00:00Z	104326055	ENSG00000235910	OTTHUMG00000150649		DA327409	NR_126362			24388749
HGNC:43836	APOBEC3B-AS1	APOBEC3B antisense RNA 1	non-coding RNA	RNA, long non-coding	Approved	22q13.1	22q13.1				APOBEC3B antisense RNA 1 (non-protein coding)			2012-03-23T00:00:00Z		2012-08-15T00:00:00Z	2012-10-12T00:00:00Z	100874530	ENSG00000249310	OTTHUMG00000151083	uc032qpa.1	CX754295	NR_104187
HGNC:44173	APTR	Alu-mediated CDKN1A/p21 transcriptional regulator (non-protein coding)	non-coding RNA	RNA, long non-coding	Approved	7q11.23	07q11.23			RSBN1L-AS1	RSBN1L antisense RNA 1 (non-protein coding)	Long non-coding RNAs (published)	788	2012-06-30T00:00:00Z	2014-04-22T00:00:00Z	2014-04-22T00:00:00Z	2014-04-22T00:00:00Z	100505854	ENSG00000214293	OTTHUMG00000162596	uc003ugk.4	AF290475	NR_038361			24748121					616048
HGNC:26399	AQP4-AS1	AQP4 antisense RNA 1	non-coding RNA	RNA, long non-coding	Approved	18q12.1	18q12.1	FLJ30507		C18orf16|CHST9-AS1	chromosome 18 open reading frame 16|CHST9 antisense RNA 1			2004-04-30T00:00:00Z	2012-10-03T00:00:00Z	2012-10-03T00:00:00Z	2014-11-19T00:00:00Z	147429	ENSG00000260372	OTTHUMG00000131954	uc002kwb.2	AK055069	NR_026908
HGNC:39993	ARAP1-AS1	ARAP1 antisense RNA 1	non-coding RNA	RNA, long non-coding	Approved	11q13.4	11q13.4				ARAP1 antisense RNA 1 (non-protein coding)			2011-04-20T00:00:00Z		2012-08-15T00:00:00Z	2014-11-19T00:00:00Z	100874075	ENSG00000256007	OTTHUMG00000167950
HGNC:39994	ARAP1-AS2	ARAP1 antisense RNA 2	non-coding RNA	RNA, long non-coding	Approved	11q13.4	11q13.4				ARAP1 antisense RNA 2 (non-protein coding)			2011-04-20T00:00:00Z		2012-08-15T00:00:00Z	2014-11-19T00:00:00Z	100506020	ENSG00000245148	OTTHUMG00000167951
HGNC:51593	ARF4-AS1	ARF4 antisense RNA 1	non-coding RNA	RNA, long non-coding	Approved	3p14.3	03p14.3							2015-03-11T00:00:00Z			2015-03-11T00:00:00Z		ENSG00000272146	OTTHUMG00000185640		BF793425|AI127075
HGNC:20279	ARHGAP5-AS1	ARHGAP5 antisense RNA 1 (head to head)	non-coding RNA	RNA, long non-coding	Approved	14q12	14q12	MGC15504		C14orf128	chromosome 14 open reading frame 128|ARHGAP5 antisense RNA 1 (non-protein coding)|ARHGAP5 antisense RNA 1			2003-01-17T00:00:00Z	2011-11-29T00:00:00Z	2012-10-17T00:00:00Z	2012-10-17T00:00:00Z	84837	ENSG00000258655	OTTHUMG00000170588	uc010amk.3	BC007251	NR_027263		Q96IT6
HGNC:42944	ARHGAP22-IT1	ARHGAP22 intronic transcript 1	non-coding RNA	RNA, long non-coding	Approved	10q11.22	10q11.22	FLJ35752			ARHGAP22 intronic transcript 1 (non-protein coding)			2011-09-07T00:00:00Z		2015-02-25T00:00:00Z	2015-02-25T00:00:00Z	100689073	ENSG00000248682	OTTHUMG00000159998		AK093071
HGNC:40792	ARHGAP26-AS1	ARHGAP26 antisense RNA 1	non-coding RNA	RNA, long non-coding	Approved	5q31.3	05q31.3				ARHGAP26 antisense RNA 1 (non-protein coding)			2011-05-19T00:00:00Z		2012-08-15T00:00:00Z	2014-11-19T00:00:00Z	100874239	ENSG00000226272	OTTHUMG00000059702	uc003lmv.3		NR_046680
HGNC:41429	ARHGAP26-IT1	ARHGAP26 intronic transcript 1	non-coding RNA	RNA, long non-coding	Approved	5q31.3	05q31.3				ARHGAP26 intronic transcript 1 (non-protein coding)			2011-05-19T00:00:00Z		2015-02-25T00:00:00Z	2015-02-25T00:00:00Z	100874372	ENSG00000230789	OTTHUMG00000067192			NR_046816
HGNC:41235	ARHGAP31-AS1	ARHGAP31 antisense RNA 1	non-coding RNA	RNA, long non-coding	Approved	3q13.33	03q13.33				ARHGAP31 antisense RNA 1 (non-protein coding)			2011-07-28T00:00:00Z		2012-08-15T00:00:00Z	2014-11-19T00:00:00Z	100874246	ENSG00000241155	OTTHUMG00000159360			NR_046748
HGNC:40083	ARHGEF3-AS1	ARHGEF3 antisense RNA 1	non-coding RNA	RNA, long non-coding	Approved	3p14.3	03p14.3				ARHGEF3 antisense RNA 1 (non-protein coding)			2011-07-28T00:00:00Z		2012-08-15T00:00:00Z	2014-11-19T00:00:00Z	100874200	ENSG00000240198	OTTHUMG00000158863	uc031sae.1		NR_046572
HGNC:39816	ARHGEF7-AS1	ARHGEF7 antisense RNA 1	non-coding RNA	RNA, long non-coding	Approved	13q34	13q34				ARHGEF7 antisense RNA 1 (non-protein coding)			2011-05-05T00:00:00Z		2012-08-15T00:00:00Z	2014-11-19T00:00:00Z	100874226	ENSG00000227352	OTTHUMG00000017355			NR_046516
HGNC:40717	ARHGEF7-AS2	ARHGEF7 antisense RNA 2	non-coding RNA	RNA, long non-coding	Approved	13q34	13q34				ARHGEF7 antisense RNA 2 (non-protein coding)			2011-05-05T00:00:00Z		2012-08-15T00:00:00Z	2014-11-19T00:00:00Z	100874238	ENSG00000235875	OTTHUMG00000017353			NR_046667
HGNC:41408	ARHGEF7-IT1	ARHGEF7 intronic transcript 1	non-coding RNA	RNA, long non-coding	Approved	13q34	13q34				ARHGEF7 intronic transcript 1 (non-protein coding)			2011-05-04T00:00:00Z		2015-02-25T00:00:00Z	2015-02-25T00:00:00Z	100874371	ENSG00000233644	OTTHUMG00000017354
HGNC:41401	ARHGEF9-IT1	ARHGEF9 intronic transcript 1	non-coding RNA	RNA, long non-coding	Approved	Xq11.1	Xq11.1				ARHGEF9 intronic transcript 1 (non-protein coding)			2011-06-08T00:00:00Z		2015-02-25T00:00:00Z	2015-02-25T00:00:00Z	100874355	ENSG00000231729	OTTHUMG00000021698	uc033egi.1		NR_046803
HGNC:39996	ARHGEF19-AS1	ARHGEF19 antisense RNA 1	non-coding RNA	RNA, long non-coding	Approved	1p36.13	01p36.13				ARHGEF19 antisense RNA 1 (non-protein coding)			2011-04-20T00:00:00Z		2012-08-15T00:00:00Z	2014-11-19T00:00:00Z	100874233	ENSG00000234166	OTTHUMG00000002220
HGNC:41048	ARHGEF26-AS1	ARHGEF26 antisense RNA 1	non-coding RNA	RNA, long non-coding	Approved	3q25.2	03q25.2				ARHGEF26 antisense RNA 1 (non-protein coding)			2011-07-28T00:00:00Z		2012-08-15T00:00:00Z	2014-11-19T00:00:00Z	100507524	ENSG00000243069	OTTHUMG00000159647	uc003ezu.1		NR_037901
HGNC:41483	ARHGEF38-IT1	ARHGEF38 intronic transcript 1	non-coding RNA	RNA, long non-coding	Approved	4q24	04q24				ARHGEF38 intronic transcript 1 (non-protein coding)			2011-06-08T00:00:00Z		2015-02-25T00:00:00Z	2015-02-25T00:00:00Z	100874374	ENSG00000249885	OTTHUMG00000161056	uc031sgs.1		NR_046840
HGNC:41407	ARID4B-IT1	ARID4B intronic transcript 1	non-coding RNA	RNA, long non-coding	Approved	1q42.3	01q42.3				ARID4B intronic transcript 1 (non-protein coding)			2011-05-19T00:00:00Z		2015-02-25T00:00:00Z	2015-02-25T00:00:00Z	100874336		OTTHUMG00000039623
HGNC:41008	ARMC2-AS1	ARMC2 antisense RNA 1	non-coding RNA	RNA, long non-coding	Approved	6q21	06q21				ARMC2 antisense RNA 1 (non-protein coding)			2012-01-26T00:00:00Z		2012-08-15T00:00:00Z	2014-11-19T00:00:00Z	101929716	ENSG00000230290	OTTHUMG00000015334	uc032xhs.1	BG504478	NR_104137
HGNC:41038	ARMCX3-AS1	ARMCX3 antisense RNA 1	non-coding RNA	RNA, long non-coding	Approved	Xq22.1	Xq22.1				ARMCX3 antisense RNA 1 (non-protein coding)			2011-07-29T00:00:00Z		2012-08-15T00:00:00Z	2014-11-19T00:00:00Z	100128574	ENSG00000228275	OTTHUMG00000022037
HGNC:49892	ARNTL2-AS1	ARNTL2 antisense RNA 1	non-coding RNA	RNA, long non-coding	Approved	12p11.23	12p11.23							2014-03-18T00:00:00Z			2014-03-18T00:00:00Z	101928646	ENSG00000245311	OTTHUMG00000169258			NR_109975
HGNC:40785	ARPP21-AS1	ARPP21 antisense RNA 1	non-coding RNA	RNA, long non-coding	Approved	3p22.3	03p22.3				ARPP21 antisense RNA 1 (non-protein coding)			2011-07-28T00:00:00Z		2012-08-15T00:00:00Z	2014-11-19T00:00:00Z	100874098	ENSG00000230830	OTTHUMG00000156606
HGNC:23395	ARRDC1-AS1	ARRDC1 antisense RNA 1	non-coding RNA	RNA, long non-coding	Approved	9q34.3	09q34.3			C9orf37	chromosome 9 open reading frame 37			2003-11-14T00:00:00Z	2014-07-17T00:00:00Z	2014-07-17T00:00:00Z	2014-11-19T00:00:00Z	85026	ENSG00000203993	OTTHUMG00000020988	uc004cnz.3	AF267857	NR_122035		Q9H2J1
HGNC:44145	ARRDC3-AS1	ARRDC3 antisense RNA 1	non-coding RNA	RNA, long non-coding	Approved	5q14.3	05q14.3				ARRDC3 antisense RNA 1 (non-protein coding)			2012-06-30T00:00:00Z		2012-08-15T00:00:00Z	2012-10-12T00:00:00Z	100129716	ENSG00000281357		uc003kka.4	BC043415	NR_027435
HGNC:40085	ARSD-AS1	ARSD antisense RNA 1	non-coding RNA	RNA, long non-coding	Approved	Xp22.33	Xp22.33				ARSD antisense RNA 1 (non-protein coding)			2011-08-10T00:00:00Z		2012-08-15T00:00:00Z	2014-11-19T00:00:00Z	100506356	ENSG00000229851	OTTHUMG00000021076
HGNC:24998	ASAP1-IT1	ASAP1 intronic transcript 1	non-coding RNA	RNA, long non-coding	Approved	8q24.21	08q24.21	HSPC054|NCRNA00050|ASAP1IT|ASAP1-IT	non-protein coding RNA 50|ArfGAP with SH3 domain, ankyrin repeat and PH domain 1 intronic transcript 1 (non-protein coding)	DDEF1IT1	DDEF1 intronic transcript 1|DDEF1 intronic transcript 1 (non-protein coding)|ASAP1 intronic transcript 1 (non-protein coding)			2005-09-05T00:00:00Z	2011-03-23T00:00:00Z	2015-02-25T00:00:00Z	2015-02-25T00:00:00Z	29065			uc003ytc.3	AF161539	NR_002765			11042152
HGNC:48917	ASAP1-IT2	ASAP1 intronic transcript 2	non-coding RNA	RNA, long non-coding	Approved	8q24.21	08q24.21				ASAP1 intronic transcript 2 (non-protein coding)			2013-07-05T00:00:00Z		2015-02-25T00:00:00Z	2015-02-25T00:00:00Z	100507117	ENSG00000280543				NR_045385
HGNC:25442	ASB16-AS1	ASB16 antisense RNA 1	non-coding RNA	RNA, long non-coding	Approved	17q21.31	17q21.31	DKFZp762C2414		C17orf65	chromosome 17 open reading frame 65			2005-12-16T00:00:00Z	2012-10-11T00:00:00Z	2012-10-11T00:00:00Z	2014-11-19T00:00:00Z	339201	ENSG00000267080	OTTHUMG00000181810	uc021tyb.3	AL833953	NR_049729		Q495Z4
HGNC:44146	ASH1L-AS1	ASH1L antisense RNA 1	non-coding RNA	RNA, long non-coding	Approved	1q22	01q22				ASH1L antisense RNA 1 (non-protein coding)			2012-06-30T00:00:00Z		2012-08-15T00:00:00Z	2012-10-12T00:00:00Z	645676	ENSG00000235919	OTTHUMG00000014012	uc010pge.2	BC017347	NR_027023
HGNC:41449	ASH1L-IT1	ASH1L intronic transcript 1	non-coding RNA	RNA, long non-coding	Approved	1q22	01q22				ASH1L intronic transcript 1 (non-protein coding)			2011-06-08T00:00:00Z		2015-02-25T00:00:00Z	2015-02-25T00:00:00Z		ENSG00000227773	OTTHUMG00000014015
HGNC:25811	ASMTL-AS1	ASMTL antisense RNA 1	non-coding RNA	RNA, long non-coding	Approved	Xp22.33 and Yp11.32	Xp22.33 and Yp11.32	FLJ13330		CXYorf2|NCRNA00105|ASMTLAS|ASMTL-AS	chromosome X and Y open reading frame 2|non-protein coding RNA 105|ASMTL antisense RNA (non-protein coding)|ASMTL antisense RNA 1 (non-protein coding)	Pseudoautosomal region 1	715	2004-06-16T00:00:00Z	2010-11-25T00:00:00Z	2012-08-15T00:00:00Z	2014-11-19T00:00:00Z	80161	ENSG00000236017	OTTHUMG00000021056	uc004cpw.3	AK023392	XR_040863			14702039			Mental Retardation database|http://grenada.lumc.nl/LOVD2/MR/home.php?select_db=ASMTL-AS1	ASMTL-AS1
HGNC:51175	ASTN2-AS1	ASTN2 antisense RNA 1	non-coding RNA	RNA, long non-coding	Approved	9q33.1	09q33.1							2014-07-31T00:00:00Z			2014-07-31T00:00:00Z	100128505	ENSG00000229105	OTTHUMG00000020556		AK097822	NR_033973
HGNC:49496	ATE1-AS1	ATE1 antisense RNA 1	non-coding RNA	RNA, long non-coding	Approved	10q26.13	10q26.13	ENST00000437593			ATE1 antisense RNA 1|ATE1 antisense RNA 1 (head to head)			2013-12-20T00:00:00Z		2015-04-22T00:00:00Z	2015-04-22T00:00:00Z	100130887	ENSG00000226864	OTTHUMG00000019179			NR_120495
HGNC:40914	ATG10-AS1	ATG10 antisense RNA 1	non-coding RNA	RNA, long non-coding	Approved	5q14.1	05q14.1				ATG10 antisense RNA 1 (non-protein coding)			2011-05-19T00:00:00Z		2012-08-15T00:00:00Z	2014-11-19T00:00:00Z	100874022	ENSG00000248192	OTTHUMG00000162770
HGNC:41455	ATG10-IT1	ATG10 intronic transcript 1	non-coding RNA	RNA, long non-coding	Approved	5q14.1	05q14.1				ATG10 intronic transcript 1 (non-protein coding)			2011-05-19T00:00:00Z		2015-02-25T00:00:00Z	2015-02-25T00:00:00Z	100874311	ENSG00000236447	OTTHUMG00000162771
HGNC:28262	ATP1A1-AS1	ATP1A1 antisense RNA 1	non-coding RNA	RNA, long non-coding	Approved	1p13.1	01p13.1	MGC16179		C1orf203|ATP1A1OS	chromosome 1 open reading frame 203|ATP1A1 opposite strand			2005-11-17T00:00:00Z	2014-03-31T00:00:00Z	2014-03-31T00:00:00Z	2014-11-19T00:00:00Z	84852	ENSG00000203865	OTTHUMG00000012111		BC007373	NR_024124		Q5TC04	12477932
HGNC:40088	ATP1B3-AS1	ATP1B3 antisense RNA 1	non-coding RNA	RNA, long non-coding	Approved	3q23	03q23				ATP1B3 antisense RNA 1 (non-protein coding)			2011-07-28T00:00:00Z		2012-08-15T00:00:00Z	2014-11-19T00:00:00Z	100874077	ENSG00000244124	OTTHUMG00000159102
HGNC:51370	ATP2A1-AS1	ATP2A1 antisense RNA 1	non-coding RNA	RNA, long non-coding	Approved	16p11.2	16p11.2							2014-10-16T00:00:00Z			2014-10-16T00:00:00Z	100289092	ENSG00000260442	OTTHUMG00000176592		BX099641|AI015924	NR_046287
HGNC:41309	ATP2B2-IT1	ATP2B2 intronic transcript 1	non-coding RNA	RNA, long non-coding	Approved	3p25.3	03p25.3				ATP2B2 intronic transcript 1 (non-protein coding)			2011-06-08T00:00:00Z		2015-02-25T00:00:00Z	2015-02-25T00:00:00Z	100874324	ENSG00000236999	OTTHUMG00000140094
HGNC:41310	ATP2B2-IT2	ATP2B2 intronic transcript 2	non-coding RNA	RNA, long non-coding	Approved	3p25.3	03p25.3				ATP2B2 intronic transcript 2 (non-protein coding)			2011-06-08T00:00:00Z		2015-02-25T00:00:00Z	2015-02-25T00:00:00Z	100874325	ENSG00000224771	OTTHUMG00000140095			NR_046766
HGNC:51118	ATP6V1B1-AS1	ATP6V1B1 antisense RNA 1	non-coding RNA	RNA, long non-coding	Approved	2p13.3	02p13.3							2014-07-30T00:00:00Z			2014-07-30T00:00:00Z	101927750	ENSG00000239322	OTTHUMG00000153727			NR_110273
HGNC:44180	ATP6V0E2-AS1	ATP6V0E2 antisense RNA 1	non-coding RNA	RNA, long non-coding	Approved	7q36.1	07q36.1				ATP6V0E2 antisense RNA 1 (non-protein coding)			2012-06-30T00:00:00Z		2012-08-15T00:00:00Z	2012-10-12T00:00:00Z	401431	ENSG00000204934	OTTHUMG00000158095	uc003wgn.4	BC028735	NR_027040
HGNC:40645	ATP11A-AS1	ATP11A antisense RNA 1	non-coding RNA	RNA, long non-coding	Approved	13q34	13q34				ATP11A antisense RNA 1 (non-protein coding)			2011-05-05T00:00:00Z		2012-08-15T00:00:00Z	2014-11-19T00:00:00Z	100874205	ENSG00000232684	OTTHUMG00000017370	uc001vsk.4		NR_046661
HGNC:41095	ATP13A4-AS1	ATP13A4 antisense RNA 1	non-coding RNA	RNA, long non-coding	Approved	3q29	03q29				ATP13A4 antisense RNA 1 (non-protein coding)			2011-07-28T00:00:00Z		2012-08-15T00:00:00Z	2014-11-19T00:00:00Z	101929198	ENSG00000225473	OTTHUMG00000156102			NR_121666
HGNC:41281	ATP13A5-AS1	ATP13A5 antisense RNA 1	non-coding RNA	RNA, long non-coding	Approved	3q29	03q29				ATP13A5 antisense RNA 1 (non-protein coding)			2011-07-28T00:00:00Z		2012-08-15T00:00:00Z	2014-11-19T00:00:00Z	100874218	ENSG00000236508	OTTHUMG00000156106			NR_046758
HGNC:10561	ATXN8OS	ATXN8 opposite strand (non-protein coding)	non-coding RNA	RNA, long non-coding	Approved	13q21	13q21	NCRNA00003	non-protein coding RNA 3	SCA8|KLHL1AS	spinocerebellar ataxia 8|kelch-like 1 antisense (Drosophila)	Long non-coding RNAs (published)	788	1998-04-01T00:00:00Z	2006-07-18T00:00:00Z	2008-08-13T00:00:00Z	2014-11-19T00:00:00Z	6315	ENSG00000230223	OTTHUMG00000017057	uc010aej.1	AF126749	NR_002717		P0DMR3	10192387|16804541					603680					158384									sca8
HGNC:51558	AZIN1-AS1	AZIN1 antisense RNA 1	non-coding RNA	RNA, long non-coding	Approved	8q22.3	08q22.3							2015-03-05T00:00:00Z			2015-03-05T00:00:00Z	100506753	ENSG00000253320	OTTHUMG00000164825			NR_126338
HGNC:16424	B3GALT5-AS1	B3GALT5 antisense RNA 1	non-coding RNA	RNA, long non-coding	Approved	21q22.2	21q22.2			C21orf88	chromosome 21 open reading frame 88			2001-08-24T00:00:00Z	2014-10-01T00:00:00Z	2014-10-01T00:00:00Z	2014-11-19T00:00:00Z	114041	ENSG00000184809	OTTHUMG00000086722	uc010gok.5	AF426266	NR_026542		P59052	12036297
HGNC:49910	B4GALT1-AS1	B4GALT1 antisense RNA 1	non-coding RNA	RNA, long non-coding	Approved	9p21.1	09p21.1							2014-03-21T00:00:00Z			2014-03-21T00:00:00Z	101929639	ENSG00000233554	OTTHUMG00000019763			NR_108108
HGNC:40090	B4GALT4-AS1	B4GALT4 antisense RNA 1	non-coding RNA	RNA, long non-coding	Approved	3q13.33	03q13.33				B4GALT4 antisense RNA 1 (non-protein coding)			2011-07-28T00:00:00Z		2012-08-15T00:00:00Z	2014-11-19T00:00:00Z	100874201	ENSG00000240254	OTTHUMG00000159385			NR_046574
HGNC:50461	BAALC-AS1	BAALC antisense RNA 1	non-coding RNA	RNA, long non-coding	Approved	8q22.3	08q22.3							2014-04-30T00:00:00Z			2014-04-30T00:00:00Z	100499183	ENSG00000247081	OTTHUMG00000164798			NR_109954
HGNC:28595	BAALC-AS2	BAALC antisense RNA 2	non-coding RNA	RNA, long non-coding	Approved	8q22.3	08q22.3	MGC39526		C8orf56|BAALCOS	chromosome 8 open reading frame 56|BAALC opposite strand			2005-09-02T00:00:00Z	2014-10-03T00:00:00Z	2014-10-03T00:00:00Z	2014-10-03T00:00:00Z	157556	ENSG00000236939	OTTHUMG00000164781		BC029562	NR_027071		P0C853	12477932
HGNC:37125	BACE1-AS	BACE1 antisense RNA	non-coding RNA	RNA, long non-coding	Approved	11q23.3	11q23.3	FJ573250|NCRNA00177|BACE1-AS1	non-protein coding RNA 177	BACE1AS	BACE1 antisense RNA (non-protein coding)	Long non-coding RNAs (published)	788	2009-07-15T00:00:00Z	2010-11-03T00:00:00Z	2012-08-15T00:00:00Z	2014-10-22T00:00:00Z	100379571	ENSG00000278768	OTTHUMG00000188154			NR_037803			18587408|21785702					614263														BACE1AS
HGNC:16024	BACE2-IT1	BACE2 intronic transcript 1	non-coding RNA	RNA, long non-coding	Approved	21q22.2	21q22.2	PRED43		C21orf75|NCRNA00228	chromosome 21 open reading frame 75|non-protein coding RNA 228|BACE2 intronic transcript 1 (non-protein coding)			2002-11-26T00:00:00Z	2011-08-11T00:00:00Z	2015-02-25T00:00:00Z	2015-02-25T00:00:00Z	282569	ENSG00000224388	OTTHUMG00000086745
HGNC:40008	BACH1-AS1	BACH1 antisense RNA 1	non-coding RNA	RNA, long non-coding	Approved	21q21.3	21q21.3				BACH1 antisense RNA 1 (non-protein coding)			2011-04-28T00:00:00Z		2012-08-15T00:00:00Z	2014-11-19T00:00:00Z		ENSG00000232118	OTTHUMG00000081874
HGNC:40006	BACH1-IT1	BACH1 intronic transcript 1	non-coding RNA	RNA, long non-coding	Approved	21q21.3	21q21.3				BACH1 intronic transcript 1 (non-protein coding)			2011-04-28T00:00:00Z		2015-02-25T00:00:00Z	2015-02-25T00:00:00Z		ENSG00000248476	OTTHUMG00000078881		AF317902
HGNC:40007	BACH1-IT2	BACH1 intronic transcript 2	non-coding RNA	RNA, long non-coding	Approved	21q21.3	21q21.3				BACH1 intronic transcript 2 (non-protein coding)			2011-04-28T00:00:00Z		2015-02-25T00:00:00Z	2015-02-25T00:00:00Z	100874322	ENSG00000228817	OTTHUMG00000078880	uc032pxr.1		NR_046564
HGNC:16455	BACH1-IT3	BACH1 intronic transcript 3	non-coding RNA	RNA, long non-coding	Approved	21q21.3	21q21.3			C21orf8	chromosome 21 open reading frame 8|BACH1 intronic transcript 3 (non-protein coding)			2001-08-24T00:00:00Z	2008-09-04T00:00:00Z	2015-02-25T00:00:00Z	2015-02-25T00:00:00Z	54147	ENSG00000234293	OTTHUMG00000078874		BX100223
HGNC:44342	BAIAP2-AS1	BAIAP2 antisense RNA 1 (head to head)	non-coding RNA	RNA, long non-coding	Approved	17q25.3	17q25.3				BAIAP2 antisense RNA 1 (non-protein coding)|BAIAP2 antisense RNA 1			2012-08-14T00:00:00Z		2012-10-15T00:00:00Z	2012-10-15T00:00:00Z	440465	ENSG00000226137	OTTHUMG00000177697	uc002jyy.2	AK027350|AK056555|AK075238|AK096609	NR_026857
HGNC:43877	BANCR	BRAF-activated non-protein coding RNA	non-coding RNA	RNA, long non-coding	Approved	9q21.11	09q21.11	LINC00586				Long non-coding RNAs (published)	788	2012-05-11T00:00:00Z			2014-03-25T00:00:00Z	100885775	ENSG00000278910		uc031tea.1	AA442164	NR_047671			22581800|22673151|24655544
HGNC:50673	BARX1-AS1	BARX1 antisense RNA 1 (head to head)	non-coding RNA	RNA, long non-coding	Approved	9q22.32	09q22.32							2014-06-05T00:00:00Z			2014-06-05T00:00:00Z	101928040	ENSG00000235601	OTTHUMG00000020256
HGNC:50700	BBOX1-AS1	BBOX1 antisense RNA 1	non-coding RNA	RNA, long non-coding	Approved	11p14.2	11p14.2							2014-06-09T00:00:00Z			2014-06-09T00:00:00Z	103695435	ENSG00000254560	OTTHUMG00000166122		DA865512	NR_125768
HGNC:22170	BCAR4	breast cancer anti-estrogen resistance 4 (non-protein coding)	non-coding RNA	RNA, long non-coding	Approved	16p13.13	16p13.13				breast cancer anti-estrogen resistance 4			2006-05-09T00:00:00Z		2011-08-30T00:00:00Z	2015-04-02T00:00:00Z	400500	ENSG00000262117	OTTHUMG00000177469	uc010uyv.2		NR_024050			16778085|23202989					613746
HGNC:44113	BCDIN3D-AS1	BCDIN3D antisense RNA 1	non-coding RNA	RNA, long non-coding	Approved	12q13.12	12q13.12				BCDIN3D antisense RNA 1 (non-protein coding)			2012-06-23T00:00:00Z		2012-08-15T00:00:00Z	2012-10-12T00:00:00Z	100286844	ENSG00000258057	OTTHUMG00000169706	uc001rvg.3	BC014925	NR_027499
HGNC:1022	BCYRN1	brain cytoplasmic RNA 1	non-coding RNA	RNA, long non-coding	Approved	2p16	02p16	BC200|BC200a|NCRNA00004|LINC00004	brain cytoplasmic RNA 200-alpha|non-protein coding RNA 4|long intergenic non-protein coding RNA 4		brain cytoplasmic RNA 1, Bc1 analog (mouse)|brain cytoplasmic RNA 1 (non-protein coding)	Long non-coding RNAs (published)	788	1998-06-25T00:00:00Z		2012-08-16T00:00:00Z	2014-11-19T00:00:00Z	618	ENSG00000236824	OTTHUMG00000151778	uc032nmf.1	AF020057	NR_001568			9858834|8265590|17553964|15240511|11399078					606089														BC200
HGNC:20608	BDNF-AS	BDNF antisense RNA	non-coding RNA	RNA, long non-coding	Approved	11p14.1	11p14.1	BT2A|BT2B|BT2C|BT2D|NCRNA00049|BDNF-AS1	non-protein coding RNA 49|BDNF antisense RNA 1 (non-protein coding)	BDNFOS	BDNF opposite strand (non-protein coding)|BDNF antisense RNA (non-protein coding)	Long non-coding RNAs (published)	788	2005-02-01T00:00:00Z	2012-05-03T00:00:00Z	2012-08-15T00:00:00Z	2014-09-19T00:00:00Z	497258	ENSG00000245573		uc001mrm.3	AY054391	NR_002832			15666411|22446693					611468
HGNC:51114	BEAN1-AS1	BEAN1 antisense RNA 1	non-coding RNA	RNA, long non-coding	Approved	16q21	16q21							2014-07-30T00:00:00Z			2014-07-30T00:00:00Z	101927726	ENSG00000261656	OTTHUMG00000175781			NR_109960
HGNC:28425	BFSP2-AS1	BFSP2 antisense RNA 1	non-coding RNA	RNA, long non-coding	Approved	3q22.1	03q22.1	MGC2848						2013-09-02T00:00:00Z			2013-09-02T00:00:00Z	85003	ENSG00000249993	OTTHUMG00000159721			XR_942278			12477932
HGNC:49033	BGLT3	beta globin locus transcript 3 (non-protein coding)	non-coding RNA	RNA, long non-coding	Approved	11p15.4	11p15.4	LINC01083|BGL3|lncRNA-BGL3	long intergenic non-protein coding RNA 1083			Long non-coding RNAs (published)	788	2014-06-01T00:00:00Z			2014-10-22T00:00:00Z	103344929	ENSG00000260629	OTTHUMG00000173138		AY034471|KF110790	NR_121648			24837367					616308														lncrna-bgl3
HGNC:44471	BHLHE40-AS1	BHLHE40 antisense RNA 1	non-coding RNA	RNA, long non-coding	Approved	3p26.1	03p26.1							2012-11-01T00:00:00Z			2012-11-01T00:00:00Z	100507582	ENSG00000235831	OTTHUMG00000155242	uc032rcl.1	AK056892|AK311646	NR_125916
HGNC:25868	BIN3-IT1	BIN3 intronic transcript 1	non-coding RNA	RNA, long non-coding	Approved	8p21.3	08p21.3	FLJ14107			BIN3 intronic transcript 1 (non-protein coding)			2013-06-07T00:00:00Z		2015-02-25T00:00:00Z	2015-02-25T00:00:00Z	80094				AK024169|DN996902	NR_027715			12477932
HGNC:40641	BIRC6-AS1	BIRC6 antisense RNA 1	non-coding RNA	RNA, long non-coding	Approved	2p22.3	02p22.3				BIRC6 antisense RNA 1 (non-protein coding)			2012-01-23T00:00:00Z		2012-08-15T00:00:00Z	2014-11-19T00:00:00Z	100874009	ENSG00000230046	OTTHUMG00000152106						22196729
HGNC:50490	BIRC6-AS2	BIRC6 antisense RNA 2	non-coding RNA	RNA, long non-coding	Approved	2p22.3	02p22.3	megamind				Long non-coding RNAs (published)	788	2014-05-05T00:00:00Z			2014-10-23T00:00:00Z	103752586	ENSG00000279897			AA883483|BX093813	NR_125793			22196729																			megamind
HGNC:51290	BISPR	BST2 interferon stimulated positive regulator (non-protein coding)	non-coding RNA	RNA, long non-coding	Approved	19p13.11	19p13.11					Long non-coding RNAs (published)	788	2015-02-04T00:00:00Z			2015-02-04T00:00:00Z	105221694	ENSG00000269640	OTTHUMG00000182856			NR_130765			25620967
HGNC:48597	BLACAT1	bladder cancer associated transcript 1 (non-protein coding)	non-coding RNA	RNA, long non-coding	Approved	1q32.1	01q32.1	linc-UBC1|LINC00912	long intergenic noncoding RNA up-regulated in bladder cancer|long intergenic non-protein coding RNA 912			Long non-coding RNAs (published)	788	2013-05-21T00:00:00Z			2015-03-06T00:00:00Z	101669762	ENSG00000281406	OTTHUMG00000189561		BX640973	NR_103783			23688781					615480
HGNC:40096	BMP7-AS1	BMP7 antisense RNA 1	non-coding RNA	RNA, long non-coding	Approved	20q13.31	20q13.31							2014-08-08T00:00:00Z			2014-11-19T00:00:00Z	102723590	ENSG00000235032	OTTHUMG00000032810			NR_110631
HGNC:50864	BMPR1B-AS1	BMPR1B antisense RNA 1 (head to head)	non-coding RNA	RNA, long non-coding	Approved	4q22.3	04q22.3	TCONS_00007797						2014-07-14T00:00:00Z			2014-07-14T00:00:00Z	100507012	ENSG00000249599	OTTHUMG00000161193			NR_121610
HGNC:35125	BOK-AS1	BOK antisense RNA 1	non-coding RNA	RNA, long non-coding	Approved	2q37.3	02q37.3	NCRNA00151|NAToB	non-protein coding RNA 151	BOKAS	BOK antisense RNA (non-protein coding)|BOK antisense RNA 1 (non-protein coding)			2009-07-29T00:00:00Z	2011-09-16T00:00:00Z	2012-08-15T00:00:00Z	2014-01-23T00:00:00Z	100379249	ENSG00000234235	OTTHUMG00000151556	uc021vzh.3		NR_033346			19287972
HGNC:42922	BOLA3-AS1	BOLA3 antisense RNA 1 (head to head)	non-coding RNA	RNA, long non-coding	Approved	2p13.1	02p13.1				BOLA3 antisense RNA 1 (non-protein coding)|BOLA3 antisense RNA 1			2011-09-05T00:00:00Z		2012-10-15T00:00:00Z	2014-11-18T00:00:00Z	100507171	ENSG00000225439	OTTHUMG00000152835	uc002skg.3	BC030102|AK123453	NR_045634
HGNC:13228	BPESC1	blepharophimosis, epicanthus inversus and ptosis, candidate 1 (non-protein coding)	non-coding RNA	RNA, long non-coding	Approved	3q23	03q23	NCRNA00187	non-protein coding RNA 187		blepharophimosis, epicanthus inversus and ptosis, candidate 1	Long non-coding RNAs (published)	788	2000-11-28T00:00:00Z		2009-08-21T00:00:00Z	2014-07-18T00:00:00Z	60467	ENSG00000232416	OTTHUMG00000141266	uc003eta.3	AF196865	NR_026783		Q9GZL8	10995571
HGNC:41311	BRD2-IT1	BRD2 intronic transcript 1	non-coding RNA	RNA, long non-coding	Approved	6p21.32	06p21.32				BRD2 intronic transcript 1 (non-protein coding)			2011-05-19T00:00:00Z		2015-02-25T00:00:00Z	2015-02-25T00:00:00Z		ENSG00000223837	OTTHUMG00000140321
HGNC:44171	BRE-AS1	BRE antisense RNA 1	non-coding RNA	RNA, long non-coding	Approved	2p23.2	02p23.2				BRE antisense RNA 1 (non-protein coding)			2012-06-30T00:00:00Z		2012-08-15T00:00:00Z	2012-10-12T00:00:00Z	100302650				BC014088	NR_028308
HGNC:40614	BRWD1-AS1	BRWD1 antisense RNA 1	non-coding RNA	RNA, long non-coding	Approved	21q22.2	21q22.2				BRWD1 antisense RNA 1 (non-protein coding)			2011-05-18T00:00:00Z		2012-08-15T00:00:00Z	2014-11-19T00:00:00Z	100874093	ENSG00000238141	OTTHUMG00000133705	uc031rvp.2		NR_046655
HGNC:16423	BRWD1-AS2	BRWD1 antisense RNA 2	non-coding RNA	RNA, long non-coding	Approved	21q22.2	21q22.2			C21orf87|NCRNA00257|BRWD1-IT2	chromosome 21 open reading frame 87|non-protein coding RNA 257|BRWD1 intronic transcript 2 (non-protein coding)			2001-08-24T00:00:00Z	2014-04-08T00:00:00Z	2014-04-08T00:00:00Z	2014-11-19T00:00:00Z	103091865	ENSG00000255568	OTTHUMG00000066154	uc021wjg.2	AF426265			P59051	12036297
HGNC:41920	BRWD1-IT1	BRWD1 intronic transcript 1	non-coding RNA	RNA, long non-coding	Approved	21q22.2	21q22.2				BRWD1 intronic transcript 1 (non-protein coding)			2011-05-18T00:00:00Z		2015-02-25T00:00:00Z	2015-02-25T00:00:00Z		ENSG00000237373	OTTHUMG00000133692
HGNC:40102	BSN-AS1	BSN antisense RNA 1	non-coding RNA	RNA, long non-coding	Approved	3p21.31	03p21.31				BSN antisense RNA 1 (non-protein coding)			2011-07-28T00:00:00Z		2012-08-15T00:00:00Z	2014-11-19T00:00:00Z		ENSG00000235120	OTTHUMG00000156880
HGNC:42445	BSN-AS2	BSN antisense RNA 2 (head to head)	non-coding RNA	RNA, long non-coding	Approved	3p21.31	03p21.31				BSN antisense RNA 2 (non-protein coding)			2011-07-28T00:00:00Z		2012-10-15T00:00:00Z	2014-11-18T00:00:00Z	100132677	ENSG00000226913	OTTHUMG00000156881	uc003cxd.1		NR_038866
HGNC:40959	BTBD9-AS1	BTBD9 antisense RNA 1	non-coding RNA	RNA, long non-coding	Approved	6p21.2	06p21.2				BTBD9 antisense RNA 1 (non-protein coding)			2011-07-04T00:00:00Z		2012-08-15T00:00:00Z	2014-11-19T00:00:00Z	100505567	ENSG00000226533	OTTHUMG00000014632
HGNC:21223	BVES-AS1	BVES antisense RNA 1	non-coding RNA	RNA, long non-coding	Approved	6q21	06q21	bA99L11.2		C6orf112	chromosome 6 open reading frame 112|BVES antisense RNA 1 (non-protein coding)			2003-11-25T00:00:00Z	2012-02-06T00:00:00Z	2012-08-15T00:00:00Z	2014-11-18T00:00:00Z	154442	ENSG00000203808	OTTHUMG00000015292	uc003pqz.3	AL137368	NR_037157		Q5T3Y7
HGNC:44148	BZRAP1-AS1	BZRAP1 antisense RNA 1	non-coding RNA	RNA, long non-coding	Approved	17q22	17q22				BZRAP1 antisense RNA 1 (non-protein coding)			2012-06-30T00:00:00Z		2012-08-15T00:00:00Z	2012-10-12T00:00:00Z	100506779	ENSG00000265148	OTTHUMG00000178924	uc021uan.1	AK090885	NR_038410
HGNC:44351	C1QTNF1-AS1	C1QTNF1 antisense RNA 1	non-coding RNA	RNA, long non-coding	Approved	17q25.3	17q25.3							2013-05-21T00:00:00Z			2013-05-21T00:00:00Z	100507410	ENSG00000265096	OTTHUMG00000132159			NR_040018
HGNC:39906	C1QTNF9-AS1	C1QTNF9 antisense RNA 1	non-coding RNA	RNA, long non-coding	Approved	13q12.12	13q12.12				C1QTNF9 antisense RNA 1 (non-protein coding)			2011-04-11T00:00:00Z		2012-08-15T00:00:00Z	2014-11-19T00:00:00Z	100874232	ENSG00000240868	OTTHUMG00000016579
HGNC:39839	C1QTNF9B-AS1	C1QTNF9B antisense RNA 1	non-coding RNA	RNA, long non-coding	Approved	13q12.12	13q12.12	PCOTH	prostate collagen triple helix		C1QTNF9B antisense RNA 1 (non-protein coding)			2011-09-05T00:00:00Z		2012-08-15T00:00:00Z	2014-11-19T00:00:00Z	542767	ENSG00000205861	OTTHUMG00000016571	uc009zzx.3		NM_001135816		Q58A44	15930275
HGNC:27461	C1RL-AS1	C1RL antisense RNA 1	non-coding RNA	RNA, long non-coding	Approved	12p13.31	12p13.31	MATL2963			C1RL antisense RNA 1 (non-protein coding)			2012-06-30T00:00:00Z		2012-08-15T00:00:00Z	2012-10-12T00:00:00Z	283314	ENSG00000205885	OTTHUMG00000168164	uc001qsp.3	AL833364	NR_026947
HGNC:49464	C2-AS1	C2 antisense RNA 1	non-coding RNA	RNA, long non-coding	Approved	6p21.3	06p21.3							2013-12-06T00:00:00Z			2013-12-06T00:00:00Z	102060414	ENSG00000281756			BX100594	NR_104191
HGNC:41063	C3orf67-AS1	C3orf67 antisense RNA 1	non-coding RNA	RNA, long non-coding	Approved	3p14.2	03p14.2							2014-04-07T00:00:00Z			2014-11-18T00:00:00Z	101929238	ENSG00000242428	OTTHUMG00000159203		AK090895	NR_110820
HGNC:39753	C4A-AS1	C4A antisense RNA 1	non-coding RNA	RNA, long non-coding	Approved	6p21.33	06p21.33				C4A antisense RNA 1 (non-protein coding)			2011-04-21T00:00:00Z		2012-08-15T00:00:00Z	2012-10-12T00:00:00Z		ENSG00000233627	OTTHUMG00000137496
HGNC:39752	C4B-AS1	C4B antisense RNA 1	non-coding RNA	RNA, long non-coding	Approved	6p21.33	06p21.33				C4B antisense RNA 1 (non-protein coding)			2011-04-21T00:00:00Z		2012-08-15T00:00:00Z	2012-10-12T00:00:00Z		ENSG00000229776	OTTHUMG00000137467
HGNC:49679	C5orf66-AS1	C5orf66 antisense RNA 1	non-coding RNA	RNA, long non-coding	Approved	5q31.1	05q31.1	CTC-276P9.1						2014-02-04T00:00:00Z			2014-06-20T00:00:00Z	101927953	ENSG00000249082	OTTHUMG00000163077			NR_105050
HGNC:27964	C5orf66-AS2	C5orf66 antisense RNA 2	non-coding RNA	RNA, long non-coding	Approved	5q31.1	05q31.1							2014-02-04T00:00:00Z			2014-02-04T00:00:00Z	340073	ENSG00000249647	OTTHUMG00000163309			NR_037895			12477932
HGNC:39767	C6orf47-AS1	C6orf47 antisense RNA 1	non-coding RNA	RNA, long non-coding	Approved	6p21.33	06p21.33				C6orf47 antisense RNA 1 (non-protein coding)			2011-04-21T00:00:00Z		2012-08-15T00:00:00Z	2012-10-12T00:00:00Z		ENSG00000227198	OTTHUMG00000057503
HGNC:27840	C8orf34-AS1	C8orf34 antisense RNA 1	non-coding RNA	RNA, long non-coding	Approved	8q13.2	08q13.2							2015-03-05T00:00:00Z			2015-03-05T00:00:00Z	286189	ENSG00000248801	OTTHUMG00000164449		BC041480	NR_038877			12477932
HGNC:50444	C8orf37-AS1	C8orf37 antisense RNA 1	non-coding RNA	RNA, long non-coding	Approved	8q22.1	08q22.1	tospeak						2014-04-29T00:00:00Z			2014-04-29T00:00:00Z	100616530	ENSG00000253773	OTTHUMG00000164661			NR_038201
HGNC:51188	C9orf41-AS1	C9orf41 antisense RNA 1	non-coding RNA	RNA, long non-coding	Approved	9q21.13	09q21.13							2014-08-01T00:00:00Z			2014-08-01T00:00:00Z	101927380	ENSG00000203321	OTTHUMG00000020029		BC043649	NR_121183
HGNC:48713	C9orf135-AS1	C9orf135 antisense RNA 1 (head to head)	non-coding RNA	RNA, long non-coding	Approved	9q21.12	09q21.12							2013-06-07T00:00:00Z			2013-06-07T00:00:00Z	494558	ENSG00000225626	OTTHUMG00000019983			NR_038833
HGNC:51176	C9orf173-AS1	C9orf173 antisense RNA 1	non-coding RNA	RNA, long non-coding	Approved	9q34.3	09q34.3							2014-07-31T00:00:00Z			2014-07-31T00:00:00Z	100129722	ENSG00000275549	OTTHUMG00000187409		AK097764	NR_038389
HGNC:45007	C10orf71-AS1	C10orf71 antisense RNA 1	non-coding RNA	RNA, long non-coding	Approved	10q11.23	10q11.23							2013-01-07T00:00:00Z			2013-01-07T00:00:00Z	100506769	ENSG00000236208	OTTHUMG00000018189	uc031wgg.1	AL598801|AL598689|DA764276	NR_108038
HGNC:51422	C15orf59-AS1	C15orf59 antisense RNA 1	non-coding RNA	RNA, long non-coding	Approved	15q24.1	15q24.1	TCONS_00023459						2014-11-21T00:00:00Z			2014-11-21T00:00:00Z	101929221	ENSG00000260469	OTTHUMG00000172684			NR_120352
HGNC:26393	C20orf166-AS1	C20orf166 antisense RNA 1	non-coding RNA	RNA, long non-coding	Approved	20q13.33	20q13.33	FLJ30313		C20orf200|NCRNA00335	chromosome 20 open reading frame 200|non-protein coding RNA 335|C20orf166 antisense RNA 1 (non-protein coding)			2007-07-10T00:00:00Z	2011-08-10T00:00:00Z	2012-08-15T00:00:00Z	2014-11-19T00:00:00Z	253868	ENSG00000174403	OTTHUMG00000048002	uc002ycy.4	AK054875	NR_033263		Q96NR2
HGNC:1290	C21orf62-AS1	C21orf62 antisense RNA 1	non-coding RNA	RNA, long non-coding	Approved	21q22.11	21q22.11			C21orf49	chromosome 21 open reading frame 49			2000-05-23T00:00:00Z	2014-10-01T00:00:00Z	2014-10-01T00:00:00Z	2014-10-01T00:00:00Z	54067	ENSG00000205930	OTTHUMG00000064992	uc002yqu.4		NR_024622		Q17RA5
HGNC:16729	C21orf91-OT1	C21orf91 overlapping transcript 1	non-coding RNA	RNA, long non-coding	Approved	21q21.1	21q21.1	D21S2089E		NCRNA00285	non-protein coding RNA 285|C21orf91 overlapping transcript 1 (non-protein coding)			2010-08-16T00:00:00Z	2011-08-19T00:00:00Z	2014-06-02T00:00:00Z	2014-11-19T00:00:00Z	246312	ENSG00000240770	OTTHUMG00000074506		AY063452|AY063453	NR_038870			12036297
HGNC:51657	CA3-AS1	CA3 antisense RNA 1	non-coding RNA	RNA, long non-coding	Approved	8q21.2	08q21.2							2015-04-24T00:00:00Z			2015-04-24T00:00:00Z	100996348	ENSG00000253549	OTTHUMG00000164943			NR_121630
HGNC:40119	CACNA1C-AS1	CACNA1C antisense RNA 1	non-coding RNA	RNA, long non-coding	Approved	12p13.33	12p13.33				CACNA1C antisense RNA 1 (non-protein coding)			2011-05-31T00:00:00Z		2012-08-15T00:00:00Z	2014-11-19T00:00:00Z	100652846	ENSG00000246627	OTTHUMG00000168139	uc001qkx.2		NR_045725
HGNC:40118	CACNA1C-AS2	CACNA1C antisense RNA 2	non-coding RNA	RNA, long non-coding	Approved	12p13.33	12p13.33				CACNA1C antisense RNA 2 (non-protein coding)			2011-05-31T00:00:00Z		2012-08-15T00:00:00Z	2014-11-19T00:00:00Z	100874235	ENSG00000256271	OTTHUMG00000168138			NR_046579
HGNC:40117	CACNA1C-AS3	CACNA1C antisense RNA 3	non-coding RNA	RNA, long non-coding	Approved	12p13.33	12p13.33				CACNA1C antisense RNA 3 (non-protein coding)			2011-05-31T00:00:00Z		2012-08-15T00:00:00Z	2014-11-19T00:00:00Z		ENSG00000256769	OTTHUMG00000168137
HGNC:40116	CACNA1C-AS4	CACNA1C antisense RNA 4	non-coding RNA	RNA, long non-coding	Approved	12p13.33	12p13.33				CACNA1C antisense RNA 4 (non-protein coding)			2011-05-31T00:00:00Z		2012-08-15T00:00:00Z	2014-11-19T00:00:00Z	100874234	ENSG00000256025	OTTHUMG00000168136	uc031qfm.1		NR_046578
HGNC:41312	CACNA1C-IT1	CACNA1C intronic transcript 1	non-coding RNA	RNA, long non-coding	Approved	12p13.33	12p13.33				CACNA1C intronic transcript 1 (non-protein coding)			2011-05-31T00:00:00Z		2015-02-25T00:00:00Z	2015-02-25T00:00:00Z	100874368	ENSG00000256837	OTTHUMG00000168337
HGNC:41313	CACNA1C-IT2	CACNA1C intronic transcript 2	non-coding RNA	RNA, long non-coding	Approved	12p13.33	12p13.33				CACNA1C intronic transcript 2 (non-protein coding)			2011-05-31T00:00:00Z		2015-02-25T00:00:00Z	2015-02-25T00:00:00Z	100874369	ENSG00000256257	OTTHUMG00000168338			NR_046768
HGNC:41314	CACNA1C-IT3	CACNA1C intronic transcript 3	non-coding RNA	RNA, long non-coding	Approved	12p13.33	12p13.33				CACNA1C intronic transcript 3 (non-protein coding)			2011-05-31T00:00:00Z		2015-02-25T00:00:00Z	2015-02-25T00:00:00Z	100874370	ENSG00000256721	OTTHUMG00000168201	uc031qfn.1		NR_046769
HGNC:27377	CACNA1G-AS1	CACNA1G antisense RNA 1	non-coding RNA	RNA, long non-coding	Approved	17q21.33	17q21.33				CACNA1G antisense RNA 1 (non-protein coding)			2012-06-30T00:00:00Z		2012-08-15T00:00:00Z	2012-10-12T00:00:00Z	253962	ENSG00000250107	OTTHUMG00000162163	uc002irh.3		NR_038439
HGNC:40702	CACNA2D3-AS1	CACNA2D3 antisense RNA 1	non-coding RNA	RNA, long non-coding	Approved	3p14.3	03p14.3				CACNA2D3 antisense RNA 1 (non-protein coding)			2011-07-28T00:00:00Z		2012-08-15T00:00:00Z	2014-11-19T00:00:00Z	100874237	ENSG00000243715	OTTHUMG00000158579	uc003dhk.1		NR_046666
HGNC:31391	CACTIN-AS1	CACTIN antisense RNA 1	non-coding RNA	RNA, long non-coding	Approved	19p13.3	19p13.3			C19orf29OS|C19orf29-AS1	chromosome 19 open reading frame 29 opposite strand|C19orf29 antisense RNA 1 (non-protein coding)|C19orf29 antisense RNA 1			2004-04-05T00:00:00Z	2012-08-16T00:00:00Z	2012-08-16T00:00:00Z	2014-11-18T00:00:00Z	404665	ENSG00000226800		uc021umw.1	AK097999	NR_038865		Q8N1I8
HGNC:41248	CADM2-AS1	CADM2 antisense RNA 1	non-coding RNA	RNA, long non-coding	Approved	3p12.1	03p12.1				CADM2 antisense RNA 1 (non-protein coding)			2011-07-28T00:00:00Z		2012-08-15T00:00:00Z	2014-11-19T00:00:00Z	100874038	ENSG00000239519	OTTHUMG00000158987			XR_245081
HGNC:41247	CADM2-AS2	CADM2 antisense RNA 2	non-coding RNA	RNA, long non-coding	Approved	3p12.1	03p12.1				CADM2 antisense RNA 2 (non-protein coding)			2011-07-28T00:00:00Z		2012-08-15T00:00:00Z	2014-11-19T00:00:00Z	100874037	ENSG00000241648	OTTHUMG00000158991	uc031saq.1		NR_046752
HGNC:40812	CADM3-AS1	CADM3 antisense RNA 1	non-coding RNA	RNA, long non-coding	Approved	1q23.2	01q23.2	CTA-134P22.2						2014-02-01T00:00:00Z			2014-11-19T00:00:00Z	100131825	ENSG00000225670	OTTHUMG00000037178			NR_037870
HGNC:42860	CAHM	colon adenocarcinoma hypermethylated (non-protein coding)	non-coding RNA	RNA, long non-coding	Approved	6q26	06q26	LINC00468	long intergenic non-protein coding RNA 468			Long non-coding RNAs (published)	788	2011-09-07T00:00:00Z			2014-07-18T00:00:00Z	100526820	ENSG00000270419	OTTHUMG00000175945	uc021zib.1	BG168587	NR_037593			24799664					615930
HGNC:44682	CALML3-AS1	CALML3 antisense RNA 1	non-coding RNA	RNA, long non-coding	Approved	10p15.1	10p15.1							2012-12-04T00:00:00Z			2012-12-04T00:00:00Z	100132159	ENSG00000205488	OTTHUMG00000168090		DA220455|DA770774	NR_120497
HGNC:41446	CAMTA1-IT1	CAMTA1 intronic transcript 1	non-coding RNA	RNA, long non-coding	Approved	1p36.23	01p36.23				CAMTA1 intronic transcript 1 (non-protein coding)			2011-05-31T00:00:00Z		2015-02-25T00:00:00Z	2015-02-25T00:00:00Z	100874340	ENSG00000237402	OTTHUMG00000001217			XR_931849
HGNC:48839	CAPN10-AS1	CAPN10 antisense RNA 1 (head to head)	non-coding RNA	RNA, long non-coding	Approved	2q37.3	02q37.3	locus959	locus 959					2013-06-18T00:00:00Z			2014-01-15T00:00:00Z	101752400	ENSG00000260942	OTTHUMG00000170676		AK024254	NR_103792			23382218
HGNC:51408	CARD8-AS1	CARD8 antisense RNA 1	non-coding RNA	RNA, long non-coding	Approved	19q13.33	19q13.33	LOC100505812						2014-11-20T00:00:00Z			2014-11-20T00:00:00Z	100505812	ENSG00000268001	OTTHUMG00000183194			NR_040599			25392693
HGNC:40125	CARS-AS1	CARS antisense RNA 1	non-coding RNA	RNA, long non-coding	Approved	11p15.4	11p15.4				CARS antisense RNA 1 (non-protein coding)			2011-11-18T00:00:00Z		2012-08-15T00:00:00Z	2014-11-19T00:00:00Z	100852407	ENSG00000247473	OTTHUMG00000165360		AK093033
HGNC:22933	CASC2	cancer susceptibility candidate 2 (non-protein coding)	non-coding RNA	RNA, long non-coding	Approved	10q26.12	10q26.12			C10orf5	chromosome 10 open reading frame 5|cancer susceptibility candidate 2			2003-07-23T00:00:00Z	2004-01-23T00:00:00Z	2011-08-30T00:00:00Z	2014-11-18T00:00:00Z	255082	ENSG00000177640	OTTHUMG00000019127	uc001ldk.2	AJ535620	NR_026939		Q6XLA1						608598
HGNC:49076	CASC6	cancer susceptibility candidate 6 (non-protein coding)	non-coding RNA	RNA, long non-coding	Approved	6q15	06q15							2013-08-19T00:00:00Z			2013-08-22T00:00:00Z	101929083	ENSG00000224944	OTTHUMG00000015221		BC037927	NR_104154
HGNC:48905	CASC7	cancer susceptibility candidate 7 (non-protein coding)	non-coding RNA	RNA, long non-coding	Approved	8q24.3	08q24.3	LINC00980	long intergenic non-protein coding RNA 980					2013-07-01T00:00:00Z			2015-01-29T00:00:00Z	286109	ENSG00000259758	OTTHUMG00000172354		AK092172|BC033700
HGNC:45129	CASC8	cancer susceptibility candidate 8 (non-protein coding)	non-coding RNA	RNA, long non-coding	Approved	8q24.21	08q24.21	LINC00860|CARLo-1	long intergenic non-protein coding RNA 860			Long non-coding RNAs (published)	788	2013-07-01T00:00:00Z			2014-07-18T00:00:00Z	727677	ENSG00000246228	OTTHUMG00000165066			NR_024393			24594601
HGNC:48906	CASC9	cancer susceptibility candidate 9 (non-protein coding)	non-coding RNA	RNA, long non-coding	Approved	8q21.11	08q21.11	LINC00981|ESCCAL-1	long intergenic non-protein coding RNA 981|esophageal squamous cell carcinoma associated lncRNA-1					2013-07-01T00:00:00Z			2015-04-22T00:00:00Z	101805492	ENSG00000249395	OTTHUMG00000164547		BC062758	NR_103848			25885227
HGNC:48939	CASC11	cancer susceptibility candidate 11 (non-protein coding)	non-coding RNA	RNA, long non-coding	Approved	8q24.21	08q24.21	TCONS_00014535|LINC00990|CARLo-7	long intergenic non-protein coding RNA 990			Long non-coding RNAs (published)	788	2013-07-17T00:00:00Z		2013-07-17T00:00:00Z	2014-07-18T00:00:00Z	100270680	ENSG00000249375	OTTHUMG00000164870		BC042052	NR_117102			24594601
HGNC:28245	CASC15	cancer susceptibility candidate 15 (non-protein coding)	non-coding RNA	RNA, long non-coding	Approved	6p22.3	06p22.3			LINC00340	long intergenic non-protein coding RNA 340			2011-08-10T00:00:00Z	2013-08-22T00:00:00Z	2013-08-22T00:00:00Z	2015-01-29T00:00:00Z	401237	ENSG00000272168	OTTHUMG00000014345		AK026189	NR_015410
HGNC:48608	CASC16	cancer susceptibility candidate 16 (non-protein coding)	non-coding RNA	RNA, long non-coding	Approved	16q12.1	16q12.1	LOC643714		LINC00918	long intergenic non-protein coding RNA 918			2013-05-24T00:00:00Z	2013-07-17T00:00:00Z	2013-07-17T00:00:00Z	2013-12-05T00:00:00Z	643714	ENSG00000249231	OTTHUMG00000173223		BC034767|DB462404|DB523777	NR_033920
HGNC:43911	CASC17	cancer susceptibility candidate 17 (non-protein coding)	non-coding RNA	RNA, long non-coding	Approved	17q24.3	17q24.3	LINC00600	long intergenic non-protein coding RNA 600					2013-08-19T00:00:00Z			2013-08-22T00:00:00Z	101928165	ENSG00000260785	OTTHUMG00000176079		BC039327	NR_104152
HGNC:49463	CASC18	cancer susceptibility candidate 18 (non-protein coding)	non-coding RNA	RNA, long non-coding	Approved	12q23.3	12q23.3	LOC101929110						2013-12-03T00:00:00Z			2013-12-06T00:00:00Z	101929110	ENSG00000257859	OTTHUMG00000169725		AK001551	NR_110111
HGNC:49476	CASC19	cancer susceptibility candidate 19 (non-protein coding)	non-coding RNA	RNA, long non-coding	Approved	8q24.21	08q24.21	CARLo-6		LINC01245	long intergenic non-protein coding RNA 1245	Long non-coding RNAs (published)	788	2013-12-18T00:00:00Z			2014-11-19T00:00:00Z	103021165	ENSG00000254166	OTTHUMG00000165064		BI223175|JX003871|DW435273	NR_120364			24594601
HGNC:49477	CASC20	cancer susceptibility candidate 20 (non-protein coding)	non-coding RNA	RNA, long non-coding	Approved	20p12.3	20p12.3							2013-12-14T00:00:00Z			2013-12-18T00:00:00Z	101929244	ENSG00000229876	OTTHUMG00000031831		AY007089	NR_109953
HGNC:49836	CASC21	cancer susceptibility candidate 21 (non-protein coding)	non-coding RNA	RNA, long non-coding	Approved	8q24.21	08q24.21	CARLo-2		LINC01244	long intergenic non-protein coding RNA 1244	Long non-coding RNAs (published)	788	2014-03-09T00:00:00Z	2014-03-13T00:00:00Z	2014-03-13T00:00:00Z	2014-07-18T00:00:00Z	103021164	ENSG00000253929	OTTHUMG00000165067		JX003867|CB104826	NR_117099			24594601
HGNC:50627	CASC22	cancer susceptibility candidate 22 (non-protein coding)	non-coding RNA	RNA, long non-coding	Approved	16q12.1	16q12.1	TCONS_00024290|LincRNA-ENST00000515084		LINC01373	long intergenic non-protein coding RNA 1373	Long non-coding RNAs (published)	788	2014-05-30T00:00:00Z	2014-06-18T00:00:00Z	2014-06-18T00:00:00Z	2014-07-18T00:00:00Z	283854	ENSG00000260887			AK093211	XR_917297			24879036
HGNC:50865	CASC23	cancer susceptibility candidate 23 (non-protein coding)	non-coding RNA	RNA, long non-coding	Approved	11p15.4	11p15.4	LINC01464	long intergenic non-protein coding RNA 1464					2014-07-14T00:00:00Z			2014-07-29T00:00:00Z	103581031	ENSG00000255420	OTTHUMG00000165689		BC027619	NR_125366
HGNC:40126	CASK-AS1	CASK antisense RNA 1	non-coding RNA	RNA, long non-coding	Approved	Xp11.4	Xp11.4				CASK antisense RNA 1 (non-protein coding)			2011-07-29T00:00:00Z		2012-08-15T00:00:00Z	2014-11-19T00:00:00Z	100873928	ENSG00000233033	OTTHUMG00000021372
HGNC:41080	CATIP-AS1	CATIP antisense RNA 1	non-coding RNA	RNA, long non-coding	Approved	2q35	02q35							2014-02-06T00:00:00Z			2014-11-19T00:00:00Z	101928513	ENSG00000225062	OTTHUMG00000155067		BC038211	NR_110573
HGNC:41079	CATIP-AS2	CATIP antisense RNA 2	non-coding RNA	RNA, long non-coding	Approved	2q35	02q35							2014-02-06T00:00:00Z			2014-11-19T00:00:00Z	103689911	ENSG00000237281	OTTHUMG00000155145		CD672221	NR_125777
HGNC:43664	CBR3-AS1	CBR3 antisense RNA 1	non-coding RNA	RNA, long non-coding	Approved	21q22.12	21q22.12	PlncRNA-1	prostate cancer-up-regulated long noncoding RNA 1		CBR3 antisense RNA 1 (non-protein coding)			2012-02-08T00:00:00Z		2012-08-15T00:00:00Z	2013-12-19T00:00:00Z	100506428	ENSG00000236830	OTTHUMG00000086607	uc002yvc.2	BC038671	NR_038892			22264502|24337686
HGNC:45128	CCAT1	colon cancer associated transcript 1 (non-protein coding)	non-coding RNA	RNA, long non-coding	Approved	8q24.21	08q24.21	CARLo-5				Long non-coding RNAs (published)	788	2013-02-14T00:00:00Z			2014-07-18T00:00:00Z	100507056	ENSG00000247844	OTTHUMG00000165065	uc003ysa.3	HM358356|AK125310	NR_108049			23416875|23143645|21547902|24594601
HGNC:47044	CCAT2	colon cancer associated transcript 2 (non-protein coding)	non-coding RNA	RNA, long non-coding	Approved	8q24.21	08q24.21	NCCP1|LINC00873	long intergenic non-protein coding RNA 873|non-coding RNA involved in cancer predisposition 1			Long non-coding RNAs (published)	788	2013-06-22T00:00:00Z			2014-07-18T00:00:00Z	101805488	ENSG00000280997			GQ911591	NR_109834			23796952|24504682
HGNC:41142	CCDC13-AS1	CCDC13 antisense RNA 1	non-coding RNA	RNA, long non-coding	Approved	3p22.1	03p22.1				CCDC13 antisense RNA 1 (non-protein coding)			2011-07-27T00:00:00Z		2012-08-15T00:00:00Z	2014-11-19T00:00:00Z	100874114	ENSG00000173811	OTTHUMG00000156256	uc031rza.1		NR_046732
HGNC:28416	CCDC26	CCDC26 long non-coding RNA	non-coding RNA	RNA, long non-coding	Approved	8q24.21	08q24.21	MGC27434|RAM	retinoic acid modulator		coiled-coil domain containing 26			2005-08-05T00:00:00Z		2014-03-27T00:00:00Z	2014-04-01T00:00:00Z	137196	ENSG00000229140	OTTHUMG00000164848	uc003ysq.2	BC026098	NR_130920		Q8TAB7	16449964|23399484					613040
HGNC:49641	CCDC37-AS1	CCDC37 antisense RNA 1 (head to head)	non-coding RNA	RNA, long non-coding	Approved	3q21.3	03q21.3							2014-01-28T00:00:00Z			2014-01-28T00:00:00Z	100506907	ENSG00000249833	OTTHUMG00000162688			NR_103787
HGNC:41089	CCDC39-AS1	CCDC39 antisense RNA 1	non-coding RNA	RNA, long non-coding	Approved	3q26.33	03q26.33				CCDC39 antisense RNA 1 (non-protein coding)			2011-07-27T00:00:00Z		2012-08-15T00:00:00Z	2014-11-19T00:00:00Z	100874112	ENSG00000243187	OTTHUMG00000157929
HGNC:51340	CCDC144NL-AS1	CCDC144NL antisense RNA 1	non-coding RNA	RNA, long non-coding	Approved	17p11.2	17p11.2							2014-10-10T00:00:00Z			2014-10-10T00:00:00Z	440416	ENSG00000233098	OTTHUMG00000178937		AK057473	NR_104185
HGNC:44134	CCDC148-AS1	CCDC148 antisense RNA 1	non-coding RNA	RNA, long non-coding	Approved	2q24.1	02q24.1				CCDC148 antisense RNA 1 (non-protein coding)			2012-06-23T00:00:00Z		2012-08-15T00:00:00Z	2012-10-12T00:00:00Z	554201	ENSG00000227480	OTTHUMG00000153964	uc021vro.1	BC021739	NR_038850
HGNC:44105	CCDC183-AS1	CCDC183 antisense RNA 1	non-coding RNA	RNA, long non-coding	Approved	9q34.3	09q34.3			KIAA1984-AS1	KIAA1984 antisense RNA 1 (non-protein coding)|KIAA1984 antisense RNA 1			2012-06-28T00:00:00Z	2013-12-06T00:00:00Z	2013-12-06T00:00:00Z	2013-12-06T00:00:00Z	100131193	ENSG00000228544	OTTHUMG00000020946		AK055547	NR_024580
HGNC:49398	CCND2-AS1	CCND2 antisense RNA 1	non-coding RNA	RNA, long non-coding	Approved	12p13.32	12p13.32							2013-10-28T00:00:00Z			2013-10-28T00:00:00Z	103752584	ENSG00000256164	OTTHUMG00000168157		BG413373	NR_125790
HGNC:49399	CCND2-AS2	CCND2 antisense RNA 2	non-coding RNA	RNA, long non-coding	Approved	12p13.32	12p13.32							2013-10-28T00:00:00Z			2013-10-28T00:00:00Z		ENSG00000255920	OTTHUMG00000168320		DA223008
HGNC:40130	CCNT2-AS1	CCNT2 antisense RNA 1	non-coding RNA	RNA, long non-coding	Approved	2q21.3	02q21.3							2013-10-15T00:00:00Z			2014-11-19T00:00:00Z	100129961	ENSG00000224043	OTTHUMG00000154855			NR_036549
HGNC:43896	CD27-AS1	CD27 antisense RNA 1	non-coding RNA	RNA, long non-coding	Approved	12p13.31	12p13.31				CD27 antisense RNA 1 (non-protein coding)			2012-04-27T00:00:00Z		2012-08-15T00:00:00Z	2012-10-12T00:00:00Z	678655	ENSG00000215039	OTTHUMG00000168315	uc009zel.1	AK056500	NR_015382
HGNC:49384	CD81-AS1	CD81 antisense RNA 1	non-coding RNA	RNA, long non-coding	Approved	11p15.5	11p15.5							2013-10-18T00:00:00Z			2013-10-22T00:00:00Z	101927682	ENSG00000238184	OTTHUMG00000009760		BC042822	NR_108080
HGNC:49735	CDC37L1-AS1	CDC37L1 antisense RNA 1 (head to head)	non-coding RNA	RNA, long non-coding	Approved	9p24.1	09p24.1							2014-02-13T00:00:00Z			2014-02-13T00:00:00Z	101929351	ENSG00000273061	OTTHUMG00000185906		CK820219	NR_121598
HGNC:41317	CDC42-IT1	CDC42 intronic transcript 1	non-coding RNA	RNA, long non-coding	Approved	1p36.12	01p36.12				CDC42 intronic transcript 1 (non-protein coding)			2011-05-19T00:00:00Z		2015-02-25T00:00:00Z	2015-02-25T00:00:00Z	100874292	ENSG00000230068	OTTHUMG00000002890
HGNC:31433	CDH23-AS1	CDH23 antisense RNA 1	non-coding RNA	RNA, long non-coding	Approved	10q22.1	10q22.1	bA327E2.3		C10orf106|NCRNA00223	chromosome 10 open reading frame 106|non-protein coding RNA 223|CDH23 antisense RNA 1 (non-protein coding)			2004-05-27T00:00:00Z	2011-08-11T00:00:00Z	2012-08-15T00:00:00Z	2012-10-12T00:00:00Z	414246	ENSG00000223817	OTTHUMG00000018425
HGNC:48609	CDIPT-AS1	CDIPT antisense RNA 1 (head to head)	non-coding RNA	RNA, long non-coding	Approved	16p11.2	16p11.2							2013-05-24T00:00:00Z		2013-05-24T00:00:00Z	2013-05-24T00:00:00Z	440356	ENSG00000214725	OTTHUMG00000177145		AK131031	NR_015396
HGNC:42399	CDKN1A-AS1	CDKN1A antisense RNA 1	non-coding RNA	RNA, long non-coding	Approved	6p21.1	06p21.1	p21NAT			CDKN1A antisense RNA 1 (non-protein coding)			2011-07-11T00:00:00Z		2012-08-15T00:00:00Z	2012-10-12T00:00:00Z	100861512				BX332409				19008947
HGNC:23831	CDKN2A-AS1	CDKN2A antisense RNA 1 (head to head)	non-coding RNA	RNA, long non-coding	Approved	9p21.3	09p21.3	bA149I2.3		C9orf53	chromosome 9 open reading frame 53			2004-07-23T00:00:00Z	2014-10-01T00:00:00Z	2014-10-01T00:00:00Z	2014-11-19T00:00:00Z	51198	ENSG00000224854	OTTHUMG00000019687	uc011lnm.4	AF211119	NR_024274		Q9UH64
HGNC:34341	CDKN2B-AS1	CDKN2B antisense RNA 1	non-coding RNA	RNA, long non-coding	Approved	9p21.3	09p21.3	ANRIL|CDKN2BAS|RP11-145E5.4|NCRNA00089|p15AS|CDKN2B-AS|PCAT12	antisense RNA in the INK4 locus|non-protein coding RNA 89|p15 antisense RNA|CDKN2B antisense RNA (non-protein coding)|prostate cancer associated transcript 12		CDKN2B antisense RNA 1 (non-protein coding)	Long non-coding RNAs (published)	788	2008-11-25T00:00:00Z	2012-01-25T00:00:00Z	2012-08-15T00:00:00Z	2014-11-19T00:00:00Z	100048912	ENSG00000240498	OTTHUMG00000019689	uc022bem.1	BC038540	NR_003529			18048406|17440112|21532571|23416462					613149														ANRIL
HGNC:48926	CDR1-AS	CDR1 antisense RNA	non-coding RNA	RNA, long non-coding	Approved	Xq27.1	Xq27.1	CDR1NAT|ciRS-7|CDR1as	CDR1 natural antisense transcript|circular RNA sponge for miR-7			Long non-coding RNAs (published)	788	2013-07-04T00:00:00Z			2014-10-22T00:00:00Z	103611090	ENSG00000281508			AK054921				23446346|23446348|21964070																			cdr1as
HGNC:14386	CDRT7	CMT1A duplicated region transcript 7 (non-protein coding)	non-coding RNA	RNA, long non-coding	Approved	17p12	17p12	NCRNA00025|LINC00025	non-protein coding RNA 25|long intergenic non-protein coding RNA 25					2001-02-28T00:00:00Z		2008-08-13T00:00:00Z	2012-10-16T00:00:00Z	94150	ENSG00000259944	OTTHUMG00000058961	uc021tqj.1	BX093265|AI218510	NR_033371			11381029
HGNC:14387	CDRT8	CMT1A duplicated region transcript 8	non-coding RNA	RNA, long non-coding	Approved	17p12	17p12							2001-02-28T00:00:00Z			2014-10-06T00:00:00Z	94151	ENSG00000265163	OTTHUMG00000178871	uc032eum.1	AI150443|CR737651|AA432141|AA431126	NR_103559			11381029
HGNC:25710	CEBPA-AS1	CEBPA antisense RNA 1 (head to head)	non-coding RNA	RNA, long non-coding	Approved	19q13.11	19q13.11				CEBPA antisense RNA 1 (non-protein coding)|CEBPA antisense RNA 1			2012-08-10T00:00:00Z		2012-08-16T00:00:00Z	2015-01-30T00:00:00Z	80054	ENSG00000267296	OTTHUMG00000180429	uc002nuo.3	AK022417|BC027959	NR_026887
HGNC:51226	CEBPB-AS1	CEBPB antisense RNA 1	non-coding RNA	RNA, long non-coding	Approved	20q13.13	20q13.13							2014-08-08T00:00:00Z			2014-08-08T00:00:00Z	101927559	ENSG00000277449	OTTHUMG00000186944		BX463443	NR_125739
HGNC:1841	CECR3	cat eye syndrome chromosome region, candidate 3 (non-protein coding)	non-coding RNA	RNA, long non-coding	Approved	22q11.2	22q11.2				cat eye syndrome chromosome region, candidate 3			2000-01-31T00:00:00Z		2011-06-10T00:00:00Z	2014-11-19T00:00:00Z	27442	ENSG00000241832	OTTHUMG00000150063	uc021wkn.1	AF277398	NR_038398			11381032
HGNC:1842	CECR5-AS1	CECR5 antisense RNA 1	non-coding RNA	RNA, long non-coding	Approved	22q11.2	22q11.2	NCRNA00017	non-protein coding RNA 17	CECR4	cat eye syndrome chromosome region, candidate 4|cat eye syndrome chromosome region, candidate 4 (non-protein coding)|CECR5 antisense RNA 1 (non-protein coding)			2000-01-31T00:00:00Z	2011-04-28T00:00:00Z	2012-08-15T00:00:00Z	2014-11-19T00:00:00Z	100130717	ENSG00000185837	OTTHUMG00000150096	uc011agh.4	AF307448	NR_024483			11381032
HGNC:1845	CECR7	cat eye syndrome chromosome region, candidate 7 (non-protein coding)	non-coding RNA	RNA, long non-coding	Approved	22q11.2	22q11.2	SAHL1			cat eye syndrome chromosome region, candidate 7			2000-01-31T00:00:00Z		2009-08-21T00:00:00Z	2014-11-18T00:00:00Z	100130418	ENSG00000237438	OTTHUMG00000150027	uc002zlx.1	BC043198	NR_015352			11381032
HGNC:1847	CECR9	cat eye syndrome chromosome region, candidate 9 (non-protein coding)	non-coding RNA	RNA, long non-coding	Approved	22q11.2	22q11.2				cat eye syndrome chromosome region, candidate 9			2000-03-22T00:00:00Z		2011-06-10T00:00:00Z	2014-11-19T00:00:00Z	30847	ENSG00000231004	OTTHUMG00000150065		AF307449			P0C854	11381032
HGNC:23515	CELF2-AS1	CELF2 antisense RNA 1	non-coding RNA	RNA, long non-coding	Approved	10p14	10p14	FLJ40494|Em:AC026887.2		C10orf31	chromosome 10 open reading frame 31|CELF2 antisense RNA 1 (non-protein coding)			2004-05-27T00:00:00Z	2012-07-12T00:00:00Z	2012-08-15T00:00:00Z	2014-11-19T00:00:00Z	414196	ENSG00000181800	OTTHUMG00000017669		AK097813	XR_109007		Q8N7Q2
HGNC:44703	CELF2-AS2	CELF2 antisense RNA 2	non-coding RNA	RNA, long non-coding	Approved	10p14	10p14							2012-12-05T00:00:00Z			2012-12-05T00:00:00Z	439950	ENSG00000237986	OTTHUMG00000017665	uc001ikn.3		NR_046108
HGNC:50302	CELSR3-AS1	CELSR3 antisense RNA 1 (head to head)	non-coding RNA	RNA, long non-coding	Approved	3p21.31	03p21.31							2014-04-07T00:00:00Z			2015-02-26T00:00:00Z	102724368	ENSG00000228350	OTTHUMG00000156627		BM714397	NR_111921
HGNC:27055	CEP83-AS1	CEP83 antisense RNA 1 (head to head)	non-coding RNA	RNA, long non-coding	Approved	12q22	12q22			CCDC41-AS1	CCDC41 antisense RNA 1 (head to head)			2013-05-30T00:00:00Z	2014-03-06T00:00:00Z	2014-03-06T00:00:00Z	2014-03-06T00:00:00Z	144486	ENSG00000278916	OTTHUMG00000170256			NR_027035			12477932
HGNC:51431	CERS3-AS1	CERS3 antisense RNA 1	non-coding RNA	RNA, long non-coding	Approved	15q26.3	15q26.3							2014-11-26T00:00:00Z			2014-11-26T00:00:00Z	102723320	ENSG00000259430	OTTHUMG00000172308		AL708976|AI160488	NR_120374
HGNC:44485	CERS6-AS1	CERS6 antisense RNA 1	non-coding RNA	RNA, long non-coding	Approved	2q24.3	02q24.3							2012-11-08T00:00:00Z			2012-11-08T00:00:00Z	100861402	ENSG00000227617	OTTHUMG00000153980	uc031rpx.1		NR_045786
HGNC:41113	CFAP44-AS1	CFAP44 antisense RNA 1	non-coding RNA	RNA, long non-coding	Approved	3q13.2	03q13.2			WDR52-AS1	WDR52 antisense RNA 1 (non-protein coding)|WDR52 antisense RNA 1			2011-07-25T00:00:00Z	2014-07-18T00:00:00Z	2014-07-18T00:00:00Z	2014-11-18T00:00:00Z	100874029	ENSG00000243849	OTTHUMG00000159300	uc031say.1		NR_046728
HGNC:45243	CFAP58-AS1	CFAP58 antisense RNA 1 (head to head)	non-coding RNA	RNA, long non-coding	Approved	10q25.1	10q25.1			CCDC147-AS1	CCDC147 antisense RNA 1|CCDC147 antisense RNA 1 (head to head)			2013-03-11T00:00:00Z	2015-01-27T00:00:00Z	2015-01-27T00:00:00Z	2015-01-27T00:00:00Z	100505869	ENSG00000231233	OTTHUMG00000019005	uc031wsj.1	BI551201|BX093559|DB476363	NR_108036
HGNC:14437	CFLAR-AS1	CFLAR antisense RNA 1	non-coding RNA	RNA, long non-coding	Approved	2q33	02q33			ALS2CR10	amyotrophic lateral sclerosis 2 (juvenile) chromosome region, candidate 10|CFLAR antisense RNA 1 (non-protein coding)			2001-01-26T00:00:00Z	2011-04-28T00:00:00Z	2012-08-15T00:00:00Z	2014-11-18T00:00:00Z	65072	ENSG00000226312	OTTHUMG00000154713	uc002uxh.1	AB053312	NR_040030
HGNC:40146	CHKB-AS1	CHKB antisense RNA 1 (head to head)	non-coding RNA	RNA, long non-coding	Approved	22q13.33	22q13.33							2013-05-17T00:00:00Z			2014-11-19T00:00:00Z	100144603	ENSG00000205559	OTTHUMG00000150208			NR_021492
HGNC:40148	CHL1-AS1	CHL1 antisense RNA 1	non-coding RNA	RNA, long non-coding	Approved	3p26.3	03p26.3				CHL1 antisense RNA 1 (non-protein coding)			2011-07-27T00:00:00Z		2012-08-15T00:00:00Z	2014-11-18T00:00:00Z	101927193	ENSG00000234661	OTTHUMG00000154873			NR_110739
HGNC:40147	CHL1-AS2	CHL1 antisense RNA 2	non-coding RNA	RNA, long non-coding	Approved	3p26.3	03p26.3				CHL1 antisense RNA 2 (non-protein coding)			2011-07-27T00:00:00Z		2012-08-15T00:00:00Z	2014-11-19T00:00:00Z	642891	ENSG00000224318	OTTHUMG00000154872
HGNC:1279	CHODL-AS1	CHODL antisense RNA 1	non-coding RNA	RNA, long non-coding	Approved	21q21.1	21q21.1			C21orf39|NCRNA00157	chromosome 21 open reading frame 39|non-protein coding RNA 157|CHODL antisense RNA 1 (non-protein coding)			2000-05-23T00:00:00Z	2011-08-11T00:00:00Z	2012-08-15T00:00:00Z	2012-10-12T00:00:00Z	54075	ENSG00000231755	OTTHUMG00000074500	uc011aca.1		NR_024354
HGNC:40150	CHRM3-AS1	CHRM3 antisense RNA 1	non-coding RNA	RNA, long non-coding	Approved	1q43	01q43				CHRM3 antisense RNA 1 (non-protein coding)			2012-02-09T00:00:00Z		2012-08-15T00:00:00Z	2014-11-19T00:00:00Z	100873984	ENSG00000234601	OTTHUMG00000039650	uc031vtb.1	BX116264|AI672277	NR_046582
HGNC:43725	CHRM3-AS2	CHRM3 antisense RNA 2	non-coding RNA	RNA, long non-coding	Approved	1q43	01q43				CHRM3 antisense RNA 2 (non-protein coding)			2012-02-09T00:00:00Z		2012-08-15T00:00:00Z	2012-10-12T00:00:00Z	100506915	ENSG00000233355	OTTHUMG00000039648	uc031vta.1	AL832284|BI836697	NR_103776
HGNC:28588	CIRBP-AS1	CIRBP antisense RNA 1	non-coding RNA	RNA, long non-coding	Approved	19p13.3	19p13.3	MGC39338		C19orf23	chromosome 19 open reading frame 23|CIRBP antisense RNA 1 (non-protein coding)			2004-03-16T00:00:00Z	2011-11-23T00:00:00Z	2012-08-15T00:00:00Z	2014-11-19T00:00:00Z	148046	ENSG00000267493		uc010xgk.4	BC026041	NR_027271		Q8TBR5	12477932
HGNC:49426	CISTR	chondrogenesis-associated transcript	non-coding RNA	RNA, long non-coding	Approved	12q13.13	12q13.13	CISTR-ACT|CISTRACT|re52431	cis- and trans-chromosomal chondrogenic regulator transcript			Long non-coding RNAs (published)	788	2014-01-14T00:00:00Z		2014-01-14T00:00:00Z	2014-01-14T00:00:00Z	102216268	ENSG00000260492			DA125942|HY042141	NR_104332			23093776
HGNC:48997	CKMT2-AS1	CKMT2 antisense RNA 1	non-coding RNA	RNA, long non-coding	Approved	5q14.1	05q14.1							2013-07-26T00:00:00Z			2013-07-26T00:00:00Z	100131067	ENSG00000247572	OTTHUMG00000162566			NR_034121
HGNC:39907	CLDN10-AS1	CLDN10 antisense RNA 1	non-coding RNA	RNA, long non-coding	Approved	13q32.1	13q32.1				CLDN10 antisense RNA 1 (non-protein coding)			2011-04-11T00:00:00Z		2012-08-15T00:00:00Z	2014-11-19T00:00:00Z	100874194	ENSG00000223392	OTTHUMG00000017220	uc031qmx.1		NR_046533
HGNC:48586	CLIP1-AS1	CLIP1 antisense RNA 1	non-coding RNA	RNA, long non-coding	Approved	12q24.31	12q24.31							2014-03-26T00:00:00Z			2014-03-26T00:00:00Z	100507066	ENSG00000257097	OTTHUMG00000168927			NR_045382
HGNC:30895	CLRN1-AS1	CLRN1 antisense RNA 1	non-coding RNA	RNA, long non-coding	Approved	3q25.1	03q25.1	UCRP		CLRN1OS	clarin 1 opposite strand|CLRN1 antisense RNA 1 (non-protein coding)			2007-01-05T00:00:00Z	2011-04-28T00:00:00Z	2012-08-15T00:00:00Z	2014-11-19T00:00:00Z	116933	ENSG00000239265	OTTHUMG00000159846	uc011bny.1		NR_024066			11524702
HGNC:49095	CLSTN2-AS1	CLSTN2 antisense RNA 1	non-coding RNA	RNA, long non-coding	Approved	3q23	03q23							2013-09-02T00:00:00Z			2013-09-02T00:00:00Z	101927808	ENSG00000250433	OTTHUMG00000160140		AL133103	NR_108084
HGNC:39893	CLYBL-AS1	CLYBL antisense RNA 1	non-coding RNA	RNA, long non-coding	Approved	13q32.3	13q32.3				CLYBL antisense RNA 1 (non-protein coding)			2011-04-08T00:00:00Z		2012-08-15T00:00:00Z	2014-11-19T00:00:00Z	101927465	ENSG00000234303	OTTHUMG00000017276			NR_046525
HGNC:39894	CLYBL-AS2	CLYBL antisense RNA 2	non-coding RNA	RNA, long non-coding	Approved	13q32.3	13q32.3				CLYBL antisense RNA 2 (non-protein coding)			2011-04-08T00:00:00Z		2012-08-15T00:00:00Z	2014-11-18T00:00:00Z	100874063	ENSG00000227659	OTTHUMG00000017275	uc032anj.1		NR_046526
HGNC:41031	CNOT10-AS1	CNOT10 antisense RNA 1	non-coding RNA	RNA, long non-coding	Approved	3p22.3	03p22.3				CNOT10 antisense RNA 1 (non-protein coding)			2011-07-27T00:00:00Z		2012-08-15T00:00:00Z	2014-11-19T00:00:00Z	100874109	ENSG00000251224	OTTHUMG00000162550
HGNC:48712	CNTFR-AS1	CNTFR antisense RNA 1	non-coding RNA	RNA, long non-coding	Approved	9p13.3	09p13.3							2013-06-07T00:00:00Z			2013-06-07T00:00:00Z	415056	ENSG00000237159	OTTHUMG00000000441		BC038740|BC042806	NR_024369
HGNC:39985	CNTN4-AS1	CNTN4 antisense RNA 1	non-coding RNA	RNA, long non-coding	Approved	3p26.2	03p26.2				CNTN4 antisense RNA 1 (non-protein coding)			2011-04-20T00:00:00Z		2012-08-15T00:00:00Z	2014-11-19T00:00:00Z	100873975	ENSG00000237990	OTTHUMG00000154875			NR_046554
HGNC:39986	CNTN4-AS2	CNTN4 antisense RNA 2	non-coding RNA	RNA, long non-coding	Approved	3p26.3	03p26.3				CNTN4 antisense RNA 2 (non-protein coding)			2011-04-20T00:00:00Z		2012-08-15T00:00:00Z	2014-11-19T00:00:00Z	100873976	ENSG00000227588	OTTHUMG00000156185	uc031rye.1		NR_046555
HGNC:40156	COL4A2-AS1	COL4A2 antisense RNA 1	non-coding RNA	RNA, long non-coding	Approved	13q34	13q34				COL4A2 antisense RNA 1 (non-protein coding)			2011-05-18T00:00:00Z		2012-08-15T00:00:00Z	2014-11-19T00:00:00Z	100874203	ENSG00000232814	OTTHUMG00000149649	uc031qnh.1		NR_046583
HGNC:39849	COL4A2-AS2	COL4A2 antisense RNA 2	non-coding RNA	RNA, long non-coding	Approved	13q34	13q34				COL4A2 antisense RNA 2 (non-protein coding)			2011-05-18T00:00:00Z		2012-08-15T00:00:00Z	2014-11-18T00:00:00Z	100129836	ENSG00000224821	OTTHUMG00000149650			XR_158875							COL4A2-AS2
HGNC:31368	COL5A1-AS1	COL5A1 antisense RNA 1	non-coding RNA	RNA, long non-coding	Approved	9q34.3	09q34.3	bA54A22.4		C9orf104	chromosome 9 open reading frame 104|COL5A1 antisense RNA 1 (non-protein coding)			2004-06-02T00:00:00Z	2012-03-30T00:00:00Z	2012-08-15T00:00:00Z	2012-10-12T00:00:00Z	414316	ENSG00000204011	OTTHUMG00000020890		AI798815|CR748640	XR_958965		Q5SY13
HGNC:23132	COL18A1-AS1	COL18A1 antisense RNA 1	non-coding RNA	RNA, long non-coding	Approved	21q22.3	21q22.3	PRED80		C21orf123|NCRNA00175	chromosome 21 open reading frame 123|non-protein coding RNA 175|COL18A1 antisense RNA 1 (non-protein coding)			2003-10-01T00:00:00Z	2011-08-11T00:00:00Z	2012-08-15T00:00:00Z	2014-11-19T00:00:00Z	378832	ENSG00000183535	OTTHUMG00000090401	uc011afr.1	AK096071	NR_027498
HGNC:40155	COL18A1-AS2	COL18A1 antisense RNA 2	non-coding RNA	RNA, long non-coding	Approved	21q22.3	21q22.3				COL18A1 antisense RNA 2 (non-protein coding)			2011-08-11T00:00:00Z		2012-08-15T00:00:00Z	2014-11-19T00:00:00Z	100874236	ENSG00000224574	OTTHUMG00000137616	uc031rwa.1		NR_052004
HGNC:33789	COLCA1	colorectal cancer associated 1	non-coding RNA	RNA, long non-coding	Approved	11q23.1	11q23.1	FLJ45803|CASC12	cancer susceptibility candidate 12	C11orf92	chromosome 11 open reading frame 92			2009-03-03T00:00:00Z	2013-08-22T00:00:00Z	2013-08-22T00:00:00Z	2014-11-19T00:00:00Z	399948	ENSG00000196167	OTTHUMG00000166658		AK127703	NM_207429		Q6ZS62	24154973|24760461					615693
HGNC:2238	COPG2IT1	COPG2 imprinted transcript 1 (non-protein coding)	non-coding RNA	RNA, long non-coding	Approved	7q32	07q32	CIT1|NCRNA00170|COPG2AS	non-protein coding RNA 170|COPG2 antisense RNA (non-protein coding)|Copg2 intronic transcript 1		coatomer protein complex, subunit gamma 2, intronic transcript 1			2000-05-19T00:00:00Z	2009-01-29T00:00:00Z	2009-01-29T00:00:00Z	2012-10-16T00:00:00Z	53844			uc033ahm.1	AF038190	NR_024086			10995575					610581
HGNC:38873	COX10-AS1	COX10 antisense RNA 1	non-coding RNA	RNA, long non-coding	Approved	17p12	17p12			COX10AS|COX10-AS	COX10 antisense RNA (non-protein coding)|COX10 antisense RNA 1 (non-protein coding)			2010-08-19T00:00:00Z	2010-11-25T00:00:00Z	2012-08-15T00:00:00Z	2013-05-22T00:00:00Z	100874058	ENSG00000236088	OTTHUMG00000058771	uc002goe.1		NR_049718
HGNC:39898	CPB2-AS1	CPB2 antisense RNA 1	non-coding RNA	RNA, long non-coding	Approved	13q14.13	13q14.13				CPB2 antisense RNA 1 (non-protein coding)			2011-04-08T00:00:00Z		2012-08-15T00:00:00Z	2014-11-19T00:00:00Z	100509894	ENSG00000235903	OTTHUMG00000016865	uc001vau.1		NR_046226
HGNC:27523	CPEB1-AS1	CPEB1 antisense RNA 1	non-coding RNA	RNA, long non-coding	Approved	15q25.2	15q25.2							2014-11-21T00:00:00Z			2014-11-21T00:00:00Z	283692	ENSG00000259462	OTTHUMG00000172386		BC035360	NR_046096
HGNC:49082	CPEB2-AS1	CPEB2 antisense RNA 1 (head to head)	non-coding RNA	RNA, long non-coding	Approved	4p15.33	04p15.33							2013-08-23T00:00:00Z			2013-08-23T00:00:00Z	441009	ENSG00000247624	OTTHUMG00000160381			NR_038857
HGNC:30102	CPS1-IT1	CPS1 intronic transcript 1	non-coding RNA	RNA, long non-coding	Approved	2q34	02q34	PRO0132|CPS1-IT		CPS1IT	CPS1 intronic transcript 1 (non-protein coding)			2010-07-08T00:00:00Z	2011-03-23T00:00:00Z	2015-02-25T00:00:00Z	2015-02-25T00:00:00Z	29034	ENSG00000280837		uc002vef.3		NR_002763			12477932
HGNC:26327	CRHR1-IT1	CRHR1 intronic transcript 1	non-coding RNA	RNA, long non-coding	Approved	17q21.31	17q21.31	FLJ25168		C17orf69	chromosome 17 open reading frame 69|CRHR1 intronic transcript 1 (non-protein coding)			2005-12-16T00:00:00Z	2012-10-03T00:00:00Z	2015-02-25T00:00:00Z	2015-02-25T00:00:00Z	147081	ENSG00000204650		uc002ijk.5	AK057897	NR_026905		Q96LR1
HGNC:37078	CRNDE	colorectal neoplasia differentially expressed (non-protein coding)	non-coding RNA	RNA, long non-coding	Approved	16q12.2	16q12.2	LOC643911|LINC00180|CRNDEP	long intergenic non-protein coding RNA 180			Long non-coding RNAs (published)	788	2009-06-23T00:00:00Z		2009-06-26T00:00:00Z	2015-05-19T00:00:00Z	643911	ENSG00000245694		uc002ehu.4		NR_034105			23226159|24381249|25978564					615624
HGNC:51433	CRTC3-AS1	CRTC3 antisense RNA 1	non-coding RNA	RNA, long non-coding	Approved	15q26.1	15q26.1							2014-11-26T00:00:00Z			2014-11-26T00:00:00Z	101926895	ENSG00000259736	OTTHUMG00000172335		BG472948	NR_120372
HGNC:34405	CRYM-AS1	CRYM antisense RNA 1	non-coding RNA	RNA, long non-coding	Approved	16p12.2	16p12.2	FLJ41766		NCRNA00169	non-protein coding RNA 169|CRYM antisense RNA 1 (non-protein coding)			2009-01-26T00:00:00Z	2011-08-11T00:00:00Z	2012-08-15T00:00:00Z	2014-11-19T00:00:00Z	400508	ENSG00000189149	OTTHUMG00000156701	uc010bwr.1		NR_026675		A6NIL9
HGNC:51232	CSE1L-AS1	CSE1L antisense RNA 1	non-coding RNA	RNA, long non-coding	Approved	20q13.13	20q13.13							2014-08-08T00:00:00Z			2014-08-08T00:00:00Z	102723483	ENSG00000227431	OTTHUMG00000032688			NR_110624
HGNC:40882	CSMD2-AS1	CSMD2 antisense RNA 1	non-coding RNA	RNA, long non-coding	Approved	1p35.1	01p35.1							2014-05-21T00:00:00Z			2014-11-19T00:00:00Z	402779	ENSG00000231163	OTTHUMG00000013025			NR_038372
HGNC:28604	CSNK1G2-AS1	CSNK1G2 antisense RNA 1	non-coding RNA	RNA, long non-coding	Approved	19p13.3	19p13.3	MGC39696		C19orf34	chromosome 19 open reading frame 34|CSNK1G2 antisense RNA 1 (non-protein coding)			2004-07-30T00:00:00Z	2011-11-24T00:00:00Z	2012-08-15T00:00:00Z	2012-10-12T00:00:00Z	255193	ENSG00000180846		uc021umo.1	BC029585	NR_033400		Q8NCQ2	12477932
HGNC:27882	CSTF3-AS1	CSTF3 antisense RNA 1 (head to head)	non-coding RNA	RNA, long non-coding	Approved	11p13	11p13							2013-01-23T00:00:00Z			2013-07-05T00:00:00Z	338739	ENSG00000247151	OTTHUMG00000166243	uc001muk.3		NR_034027			12477932
HGNC:48337	CTBP1-AS	CTBP1 antisense RNA	non-coding RNA	RNA, long non-coding	Approved	4p16.3	04p16.3	PCAT10	prostate cancer associated transcript 10			Long non-coding RNAs (published)	788	2013-06-14T00:00:00Z			2015-01-29T00:00:00Z	285463	ENSG00000280927			AX747592|AK092548	NR_104331			23644382|25552498
HGNC:28307	CTBP1-AS2	CTBP1 antisense RNA 2 (head to head)	non-coding RNA	RNA, long non-coding	Approved	4p16.3	04p16.3	MGC21675		C4orf42|CTBP1-AS1	chromosome 4 open reading frame 42|CTBP1 antisense RNA 1 (head to head)			2007-12-19T00:00:00Z	2013-06-14T00:00:00Z	2013-06-14T00:00:00Z	2014-11-19T00:00:00Z	92070	ENSG00000196810	OTTHUMG00000160166		AK056133	NR_033339			12477932
HGNC:28543	CYP1B1-AS1	CYP1B1 antisense RNA 1	non-coding RNA	RNA, long non-coding	Approved	2p22.2	02p22.2	MGC34824		C2orf58	chromosome 2 open reading frame 58|CYP1B1 antisense RNA 1 (non-protein coding)			2007-06-14T00:00:00Z	2011-04-28T00:00:00Z	2012-08-15T00:00:00Z	2014-11-19T00:00:00Z	285154	ENSG00000232973	OTTHUMG00000128569	uc010faj.2	BC031410	NR_027252			12477932
HGNC:43715	CYP4A22-AS1	CYP4A22 antisense RNA 1	non-coding RNA	RNA, long non-coding	Approved	1p33	01p33	ncRNA-a3			CYP4A22 antisense RNA 1 (non-protein coding)	Long non-coding RNAs (published)	788	2012-02-02T00:00:00Z		2012-08-15T00:00:00Z	2014-10-22T00:00:00Z	104355148	ENSG00000225506	OTTHUMG00000007848		BQ688560				20887892																			cyp4a22-as1
HGNC:31671	CYP17A1-AS1	CYP17A1 antisense RNA 1	non-coding RNA	RNA, long non-coding	Approved	10q24.32	10q24.32	bA753C18.3		CYP17A1OS	cytochrome P450, family 17, subfamily A, polypeptide 1 opposite strand|CYP17A1 antisense RNA 1 (non-protein coding)			2004-05-27T00:00:00Z	2011-09-02T00:00:00Z	2012-08-15T00:00:00Z	2012-10-12T00:00:00Z	414269	ENSG00000203886	OTTHUMG00000018970			XR_428804
HGNC:50694	CYP51A1-AS1	CYP51A1 antisense RNA 1	non-coding RNA	RNA, long non-coding	Approved	7q21.2	07q21.2	ENST00000453068|LRRD1-AS1			CYP51A1 antisense RNA 1 (head to head)			2014-06-04T00:00:00Z		2014-11-19T00:00:00Z	2014-11-19T00:00:00Z	613126	ENSG00000188693	OTTHUMG00000156056		BC042829	NR_122109			24905231
HGNC:39560	CYYR1-AS1	cysteine/tyrosine-rich 1 antisense RNA 1	non-coding RNA	RNA, long non-coding	Approved	21q21.3	21q21.3					Long non-coding RNAs (published)	788	2014-07-01T00:00:00Z			2014-07-18T00:00:00Z	100996571	ENSG00000197934	OTTHUMG00000078660		AK125338	XM_003960793			24981926					616021
HGNC:49443	DAB1-AS1	DAB1 antisense RNA 1	non-coding RNA	RNA, long non-coding	Approved	1p32.2	01p32.2							2013-12-03T00:00:00Z			2013-12-03T00:00:00Z	101926890	ENSG00000226759	OTTHUMG00000008286			NR_104365
HGNC:44120	DACT3-AS1	DACT3 antisense RNA 1	non-coding RNA	RNA, long non-coding	Approved	19q13.32	19q13.32				DACT3 antisense RNA 1 (non-protein coding)			2012-06-23T00:00:00Z		2012-08-15T00:00:00Z	2012-10-12T00:00:00Z	100506068	ENSG00000245598	OTTHUMG00000165987	uc002pfc.1	BC043434	NR_040041
HGNC:51429	DALIR	DNMT1-associated long intergenic non-coding RNA	non-coding RNA	RNA, long non-coding	Approved	2q12	02q12	DALI	DNMT1-Associated Long Intergenic			Long non-coding RNAs (published)	788	2014-12-10T00:00:00Z			2015-01-09T00:00:00Z	104940698				BE439524|DA337013|EB386236				25415054	MGI:5579231
HGNC:28964	DANCR	differentiation antagonizing non-protein coding RNA	non-coding RNA	RNA, long non-coding	Approved	4q12	04q12	ANCR|AGU2|lncRNA-ANCR	anti-differentiation ncRNA|adipogenesis up-regulated transcript 2|anti-differentiation noncoding RNA	KIAA0114|SNHG13	KIAA0114|small nucleolar RNA host gene 13 (non-protein coding)	Long non-coding RNAs (published)	788	2006-08-04T00:00:00Z	2012-02-09T00:00:00Z	2012-02-09T00:00:00Z	2015-01-23T00:00:00Z	57291	ENSG00000226950	OTTHUMG00000154670	uc003gzo.2	BC015222	NR_024031		P0C864	7788527|22302877|19531736	MGI:1917286				614625
HGNC:30243	DAOA-AS1	DAOA antisense RNA 1	non-coding RNA	RNA, long non-coding	Approved	13q33.2	13q33.2	G30	G30 transcript	DAOAAS|DAOA-AS	DAOA antisense RNA (non-protein coding)|DAOA antisense RNA 1 (non-protein coding)			2010-08-05T00:00:00Z	2010-11-25T00:00:00Z	2012-08-15T00:00:00Z	2014-11-19T00:00:00Z	282706	ENSG00000232307	OTTHUMG00000041332	uc021rmh.2	AY138548	NR_040247			12364586|12647258					607415
HGNC:43591	DAPK1-IT1	DAPK1 intronic transcript 1	non-coding RNA	RNA, long non-coding	Approved	9q21.33	09q21.33				DAPK1 intronic transcript 1 (non-protein coding)			2011-11-16T00:00:00Z		2015-02-25T00:00:00Z	2015-02-25T00:00:00Z	100506897	ENSG00000236709	OTTHUMG00000020148		BQ025444				22078386
HGNC:40170	DARS-AS1	DARS antisense RNA 1	non-coding RNA	RNA, long non-coding	Approved	2q21.3	02q21.3							2014-07-30T00:00:00Z			2014-11-19T00:00:00Z	101928243	ENSG00000231890	OTTHUMG00000153578			NR_110199
HGNC:43904	DBET	D4Z4 binding element transcript (non-protein coding)	non-coding RNA	RNA, long non-coding	Approved	4q35.2	04q35.2	DBE-T|DUX4L30	chromatin-associated long non-coding RNA			Long non-coding RNAs (published)	788	2013-10-08T00:00:00Z			2015-03-24T00:00:00Z	100419743	ENSG00000277162	OTTHUMG00000170694		JQ639078	NR_121644			22541069					614865						PGOHUM00000300470
HGNC:24155	DBH-AS1	DBH antisense RNA 1	non-coding RNA	RNA, long non-coding	Approved	9q34.2	09q34.2	BPR		NCRNA00118	non-protein coding RNA 118|DBH antisense RNA 1 (non-protein coding)			2008-09-12T00:00:00Z	2011-08-11T00:00:00Z	2012-08-15T00:00:00Z	2014-11-19T00:00:00Z	138948	ENSG00000225756	OTTHUMG00000020877	uc031tfk.2	AF129263	NR_002783			10686491
HGNC:44151	DCTN1-AS1	DCTN1 antisense RNA 1	non-coding RNA	RNA, long non-coding	Approved	2p13.1	02p13.1				DCTN1 antisense RNA 1 (non-protein coding)			2012-06-30T00:00:00Z		2012-08-15T00:00:00Z	2012-10-12T00:00:00Z	100189589	ENSG00000237737	OTTHUMG00000152826	uc002skz.2	BC042946	NR_024463
HGNC:39889	DCUN1D2-AS	DCUN1D2 antisense RNA	non-coding RNA	RNA, long non-coding	Approved	13q34	13q34			DCUN1D2-AS2	DCUN1D2 antisense RNA 2			2011-04-08T00:00:00Z	2013-02-18T00:00:00Z	2013-02-18T00:00:00Z	2014-11-19T00:00:00Z	100874229	ENSG00000233613	OTTHUMG00000017391		AI203167
HGNC:40171	DDC-AS1	DDC antisense RNA 1	non-coding RNA	RNA, long non-coding	Approved	7p12.1	07p12.1							2014-06-18T00:00:00Z			2014-11-19T00:00:00Z	100129427	ENSG00000226122	OTTHUMG00000155976			NR_033845
HGNC:28694	DDR1-AS1	DDR1 antisense RNA 1 (head to head)	non-coding RNA	RNA, long non-coding	Approved	6p21.3	06p21.3	bPG70P20.2|bCX111D4.7|bQB10J12.1		TIGD1L	tigger transposable element derived 1-like|DDR1 antisense RNA 1 (non-protein coding)|DDR1 antisense RNA 1			2004-06-15T00:00:00Z	2012-04-03T00:00:00Z	2012-10-17T00:00:00Z	2012-10-17T00:00:00Z	414771	ENSG00000237775	OTTHUMG00000031229		AL137624
HGNC:44176	DDX11-AS1	DDX11 antisense RNA 1	non-coding RNA	RNA, long non-coding	Approved	12p11.21	12p11.21				DDX11 antisense RNA 1 (non-protein coding)			2012-06-30T00:00:00Z		2012-08-15T00:00:00Z	2012-10-12T00:00:00Z	100506660	ENSG00000245614	OTTHUMG00000168487	uc001rjq.2	AK096360	NR_038927
HGNC:41180	DDX26B-AS1	DDX26B antisense RNA 1	non-coding RNA	RNA, long non-coding	Approved	Xq26.3	Xq26.3				DDX26B antisense RNA 1 (non-protein coding)			2011-08-10T00:00:00Z		2012-08-15T00:00:00Z	2014-11-19T00:00:00Z	100874118	ENSG00000225235	OTTHUMG00000022483	uc033ewb.1		NR_046740
HGNC:39771	DDX39B-AS1	DDX39B antisense RNA 1	non-coding RNA	RNA, long non-coding	Approved	6p21.33	06p21.33				DDX39B antisense RNA 1 (non-protein coding)			2011-04-21T00:00:00Z		2012-08-15T00:00:00Z	2012-10-12T00:00:00Z		ENSG00000234006	OTTHUMG00000134293
HGNC:42517	DENND5B-AS1	DENND5B antisense RNA 1	non-coding RNA	RNA, long non-coding	Approved	12p11.21	12p11.21				DENND5B antisense RNA 1 (non-protein coding)			2011-08-03T00:00:00Z		2012-08-15T00:00:00Z	2014-11-19T00:00:00Z	100874249	ENSG00000255867	OTTHUMG00000169083	uc031qgx.1		NR_046909
HGNC:41152	DENND6A-AS1	DENND6A antisense RNA 1	non-coding RNA	RNA, long non-coding	Approved	3p14.3	03p14.3							2015-03-11T00:00:00Z			2015-03-11T00:00:00Z		ENSG00000239801	OTTHUMG00000158638		AW183704
HGNC:50592	DEPDC1-AS1	DEPDC1 antisense RNA 1	non-coding RNA	RNA, long non-coding	Approved	1p31.2	01p31.2							2014-05-22T00:00:00Z	2014-05-22T00:00:00Z	2014-05-22T00:00:00Z	2014-05-22T00:00:00Z	101927220	ENSG00000234264	OTTHUMG00000009207			NR_110671
HGNC:16757	DGCR5	DiGeorge syndrome critical region gene 5 (non-protein coding)	non-coding RNA	RNA, long non-coding	Approved	22q11	22q11	NCRNA00037|LINC00037	non-protein coding RNA 37|long intergenic non-protein coding RNA 37					2002-04-22T00:00:00Z		2008-08-13T00:00:00Z	2012-10-16T00:00:00Z	26220	ENSG00000237517	OTTHUMG00000149977	uc021wku.1	X91348	NR_002733			8659529
HGNC:17227	DGCR9	DiGeorge syndrome critical region gene 9 (non-protein coding)	non-coding RNA	RNA, long non-coding	Approved	22q11.21	22q11.21	DGS-A|POM121L5P			DiGeorge syndrome critical region gene 9			2002-11-13T00:00:00Z		2014-06-12T00:00:00Z	2014-06-12T00:00:00Z	25787	ENSG00000273032		uc002zop.3	L77571	NR_024159			8776594
HGNC:17864	DGCR10	DiGeorge syndrome critical region gene 10 (non-protein coding)	non-coding RNA	RNA, long non-coding	Approved	22q11	22q11	DGS-B			DiGeorge syndrome critical region gene 10			2002-11-13T00:00:00Z		2012-04-19T00:00:00Z	2012-10-16T00:00:00Z	26222			uc011agq.2	L77559	NR_026651			8776594
HGNC:17226	DGCR11	DiGeorge syndrome critical region gene 11 (non-protein coding)	non-coding RNA	RNA, long non-coding	Approved	22q11.21	22q11.21	DGS-D			DiGeorge syndrome critical region gene 11			2002-11-13T00:00:00Z		2012-04-19T00:00:00Z	2012-10-16T00:00:00Z	25786	ENSG00000273311		uc002zos.2	L77561	NR_024157			8776594
HGNC:17225	DGCR12	DiGeorge syndrome critical region gene 12 (non-protein coding)	non-coding RNA	RNA, long non-coding	Approved	22q11.21	22q11.21	DGS-E			DiGeorge syndrome critical region gene 12			2002-11-13T00:00:00Z		2014-06-12T00:00:00Z	2014-06-12T00:00:00Z	25784	ENSG00000281530			L77562				8776594
HGNC:43441	DGUOK-AS1	DGUOK antisense RNA 1	non-coding RNA	RNA, long non-coding	Approved	2p13.1	02p13.1				DGUOK antisense RNA 1 (non-protein coding)			2011-10-28T00:00:00Z		2012-08-15T00:00:00Z	2012-10-12T00:00:00Z	100874048	ENSG00000237883	OTTHUMG00000152820	uc032nrm.1		NR_104029
HGNC:23175	DHRS4-AS1	DHRS4 antisense RNA 1	non-coding RNA	RNA, long non-coding	Approved	14q11.2	14q11.2	PRO1488|AS1DHRS4		C14orf167	chromosome 14 open reading frame 167|DHRS4 antisense RNA 1 (non-protein coding)	Long non-coding RNAs (published)	788	2003-09-29T00:00:00Z	2012-04-30T00:00:00Z	2012-08-16T00:00:00Z	2014-09-19T00:00:00Z	55449	ENSG00000215256	OTTHUMG00000171901	uc032avt.1	AF116636	NR_023921		Q9P1J3	22891334
HGNC:38713	DHRSX-IT1	DHRSX intronic transcript 1	non-coding RNA	RNA, long non-coding	Approved	Xp22.33 and Yp11	Xp22.33 and Yp11	DHRSX-IT		DHRSXIT1	DHRSX intronic transcript 1 (non-protein coding)	Pseudoautosomal region 1	715	2010-07-28T00:00:00Z	2011-03-23T00:00:00Z	2015-02-25T00:00:00Z	2015-02-25T00:00:00Z		ENSG00000223571	OTTHUMG00000067406
HGNC:16972	DIAPH2-AS1	DIAPH2 antisense RNA 1	non-coding RNA	RNA, long non-coding	Approved	Xq31.33	Xq31.33				DIAPH2 antisense RNA 1 (non-protein coding)			2011-06-10T00:00:00Z		2012-08-15T00:00:00Z	2014-11-19T00:00:00Z	10824	ENSG00000236256	OTTHUMG00000021989			NR_125391		Q14236	8133036|7736777					300347
HGNC:39915	DIAPH3-AS1	DIAPH3 antisense RNA 1	non-coding RNA	RNA, long non-coding	Approved	13q21.2	13q21.2				DIAPH3 antisense RNA 1 (non-protein coding)			2011-04-11T00:00:00Z		2012-08-15T00:00:00Z	2014-11-19T00:00:00Z	100874195	ENSG00000227528	OTTHUMG00000017002	uc032ahq.1		NR_109838
HGNC:39916	DIAPH3-AS2	DIAPH3 antisense RNA 2	non-coding RNA	RNA, long non-coding	Approved	13q21.2	13q21.2				DIAPH3 antisense RNA 2 (non-protein coding)			2011-04-11T00:00:00Z	2012-06-13T00:00:00Z	2012-08-15T00:00:00Z	2014-11-19T00:00:00Z	100874196	ENSG00000223815	OTTHUMG00000017003	uc031qma.1		NR_046540
HGNC:43017	DICER1-AS1	DICER1 antisense RNA 1	non-coding RNA	RNA, long non-coding	Approved	14q32.13	14q32.13	FLJ45244|DICER1-AS	DICER1 antisense RNA (non-protein coding)		DICER1 antisense RNA 1 (non-protein coding)			2011-09-16T00:00:00Z	2012-01-25T00:00:00Z	2012-08-15T00:00:00Z	2012-10-12T00:00:00Z	400242	ENSG00000235706	OTTHUMG00000150190		BC040596	NR_015415
HGNC:44153	DIO2-AS1	DIO2 antisense RNA 1	non-coding RNA	RNA, long non-coding	Approved	14q31.1	14q31.1				DIO2 antisense RNA 1 (non-protein coding)			2012-06-30T00:00:00Z		2012-08-15T00:00:00Z	2012-10-12T00:00:00Z	100628307	ENSG00000258766	OTTHUMG00000171497	uc001xuw.1	BC039670	NR_038355
HGNC:20348	DIO3OS	DIO3 opposite strand/antisense RNA (head to head)	non-coding RNA	RNA, long non-coding	Approved	14q32.31	14q32.31	NCRNA00041|DIO3-AS1	non-protein coding RNA 41	C14orf134	chromosome 14 open reading frame 134|deiodinase, iodothyronine, type III opposite strand|DIO3 opposite strand/antisense RNA	Long non-coding RNAs (published)	788	2003-01-28T00:00:00Z	2011-11-14T00:00:00Z	2012-10-15T00:00:00Z	2015-01-29T00:00:00Z	64150	ENSG00000258498	OTTHUMG00000171682	uc001yke.4	AF305836	NR_002770			14962667	MGI:2664395				608523														Dio3os
HGNC:41430	DIP2A-IT1	DIP2A intronic transcript 1	non-coding RNA	RNA, long non-coding	Approved	21q22.3	21q22.3				DIP2A intronic transcript 1 (non-protein coding)			2011-05-20T00:00:00Z		2015-02-25T00:00:00Z	2015-02-25T00:00:00Z	100862692	ENSG00000223692	OTTHUMG00000090716	uc031rwd.1		NR_046400
HGNC:50636	DIRC3-AS1	DIRC3 antisense RNA 1	non-coding RNA	RNA, long non-coding	Approved	2q35	02q35							2014-06-02T00:00:00Z			2014-06-02T00:00:00Z		ENSG00000233143	OTTHUMG00000155286		CO245227
HGNC:41325	DISC1-IT1	DISC1 intronic transcript 1	non-coding RNA	RNA, long non-coding	Approved	1q42.2	01q42.2				DISC1 intronic transcript 1 (non-protein coding)			2011-05-20T00:00:00Z		2015-02-25T00:00:00Z	2015-02-25T00:00:00Z	104472714	ENSG00000226758	OTTHUMG00000037834			NR_126441
HGNC:33625	DISC1FP1	DISC1 fusion partner 1 (non-protein coding)	non-coding RNA	RNA, long non-coding	Approved	11q14.3	11q14.3							2012-03-16T00:00:00Z			2014-11-19T00:00:00Z	101929222	ENSG00000261645	OTTHUMG00000167309	uc031yah.1	AK130626|EU302123	NR_104190
HGNC:2889	DISC2	disrupted in schizophrenia 2 (non-protein coding)	non-coding RNA	RNA, long non-coding	Approved	1q42.1	01q42.1	DISC1-AS1|DISC1OS|NCRNA00015	DISC1 antisense RNA 1|non-protein coding RNA 15			Long non-coding RNAs (published)	788	2000-01-20T00:00:00Z		2008-08-13T00:00:00Z	2014-10-22T00:00:00Z	27184			uc001hvd.3	AF222981	NR_002227			10814723|15478311					606271														DISC2
HGNC:13747	DLEU1	deleted in lymphocytic leukemia 1 (non-protein coding)	non-coding RNA	RNA, long non-coding	Approved	13q14.3	13q14.3	LEU1|XTP6|NCRNA00021|LINC00021|BCMS1	B-cell neoplasia-associated gene with multiple splicing|non-protein coding RNA 21|long intergenic non-protein coding RNA 21	DLB1|BCMS	deleted in lymphocytic leukemia, 1	Long non-coding RNAs (published)	788	2000-11-28T00:00:00Z		2008-08-13T00:00:00Z	2014-11-18T00:00:00Z	10301	ENSG00000176124	OTTHUMG00000016934	uc001ved.4	Y15227	NR_002605		O43261	9395242|11406609				DLEU1	605765
HGNC:50496	DLEU1-AS1	DLEU1 antisense RNA 1	non-coding RNA	RNA, long non-coding	Approved	13q14.3	13q14.3	LINC01308	long intergenic non-protein coding RNA 1308					2014-05-09T00:00:00Z			2014-05-09T00:00:00Z	103689915	ENSG00000229323	OTTHUMG00000016932		BM264234	NR_125753
HGNC:13748	DLEU2	deleted in lymphocytic leukemia 2 (non-protein coding)	non-coding RNA	RNA, long non-coding	Approved	13q14	13q14	LEU2|TRIM13OS|NCRNA00022|LINC00022|MIR15AHG	non-protein coding RNA 22|long intergenic non-protein coding RNA 22|mir-15a-16-1 cluster host gene (non-protein coding)	DLB2|BCMSUN|RFP2OS	ret finger protein 2 opposite strand|deleted in lymphocytic leukemia, 2	Long non-coding RNAs (published)	788	2000-11-28T00:00:00Z		2008-08-13T00:00:00Z	2014-11-18T00:00:00Z	8847	ENSG00000231607	OTTHUMG00000016927	uc001vdo.1	Y15228	NR_002612			9395242|11072235					605766
HGNC:39966	DLEU7-AS1	DLEU7 antisense RNA 1	non-coding RNA	RNA, long non-coding	Approved	13q14.3	13q14.3				DLEU7 antisense RNA 1 (non-protein coding)			2011-04-18T00:00:00Z		2012-08-15T00:00:00Z	2014-11-19T00:00:00Z	100874074	ENSG00000237152	OTTHUMG00000016935	uc001vey.3		NR_046551
HGNC:44154	DLG1-AS1	DLG1 antisense RNA 1	non-coding RNA	RNA, long non-coding	Approved	3q29	03q29				DLG1 antisense RNA 1 (non-protein coding)			2012-06-30T00:00:00Z		2012-08-15T00:00:00Z	2012-10-12T00:00:00Z	100507086	ENSG00000227375	OTTHUMG00000155484	uc003fxq.3	BC039329	NR_038289
HGNC:37132	DLG2-AS1	DLG2 antisense RNA 1	non-coding RNA	RNA, long non-coding	Approved	11q14.1	11q14.1	PSZA11q14|SZ-1		DLG2AS|DLG2-AS	DLG2 antisense RNA (non-protein coding)|DLG2 antisense RNA 1 (non-protein coding)	Long non-coding RNAs (published)	788	2009-08-18T00:00:00Z	2010-11-25T00:00:00Z	2012-08-15T00:00:00Z	2014-10-22T00:00:00Z	100302690				AF525782				13130513																			dlg2as
HGNC:40182	DLG3-AS1	DLG3 antisense RNA 1	non-coding RNA	RNA, long non-coding	Approved	Xq13.1	Xq13.1				DLG3 antisense RNA 1 (non-protein coding)			2011-08-10T00:00:00Z		2012-08-15T00:00:00Z	2014-11-19T00:00:00Z	100873930	ENSG00000231651	OTTHUMG00000021777	uc033ehj.1		NR_046586
HGNC:45109	DLG5-AS1	DLG5 antisense RNA 1	non-coding RNA	RNA, long non-coding	Approved	10q22.3	10q22.3							2013-02-15T00:00:00Z			2013-02-15T00:00:00Z	100128292	ENSG00000233871	OTTHUMG00000018547	uc010qln.2		NR_024585
HGNC:31676	DLGAP1-AS1	DLGAP1 antisense RNA 1	non-coding RNA	RNA, long non-coding	Approved	18p11.31	18p11.31	HsT914|FLJ35776			DLGAP1 antisense RNA 1 (non-protein coding)			2012-08-13T00:00:00Z		2012-08-15T00:00:00Z	2012-10-12T00:00:00Z	649446	ENSG00000177337	OTTHUMG00000177863	uc010wza.4		NR_024101
HGNC:28146	DLGAP1-AS2	DLGAP1 antisense RNA 2	non-coding RNA	RNA, long non-coding	Approved	18p11.31	18p11.31	MGC11082			DLGAP1 antisense RNA 2 (non-protein coding)			2012-08-13T00:00:00Z		2012-08-15T00:00:00Z	2012-10-12T00:00:00Z	84777	ENSG00000262001	OTTHUMG00000177864		BC005130	NR_119377
HGNC:27317	DLGAP1-AS3	DLGAP1 antisense RNA 3	non-coding RNA	RNA, long non-coding	Approved	18p11.31	18p11.31				DLGAP1 antisense RNA 3 (non-protein coding)			2012-08-13T00:00:00Z		2012-08-15T00:00:00Z	2012-10-12T00:00:00Z	201477	ENSG00000263724	OTTHUMG00000178391	uc002kml.1		NR_038895			12477932
HGNC:44333	DLGAP1-AS4	DLGAP1 antisense RNA 4	non-coding RNA	RNA, long non-coding	Approved	18p11.31	18p11.31				DLGAP1 antisense RNA 4 (non-protein coding)			2012-08-13T00:00:00Z		2012-08-15T00:00:00Z	2012-10-12T00:00:00Z	101410534	ENSG00000263878	OTTHUMG00000178387	uc031rhf.1	BI755422|CK005798	NR_102696
HGNC:27586	DLGAP1-AS5	DLGAP1 antisense RNA 5	non-coding RNA	RNA, long non-coding	Approved	18p11.31	18p11.31				DLGAP1 antisense RNA 5 (non-protein coding)			2012-08-13T00:00:00Z		2012-08-15T00:00:00Z	2012-10-12T00:00:00Z	284215	ENSG00000261520	OTTHUMG00000176106	uc021ugm.1		NR_036489
HGNC:50467	DLGAP2-AS1	DLGAP2 antisense RNA 1	non-coding RNA	RNA, long non-coding	Approved	8p23.3	08p23.3							2014-04-30T00:00:00Z			2014-04-30T00:00:00Z	100507435	ENSG00000253267	OTTHUMG00000163600			NR_103863
HGNC:51223	DLGAP4-AS1	DLGAP4 antisense RNA 1	non-coding RNA	RNA, long non-coding	Approved	20q11.23	20q11.23							2014-08-08T00:00:00Z			2014-08-08T00:00:00Z	101926987	ENSG00000232907	OTTHUMG00000032391		BC039668	NR_109939
HGNC:50638	DLX2-AS1	DLX2 antisense RNA 1 (head to head)	non-coding RNA	RNA, long non-coding	Approved	2q31.1	02q31.1	TCONS_00003049						2014-06-02T00:00:00Z		2014-06-02T00:00:00Z	2014-06-02T00:00:00Z	104326193	ENSG00000236651	OTTHUMG00000154065		DB036501|AA625909	NR_126376
HGNC:37151	DLX6-AS1	DLX6 antisense RNA 1	non-coding RNA	RNA, long non-coding	Approved	7q21.3	07q21.3	FLJ34048|Evf-2		NCRNA00212	non-protein coding RNA 212|DLX6 antisense RNA 1 (non-protein coding)	Long non-coding RNAs (published)	788	2009-07-29T00:00:00Z	2011-11-14T00:00:00Z	2012-08-15T00:00:00Z	2014-10-22T00:00:00Z	285987	ENSG00000231764	OTTHUMG00000154198	uc003uol.3		NR_015448			16705037	MGI:2443217																		evf2
HGNC:40183	DLX6-AS2	DLX6 antisense RNA 2	non-coding RNA	RNA, long non-coding	Approved	7q21.3	07q21.3				DLX6 antisense RNA 2 (non-protein coding)			2011-11-15T00:00:00Z		2012-08-15T00:00:00Z	2015-01-29T00:00:00Z	100873931		OTTHUMG00000160903
HGNC:40185	DMD-AS3	DMD antisense RNA 3	non-coding RNA	RNA, long non-coding	Approved	Xp21.1	Xp21.1				DMD antisense RNA 3 (non-protein coding)			2011-08-10T00:00:00Z		2012-08-15T00:00:00Z	2014-11-19T00:00:00Z	100873916	ENSG00000236828	OTTHUMG00000021334
HGNC:48594	DNAH17-AS1	DNAH17 antisense RNA 1	non-coding RNA	RNA, long non-coding	Approved	17q25.3	17q25.3							2013-05-21T00:00:00Z		2013-05-21T00:00:00Z	2015-02-02T00:00:00Z	100996295	ENSG00000267432	OTTHUMG00000177638			NR_102401
HGNC:49846	DNAJB5-AS1	DNAJB5 antisense RNA 1 (head to head)	non-coding RNA	RNA, long non-coding	Approved	9p13.3	09p13.3							2014-03-14T00:00:00Z			2014-03-14T00:00:00Z	101926900	ENSG00000281491			DA679664	NR_109756
HGNC:41029	DNAJB8-AS1	DNAJB8 antisense RNA 1	non-coding RNA	RNA, long non-coding	Approved	3q21.3	03q21.3				DNAJB8 antisense RNA 1 (non-protein coding)			2011-07-28T00:00:00Z		2012-08-15T00:00:00Z	2014-11-19T00:00:00Z	285224	ENSG00000242049	OTTHUMG00000159687	uc003ekl.1		NR_037890
HGNC:39808	DNAJC3-AS1	DNAJC3 antisense RNA 1 (head to head)	non-coding RNA	RNA, long non-coding	Approved	13q32.1	13q32.1				DNAJC3 antisense RNA 1 (non-protein coding)|DNAJC3 antisense RNA 1			2011-03-29T00:00:00Z		2012-10-17T00:00:00Z	2014-11-18T00:00:00Z	100289274	ENSG00000247400	OTTHUMG00000166152			XR_172013
HGNC:31432	DNAJC9-AS1	DNAJC9 antisense RNA 1	non-coding RNA	RNA, long non-coding	Approved	10q22.2	10q22.2	bA537A6.3		C10orf103	chromosome 10 open reading frame 103|DNAJC9 antisense RNA 1 (non-protein coding)			2004-05-27T00:00:00Z	2012-04-30T00:00:00Z	2012-08-15T00:00:00Z	2012-10-12T00:00:00Z	414245	ENSG00000236756		uc021ptm.1	BC043233	NR_038373		A6NH13					DNAJC9-AS1
HGNC:42943	DNAJC27-AS1	DNAJC27 antisense RNA 1	non-coding RNA	RNA, long non-coding	Approved	2p23.3	02p23.3				DNAJC27 antisense RNA 1 (non-protein coding)			2011-09-07T00:00:00Z		2012-08-15T00:00:00Z	2012-10-12T00:00:00Z	729723	ENSG00000224165	OTTHUMG00000151981	uc002rfv.5		NR_034113
HGNC:41494	DNM3-IT1	DNM3 intronic transcript 1	non-coding RNA	RNA, long non-coding	Approved	1q24.3	01q24.3				DNM3 intronic transcript 1 (non-protein coding)			2011-05-20T00:00:00Z		2015-02-25T00:00:00Z	2015-02-25T00:00:00Z	100874284	ENSG00000233540	OTTHUMG00000046154			NR_046845
HGNC:41228	DNM3OS	DNM3 opposite strand/antisense RNA	non-coding RNA	RNA, long non-coding	Approved	1q24.3	01q24.3	MIR199A2HG|DNM3-AS1	MIR199A2 host gene (non-protein coding)		DNM3 opposite strand/antisense RNA (non-protein coding)			2011-05-20T00:00:00Z	2011-11-14T00:00:00Z	2012-08-15T00:00:00Z	2014-11-19T00:00:00Z	100628315	ENSG00000230630	OTTHUMG00000040855	uc021pev.2		NR_038397			19029138|20400975
HGNC:20431	DNMBP-AS1	DNMBP antisense RNA 1	non-coding RNA	RNA, long non-coding	Approved	10q24.2	10q24.2	FLJ40792|bA287G8.2		NCRNA00093	non-protein coding RNA 93|DNMBP antisense RNA 1 (non-protein coding)			2008-09-03T00:00:00Z	2011-03-30T00:00:00Z	2012-08-15T00:00:00Z	2012-10-12T00:00:00Z	100188954	ENSG00000227695	OTTHUMG00000018898	uc001kqk.1	AK098111	NR_024130
HGNC:40876	DOCK4-AS1	DOCK4 antisense RNA 1	non-coding RNA	RNA, long non-coding	Approved	7q31.1	07q31.1							2013-07-23T00:00:00Z			2014-11-19T00:00:00Z	100506413	ENSG00000225572	OTTHUMG00000155078			NR_103806
HGNC:40672	DOCK9-AS1	DOCK9 antisense RNA 1	non-coding RNA	RNA, long non-coding	Approved	13q32.3	13q32.3				DOCK9 antisense RNA 1 (non-protein coding)			2011-05-05T00:00:00Z		2012-08-15T00:00:00Z	2014-11-19T00:00:00Z	100874096	ENSG00000229918	OTTHUMG00000017256	uc032amx.1	AI027206	NR_046663
HGNC:43696	DOCK9-AS2	DOCK9 antisense RNA 2 (head to head)	non-coding RNA	RNA, long non-coding	Approved	13q32.3	13q32.3				DOCK9 antisense RNA 2 (non-protein coding)|DOCK9 antisense RNA 2			2012-01-31T00:00:00Z		2012-10-15T00:00:00Z	2012-10-15T00:00:00Z	100861541	ENSG00000260992	OTTHUMG00000176064	uc032amz.1	AF339771	NR_047482
HGNC:44147	DPH6-AS1	DPH6 antisense RNA 1 (head to head)	non-coding RNA	RNA, long non-coding	Approved	15q14	15q14			ATPBD4-AS1	ATPBD4 antisense RNA 1 (non-protein coding)|ATPBD4 antisense RNA 1|ATPBD4 antisense RNA 1 (head to head)			2012-06-30T00:00:00Z	2013-05-02T00:00:00Z	2013-05-02T00:00:00Z	2013-05-02T00:00:00Z	100507466	ENSG00000248079	OTTHUMG00000172347		BC025664	NR_038251
HGNC:50706	DPP9-AS1	DPP9 antisense RNA 1	non-coding RNA	RNA, long non-coding	Approved	19p13.3	19p13.3							2014-06-11T00:00:00Z			2014-06-11T00:00:00Z	100131094	ENSG00000205790	OTTHUMG00000182047			NM_001242901
HGNC:40941	DPP10-AS1	DPP10 antisense RNA 1	non-coding RNA	RNA, long non-coding	Approved	2q14.1	02q14.1							2013-10-14T00:00:00Z			2014-11-19T00:00:00Z	389023	ENSG00000235026	OTTHUMG00000153346			NR_036580
HGNC:40940	DPP10-AS2	DPP10 antisense RNA 2	non-coding RNA	RNA, long non-coding	Approved	2q14.1	02q14.1							2013-10-14T00:00:00Z			2014-11-19T00:00:00Z		ENSG00000235717	OTTHUMG00000153283		CR544797
HGNC:40939	DPP10-AS3	DPP10 antisense RNA 3	non-coding RNA	RNA, long non-coding	Approved	2q14.1	02q14.1							2013-10-14T00:00:00Z			2014-11-19T00:00:00Z	101927591	ENSG00000231538	OTTHUMG00000153281			XR_244839
HGNC:40195	DPYD-AS1	DPYD antisense RNA 1	non-coding RNA	RNA, long non-coding	Approved	1p21.3	01p21.3				DPYD antisense RNA 1 (non-protein coding)			2011-05-20T00:00:00Z		2012-08-15T00:00:00Z	2014-11-19T00:00:00Z	100873932	ENSG00000232878	OTTHUMG00000039682	uc031pne.1		NR_046590
HGNC:40196	DPYD-AS2	DPYD antisense RNA 2	non-coding RNA	RNA, long non-coding	Approved	1p21.3	01p21.3				DPYD antisense RNA 2 (non-protein coding)			2011-05-20T00:00:00Z		2012-08-15T00:00:00Z	2014-11-19T00:00:00Z	100873933	ENSG00000235777	OTTHUMG00000039680	uc031uik.1		NR_046591
HGNC:41326	DPYD-IT1	DPYD intronic transcript 1	non-coding RNA	RNA, long non-coding	Approved	1p21.3	01p21.3				DPYD intronic transcript 1 (non-protein coding)			2011-05-20T00:00:00Z		2015-02-25T00:00:00Z	2015-02-25T00:00:00Z	100874267	ENSG00000232542	OTTHUMG00000039679
HGNC:27082	DRAIC	downregulated RNA in cancer, inhibitor of cell invasion and migration	non-coding RNA	RNA, long non-coding	Approved	15q23	15q23		downregulated RNA in androgen independent cells			Long non-coding RNAs (published)	788	2015-03-19T00:00:00Z			2015-03-19T00:00:00Z	145837	ENSG00000245750	OTTHUMG00000172098		BC104435	NR_026979			25700553					616387
HGNC:40197	DSCAM-AS1	DSCAM antisense RNA 1	non-coding RNA	RNA, long non-coding	Approved	21q22.2	21q22.2	M41			DSCAM antisense RNA 1 (non-protein coding)			2011-05-20T00:00:00Z		2012-08-15T00:00:00Z	2014-11-19T00:00:00Z	100506492	ENSG00000235123	OTTHUMG00000086733	uc002yys.3		NR_038896
HGNC:41327	DSCAM-IT1	DSCAM intronic transcript 1	non-coding RNA	RNA, long non-coding	Approved	21q22.2	21q22.2				DSCAM intronic transcript 1 (non-protein coding)			2011-05-20T00:00:00Z		2015-02-25T00:00:00Z	2015-02-25T00:00:00Z	100874326	ENSG00000233756	OTTHUMG00000086730	uc031rvs.1		NR_046774
HGNC:51116	DSCAS	DSC1/DSC2 antisense RNA	non-coding RNA	RNA, long non-coding	Approved	18q12.1	18q12.1							2014-07-30T00:00:00Z			2014-07-30T00:00:00Z	101927698	ENSG00000265888	OTTHUMG00000179623			NR_110785
HGNC:41328	DSCR4-IT1	DSCR4 intronic transcript 1	non-coding RNA	RNA, long non-coding	Approved	21q22.13	21q22.13				DSCR4 intronic transcript 1 (non-protein coding)			2011-05-20T00:00:00Z		2015-02-25T00:00:00Z	2015-02-25T00:00:00Z	100874327	ENSG00000223608	OTTHUMG00000086672
HGNC:16301	DSCR9	Down syndrome critical region 9 (non-protein coding)	non-coding RNA	RNA, long non-coding	Approved	21q22	21q22	NCRNA00038	non-protein coding RNA 38					2002-08-15T00:00:00Z		2014-11-14T00:00:00Z	2014-11-14T00:00:00Z	257203	ENSG00000230366	OTTHUMG00000086655	uc010gng.4	AB066100	NR_026719		P59020	12168953
HGNC:16302	DSCR10	Down syndrome critical region 10 (non-protein coding)	non-coding RNA	RNA, long non-coding	Approved	21q22.13	21q22.13				Down syndrome critical region gene 10			2002-08-15T00:00:00Z		2014-11-14T00:00:00Z	2014-11-14T00:00:00Z	259234	ENSG00000233316	OTTHUMG00000090611	uc010gnt.2	AB066291	NR_027695.1		P59022	12168953
HGNC:51115	DSG1-AS1	DSG1 antisense RNA 1	non-coding RNA	RNA, long non-coding	Approved	18q12.1	18q12.1							2014-07-30T00:00:00Z			2014-07-30T00:00:00Z	101927718	ENSG00000266729	OTTHUMG00000179625			NR_110788
HGNC:51311	DSG2-AS1	DSG2 antisense RNA 1	non-coding RNA	RNA, long non-coding	Approved	18q12.1	18q12.1							2014-09-26T00:00:00Z			2014-09-26T00:00:00Z	100652770	ENSG00000264859	OTTHUMG00000179650		BC042986	NR_045216
HGNC:41329	E2F3-IT1	E2F3 intronic transcript 1	non-coding RNA	RNA, long non-coding	Approved	6p22.3	06p22.3				E2F3 intronic transcript 1 (non-protein coding)			2011-05-24T00:00:00Z		2015-02-25T00:00:00Z	2015-02-25T00:00:00Z	100874268	ENSG00000224707	OTTHUMG00000014337
HGNC:42328	EAF1-AS1	EAF1 antisense RNA 1	non-coding RNA	RNA, long non-coding	Approved	3p25.1	03p25.1				EAF1 antisense RNA 1 (non-protein coding)			2011-06-10T00:00:00Z		2012-08-15T00:00:00Z	2014-11-19T00:00:00Z	100873956	ENSG00000249786	OTTHUMG00000129858
HGNC:49045	EDNRB-AS1	EDNRB antisense RNA 1	non-coding RNA	RNA, long non-coding	Approved	13q22.3	13q22.3							2013-08-15T00:00:00Z			2013-08-15T00:00:00Z	100505518	ENSG00000225579	OTTHUMG00000017113		BC031243	NR_103853
HGNC:49501	EDRF1-AS1	EDRF1 antisense RNA 1	non-coding RNA	RNA, long non-coding	Approved	10q26.13	10q26.13							2013-12-20T00:00:00Z			2013-12-20T00:00:00Z	101927983	ENSG00000236991	OTTHUMG00000019234		AA868453|BX091673	XR_246200
HGNC:39999	EFCAB6-AS1	EFCAB6 antisense RNA 1	non-coding RNA	RNA, long non-coding	Approved	22q13.2	22q13.2	CITF22-123F2.1			EFCAB6 antisense RNA 1 (non-protein coding)			2011-04-20T00:00:00Z		2012-08-15T00:00:00Z	2014-11-19T00:00:00Z	100874197	ENSG00000223843	OTTHUMG00000150523	uc031rxy.1		NR_046563
HGNC:44108	EFCAB14-AS1	EFCAB14 antisense RNA 1	non-coding RNA	RNA, long non-coding	Approved	1p33	01p33			KIAA0494-AS1	KIAA0494 antisense RNA 1 (non-protein coding)|KIAA0494 antisense RNA 1			2012-06-22T00:00:00Z	2012-11-29T00:00:00Z	2012-11-29T00:00:00Z	2012-11-29T00:00:00Z	100130197	ENSG00000228237	OTTHUMG00000007993	uc021ond.1	BX113937	NR_038827
HGNC:41169	EGFLAM-AS1	EGFLAM antisense RNA 1	non-coding RNA	RNA, long non-coding	Approved	5p13.1	05p13.1				EGFLAM antisense RNA 1 (non-protein coding)			2011-05-24T00:00:00Z		2012-08-15T00:00:00Z	2014-11-19T00:00:00Z	100874117	ENSG00000249491	OTTHUMG00000162101
HGNC:41168	EGFLAM-AS2	EGFLAM antisense RNA 2	non-coding RNA	RNA, long non-coding	Approved	5p13.2	05p13.2				EGFLAM antisense RNA 2 (non-protein coding)			2011-05-24T00:00:00Z		2012-08-15T00:00:00Z	2014-11-19T00:00:00Z	100506475	ENSG00000248572	OTTHUMG00000162115	uc003jld.2		NR_102750
HGNC:41167	EGFLAM-AS3	EGFLAM antisense RNA 3	non-coding RNA	RNA, long non-coding	Approved	5p13.2	05p13.2				EGFLAM antisense RNA 3 (non-protein coding)			2011-05-24T00:00:00Z		2012-08-15T00:00:00Z	2014-11-19T00:00:00Z	100874116	ENSG00000249071	OTTHUMG00000162108
HGNC:41166	EGFLAM-AS4	EGFLAM antisense RNA 4	non-coding RNA	RNA, long non-coding	Approved	5p13.2	05p13.2				EGFLAM antisense RNA 4 (non-protein coding)			2011-05-24T00:00:00Z		2012-08-15T00:00:00Z	2014-11-19T00:00:00Z	100852408	ENSG00000248730	OTTHUMG00000162114	uc031sje.1	BC014585	NR_046219
HGNC:40207	EGFR-AS1	EGFR antisense RNA 1	non-coding RNA	RNA, long non-coding	Approved	7p11.2	07p11.2							2012-11-06T00:00:00Z			2014-11-19T00:00:00Z	100507500	ENSG00000224057	OTTHUMG00000156126	uc003tqo.4		NR_047551
HGNC:49077	EGLN3-AS1	EGLN3 antisense RNA 1	non-coding RNA	RNA, long non-coding	Approved	14q13.1	14q13.1							2013-08-23T00:00:00Z			2013-08-23T00:00:00Z		ENSG00000258897	OTTHUMG00000170577		AA147919
HGNC:37129	EGOT	eosinophil granule ontogeny transcript (non-protein coding)	non-coding RNA	RNA, long non-coding	Approved	3p26.1	03p26.1	EGO|NCRNA00190	eosinophil granule ontogeny|non-protein coding RNA 190			Long non-coding RNAs (published)	788	2009-07-28T00:00:00Z		2009-07-28T00:00:00Z	2014-10-22T00:00:00Z	100126791	ENSG00000235947	OTTHUMG00000156235	uc003bqd.3	BC039547	NR_004428			17351112|22303364					611662														EGO
HGNC:51418	EHD4-AS1	EHD4 antisense RNA 1	non-coding RNA	RNA, long non-coding	Approved	15q15.1	15q15.1							2014-11-21T00:00:00Z			2014-11-21T00:00:00Z	101928363	ENSG00000259883	OTTHUMG00000172723		CF887666|CF891641	NR_120332
HGNC:44133	EHHADH-AS1	EHHADH antisense RNA 1	non-coding RNA	RNA, long non-coding	Approved	3q27.2	03q27.2				EHHADH antisense RNA 1 (non-protein coding)			2012-06-23T00:00:00Z		2012-08-15T00:00:00Z	2012-10-12T00:00:00Z	339926	ENSG00000223358	OTTHUMG00000156697	uc003fpe.3	BC047598	NR_038990
HGNC:48714	EHMT1-IT1	EHMT1 intronic transcript 1	non-coding RNA	RNA, long non-coding	Approved	9q34.3	09q34.3	FLJ40292						2013-06-07T00:00:00Z			2013-06-07T00:00:00Z	643210	ENSG00000281796			AK127990|BX106199	NR_024341
HGNC:39751	EHMT2-AS1	EHMT2 antisense RNA 1	non-coding RNA	RNA, long non-coding	Approved	6p21.33	06p21.33				EHMT2 antisense RNA 1 (non-protein coding)			2011-04-21T00:00:00Z		2012-08-15T00:00:00Z	2012-10-12T00:00:00Z		ENSG00000237080	OTTHUMG00000057535
HGNC:40208	EIF1AX-AS1	EIF1AX antisense RNA 1	non-coding RNA	RNA, long non-coding	Approved	Xp22.12	Xp22.12				EIF1AX antisense RNA 1 (non-protein coding)			2011-08-10T00:00:00Z		2012-08-15T00:00:00Z	2014-11-19T00:00:00Z	100874078	ENSG00000225037	OTTHUMG00000021229	uc033dsh.1		NR_046592
HGNC:44555	EIF1B-AS1	EIF1B antisense RNA 1	non-coding RNA	RNA, long non-coding	Approved	3p22.1	03p22.1	FLJ33065						2012-11-15T00:00:00Z			2012-11-15T00:00:00Z	440952	ENSG00000280739		uc003ckb.3	AK309874|BC045736	NR_033965
HGNC:40209	EIF2B5-AS1	EIF2B5 antisense RNA 1	non-coding RNA	RNA, long non-coding	Approved	3q27.1	03q27.1				EIF2B5 antisense RNA 1 (non-protein coding)			2011-07-28T00:00:00Z		2012-08-15T00:00:00Z	2014-11-19T00:00:00Z	100874079	ENSG00000230215	OTTHUMG00000156713			NR_046593
HGNC:41330	EIF2B5-IT1	EIF2B5 intronic transcript 1	non-coding RNA	RNA, long non-coding	Approved	3q27.1	03q27.1				EIF2B5 intronic transcript 1 (non-protein coding)			2011-05-24T00:00:00Z		2015-02-25T00:00:00Z	2015-02-25T00:00:00Z	100874328	ENSG00000227509	OTTHUMG00000156714
HGNC:48616	EIF3J-AS1	EIF3J antisense RNA 1 (head to head)	non-coding RNA	RNA, long non-coding	Approved	15q21.1	15q21.1							2013-05-24T00:00:00Z			2013-05-24T00:00:00Z	645212	ENSG00000179523	OTTHUMG00000171875			NR_034170
HGNC:49511	ELDR	EGFR long non-coding downstream RNA	non-coding RNA	RNA, long non-coding	Approved	7p11.2	07p11.2	Fabl		LINC01156	long intergenic non-protein coding RNA 1156			2014-01-01T00:00:00Z	2014-05-20T00:00:00Z	2014-05-20T00:00:00Z	2014-05-20T00:00:00Z	102725541	ENSG00000280890			DB084610	NR_110426				MGI:1919985
HGNC:39071	ELFN1-AS1	ELFN1 antisense RNA 1	non-coding RNA	RNA, long non-coding	Approved	7p22.3	07p22.3							2014-03-01T00:00:00Z			2014-04-08T00:00:00Z	101927125	ENSG00000236081	OTTHUMG00000151496		BX119057	NR_120510			24707484
HGNC:40765	ELMO1-AS1	ELMO1 antisense RNA 1	non-coding RNA	RNA, long non-coding	Approved	7p14.2	07p14.2				ELMO1 antisense RNA 1 (non-protein coding)			2011-12-12T00:00:00Z		2012-08-15T00:00:00Z	2014-11-19T00:00:00Z	100861514	ENSG00000224101	OTTHUMG00000154988	uc032zka.1	DA058843	NR_104120
HGNC:44156	ELOVL2-AS1	ELOVL2 antisense RNA 1	non-coding RNA	RNA, long non-coding	Approved	6p24.2	06p24.2				ELOVL2 antisense RNA 1 (non-protein coding)			2012-06-30T00:00:00Z		2012-08-15T00:00:00Z	2012-10-12T00:00:00Z	100506409	ENSG00000230314	OTTHUMG00000014251	uc021yln.1	BC038757	NR_038962
HGNC:49223	EMC3-AS1	EMC3 antisense RNA 1	non-coding RNA	RNA, long non-coding	Approved	3p25.3	03p25.3							2013-10-09T00:00:00Z			2013-10-09T00:00:00Z	442075	ENSG00000180385	OTTHUMG00000155324			NR_103821
HGNC:48331	EML2-AS1	EML2 antisense RNA 1	non-coding RNA	RNA, long non-coding	Approved	19q13.32	19q13.32			C19orf83	chromosome 19 open reading frame 83			2013-11-06T00:00:00Z	2015-03-18T00:00:00Z	2015-03-18T00:00:00Z	2015-03-18T00:00:00Z	100287177	ENSG00000267757	OTTHUMG00000182128			NR_130728		K7EIZ4
HGNC:18511	EMX2OS	EMX2 opposite strand/antisense RNA	non-coding RNA	RNA, long non-coding	Approved	10q26.11	10q26.11	NCRNA00045|EMX2-AS1	non-protein coding RNA 45		empty spiracles homeobox 2 opposite strand|EMX2 opposite strand (non-protein coding)|EMX2 opposite strand/antisense RNA (non-protein coding)	Long non-coding RNAs (published)	788	2004-02-04T00:00:00Z	2011-11-14T00:00:00Z	2012-08-15T00:00:00Z	2014-10-22T00:00:00Z	196047	ENSG00000229847	OTTHUMG00000019125	uc001ldg.3	AY117034	NR_002791			12573261	MGI:3052329				607637														Emx2os
HGNC:40214	ENO1-AS1	ENO1 antisense RNA 1	non-coding RNA	RNA, long non-coding	Approved	1p36.23	01p36.23				ENO1 antisense RNA 1 (non-protein coding)			2011-05-19T00:00:00Z		2012-08-15T00:00:00Z	2014-11-19T00:00:00Z	100505975	ENSG00000230679	OTTHUMG00000001779	uc021oft.1		NR_038351
HGNC:41331	ENO1-IT1	ENO1 intronic transcript 1	non-coding RNA	RNA, long non-coding	Approved	1p36.23	01p36.23				ENO1 intronic transcript 1 (non-protein coding)			2011-05-19T00:00:00Z		2015-02-25T00:00:00Z	2015-02-25T00:00:00Z		ENSG00000236269	OTTHUMG00000001778
HGNC:42396	ENOX1-AS1	ENOX1 antisense RNA 1	non-coding RNA	RNA, long non-coding	Approved	13q14.11	13q14.11				ENOX1 antisense RNA 1 (non-protein coding)			2011-07-07T00:00:00Z		2012-08-15T00:00:00Z	2014-11-19T00:00:00Z	100874129	ENSG00000233821	OTTHUMG00000016819
HGNC:42397	ENOX1-AS2	ENOX1 antisense RNA 2	non-coding RNA	RNA, long non-coding	Approved	13q14.11	13q14.11				ENOX1 antisense RNA 2 (non-protein coding)			2011-07-07T00:00:00Z		2012-08-15T00:00:00Z	2014-11-19T00:00:00Z	100874130	ENSG00000238189	OTTHUMG00000016817			NR_120399
HGNC:45203	ENTPD1-AS1	ENTPD1 antisense RNA 1	non-coding RNA	RNA, long non-coding	Approved	10q24.1	10q24.1							2013-03-07T00:00:00Z			2013-03-07T00:00:00Z	728558	ENSG00000226688	OTTHUMG00000018822	uc001klg.2		NR_038444
HGNC:26710	ENTPD3-AS1	ENTPD3 antisense RNA 1	non-coding RNA	RNA, long non-coding	Approved	3p22.1	03p22.1	FLJ36665			ENTPD3 antisense RNA 1 (non-protein coding)			2011-07-28T00:00:00Z		2012-08-15T00:00:00Z	2014-11-19T00:00:00Z	285266	ENSG00000223797	OTTHUMG00000156074	uc003cke.4		NR_040100			12477932
HGNC:50504	EP300-AS1	EP300 antisense RNA 1	non-coding RNA	RNA, long non-coding	Approved	22q13.2	22q13.2							2014-05-12T00:00:00Z			2014-05-12T00:00:00Z	101927279	ENSG00000231993	OTTHUMG00000150941			NR_110514
HGNC:30749	EPB41L4A-AS1	EPB41L4A antisense RNA 1	non-coding RNA	RNA, long non-coding	Approved	5q22.2	05q22.2	TIGA1	transcript induced by growth arrest 1	C5orf26|NCRNA00219	chromosome 5 open reading frame 26|non-protein coding RNA 219|EPB41L4A antisense RNA 1 (non-protein coding)			2006-07-31T00:00:00Z	2011-08-11T00:00:00Z	2012-08-15T00:00:00Z	2014-11-19T00:00:00Z	114915	ENSG00000224032	OTTHUMG00000128803	uc003kpq.2	AB048207	NR_015370			9490301
HGNC:25643	EPB41L4A-AS2	EPB41L4A antisense RNA 2 (head to head)	non-coding RNA	RNA, long non-coding	Approved	5q22.2	05q22.2	FLJ11235						2013-07-26T00:00:00Z		2013-07-26T00:00:00Z	2015-02-02T00:00:00Z	54508	ENSG00000278921	OTTHUMG00000169519			NR_027706
HGNC:27799	EPHA1-AS1	EPHA1 antisense RNA 1	non-coding RNA	RNA, long non-coding	Approved	7q35	07q35				EPHA1 antisense RNA 1 (non-protein coding)			2012-06-30T00:00:00Z		2012-08-15T00:00:00Z	2014-11-19T00:00:00Z	285965	ENSG00000229153	OTTHUMG00000155893	uc003wda.5	AL833583	NR_033897
HGNC:50602	EPHA5-AS1	EPHA5 antisense RNA 1	non-coding RNA	RNA, long non-coding	Approved	4q13.1	04q13.1							2014-05-22T00:00:00Z			2014-05-22T00:00:00Z	100144602	ENSG00000250846	OTTHUMG00000161982			NR_034138
HGNC:40849	EPN2-AS1	EPN2 antisense RNA 1	non-coding RNA	RNA, long non-coding	Approved	17p11.2	17p11.2				EPN2 antisense RNA 1 (non-protein coding)			2011-09-21T00:00:00Z		2012-08-15T00:00:00Z	2014-11-18T00:00:00Z	100874018	ENSG00000235397	OTTHUMG00000130623	uc031qzg.1		NR_048576
HGNC:41445	EPN2-IT1	EPN2 intronic transcript 1	non-coding RNA	RNA, long non-coding	Approved	17p11.2	17p11.2				EPN2 intronic transcript 1 (non-protein coding)			2011-05-24T00:00:00Z		2015-02-25T00:00:00Z	2015-02-25T00:00:00Z	100874309			uc031qzf.1		NR_046824
HGNC:1229	ERC2-IT1	ERC2 intronic transcript 1	non-coding RNA	RNA, long non-coding	Approved	3p14.3	03p14.3	Po42		C1orf1|C3orf51	chromosome 1 open reading frame 1|chromosome 3 open reading frame 51|ERC2 intronic transcript 1 (non-protein coding)			1998-08-06T00:00:00Z	2012-05-30T00:00:00Z	2015-02-25T00:00:00Z	2015-02-25T00:00:00Z	711	ENSG00000281708		uc003dhs.4	U88965	NR_024615		O76042	9653645
HGNC:41431	ERI3-IT1	ERI3 intronic transcript 1	non-coding RNA	RNA, long non-coding	Approved	1p34.1	01p34.1				ERI3 intronic transcript 1 (non-protein coding)			2011-05-24T00:00:00Z		2015-02-25T00:00:00Z	2015-02-25T00:00:00Z	100874278	ENSG00000233602	OTTHUMG00000037293	uc031tzd.1		NR_046817
HGNC:49404	ERICD	E2F1-regulated inhibitor of cell death (non-protein coding)	non-coding RNA	RNA, long non-coding	Approved	8q24.3	08q24.3	TCONS_00014875|ERIC		LINC01130	long intergenic non-protein coding RNA 1130	Long non-coding RNAs (published)	788	2013-10-25T00:00:00Z	2013-11-18T00:00:00Z	2013-11-18T00:00:00Z	2014-10-22T00:00:00Z	104355217	ENSG00000280303			BX099671				24168400
HGNC:32290	ERICH1-AS1	ERICH1 antisense RNA 1	non-coding RNA	RNA, long non-coding	Approved	8p23.3	08p23.3			C8orf68	chromosome 8 open reading frame 68|ERICH1 antisense RNA 1 (non-protein coding)			2005-09-22T00:00:00Z	2012-04-16T00:00:00Z	2012-08-15T00:00:00Z	2012-10-12T00:00:00Z	619343	ENSG00000237647	OTTHUMG00000163635	uc003wpk.3	BC022082|BC038783	NR_073397		P0C838
HGNC:41093	ERICH3-AS1	ERICH3 antisense RNA 1	non-coding RNA	RNA, long non-coding	Approved	1p31.1	01p31.1							2014-02-19T00:00:00Z			2014-11-19T00:00:00Z	101927320	ENSG00000234497	OTTHUMG00000037896		BX092187	NR_121671
HGNC:41205	ERICH6-AS1	ERICH6 antisense RNA 1	non-coding RNA	RNA, long non-coding	Approved	3q25.1	03q25.1							2014-03-19T00:00:00Z			2014-11-19T00:00:00Z	101928085	ENSG00000240137	OTTHUMG00000159845		AI146376|AA262424	NR_121674
HGNC:39079	ESRG	embryonic stem cell related (non-protein coding)	non-coding RNA	RNA, long non-coding	Approved	3p14.3	03p14.3	HESRG	human embryonic stem cell related gene			Long non-coding RNAs (published)	788	2011-10-10T00:00:00Z		2010-10-10T00:00:00Z	2014-07-18T00:00:00Z	790952	ENSG00000265992	OTTHUMG00000179678	uc003dhj.3		NR_027122		Q1W209	17803967|21861197					611473
HGNC:40222	ETV5-AS1	ETV5 antisense RNA 1	non-coding RNA	RNA, long non-coding	Approved	3q27.2	03q27.2				ETV5 antisense RNA 1 (non-protein coding)			2011-07-27T00:00:00Z		2012-08-15T00:00:00Z	2014-11-18T00:00:00Z	100873934	ENSG00000234197	OTTHUMG00000156638
HGNC:40223	EVX1-AS	EVX1 antisense RNA	non-coding RNA	RNA, long non-coding	Approved	7p15.2	07p15.2	EVX1-AS1	EVX1 antisense RNA 1 (non-protein coding)		EVX1 antisense RNA (non-protein coding)			2012-05-03T00:00:00Z		2012-08-15T00:00:00Z	2014-11-19T00:00:00Z	101410536	ENSG00000253405	OTTHUMG00000159991		DB455833|DB260732	NR_120507
HGNC:26596	EWSAT1	Ewing sarcoma associated transcript 1	non-coding RNA	RNA, long non-coding	Approved	15q23	15q23	FLJ33768		TMEM84|NCRNA00277|LINC00277	transmembrane protein 84|non-protein coding RNA 277|long intergenic non-protein coding RNA 277			2005-10-25T00:00:00Z	2014-11-20T00:00:00Z	2014-11-20T00:00:00Z	2014-11-20T00:00:00Z	283673	ENSG00000212766	OTTHUMG00000133319	uc002art.3	AK091087	NR_026949			25401475
HGNC:25175	EXOC3-AS1	EXOC3 antisense RNA 1	non-coding RNA	RNA, long non-coding	Approved	5p15.33	05p15.33			C5orf55	chromosome 5 open reading frame 55			2009-04-06T00:00:00Z	2014-12-10T00:00:00Z	2014-12-10T00:00:00Z	2014-12-10T00:00:00Z	116349	ENSG00000221990	OTTHUMG00000162235	uc010ita.3	BC014011	NR_126522		Q8N2X6	12477932
HGNC:27985	EXTL3-AS1	EXTL3 antisense RNA 1	non-coding RNA	RNA, long non-coding	Approved	8p21.1	08p21.1			C8orf50	chromosome 8 open reading frame 50|EXTL3 antisense RNA 1 (non-protein coding)			2005-08-11T00:00:00Z	2012-04-13T00:00:00Z	2012-08-15T00:00:00Z	2014-01-24T00:00:00Z	101929402	ENSG00000246339	OTTHUMG00000164029		BC043205	NR_126027			12477932
HGNC:40609	EZR-AS1	EZR antisense RNA 1	non-coding RNA	RNA, long non-coding	Approved	6q25.3	06q25.3				EZR antisense RNA 1 (non-protein coding)			2012-03-07T00:00:00Z		2012-08-15T00:00:00Z	2014-11-19T00:00:00Z	101409257	ENSG00000233893	OTTHUMG00000015915	uc031sqs.2	AI831881|BE552153	NR_102425
HGNC:40225	F10-AS1	F10 antisense RNA 1	non-coding RNA	RNA, long non-coding	Approved	13q34	13q34				F10 antisense RNA 1 (non-protein coding)			2011-05-09T00:00:00Z		2012-08-15T00:00:00Z	2014-11-19T00:00:00Z	104413892	ENSG00000231882	OTTHUMG00000133691			NR_126424
HGNC:27725	F11-AS1	F11 antisense RNA 1	non-coding RNA	RNA, long non-coding	Approved	4q35.2	04q35.2							2013-09-17T00:00:00Z			2013-09-17T00:00:00Z	285441	ENSG00000251165	OTTHUMG00000160319		BC038717	NR_033900			12477932
HGNC:43713	FALEC	focally amplified long non-coding RNA in epithelial cancer	non-coding RNA	RNA, long non-coding	Approved	1q21.3	01q21.3	ncRNA-a1|FAL1	focally amplified lncRNA on chromosome 1	LINC00568	long intergenic non-protein coding RNA 568	Long non-coding RNAs (published)	788	2012-02-02T00:00:00Z	2014-09-17T00:00:00Z	2014-09-17T00:00:00Z	2014-10-22T00:00:00Z	100874054	ENSG00000228126	OTTHUMG00000035849	uc031pos.1	AL713297	NR_051960			20887892|25203321					616092														LINC00568
HGNC:41276	FAM3D-AS1	FAM3D antisense RNA 1	non-coding RNA	RNA, long non-coding	Approved	3p14.2	03p14.2	lnc-KCTD6-3						2015-04-30T00:00:00Z			2015-04-30T00:00:00Z		ENSG00000244383	OTTHUMG00000159160		BG215913				25904139
HGNC:19370	FAM13A-AS1	FAM13A antisense RNA 1	non-coding RNA	RNA, long non-coding	Approved	4q22.1	04q22.1	NCRNA00039	non-protein coding RNA 39	FAM13A1OS|FAM13AOS	FAM13A opposite strand (non-protein coding)|FAM13A antisense RNA 1 (non-protein coding)			2002-11-15T00:00:00Z	2011-08-19T00:00:00Z	2012-08-15T00:00:00Z	2012-10-12T00:00:00Z	285512	ENSG00000248019	OTTHUMG00000161035	uc003hrz.1	AK126217	NR_002806			15234000					613300
HGNC:50384	FAM27AP1	family with sequence similarity 27, member A pseudogene 1	non-coding RNA	RNA, long non-coding	Approved	9q21.11	09q21.11							2014-04-24T00:00:00Z			2015-02-06T00:00:00Z		ENSG00000274100	OTTHUMG00000188873																	PGOHUM00000303925
HGNC:23667	FAM27B	family with sequence similarity 27, member B	non-coding RNA	RNA, long non-coding	Approved	9q21.11	09q21.11	bA12A20.3|FAM27A2						2005-04-01T00:00:00Z			2015-02-06T00:00:00Z	100133121	ENSG00000278763	OTTHUMG00000188586			NR_027422		Q5VT28					FAM27B
HGNC:23668	FAM27C	family with sequence similarity 27, member C	non-coding RNA	RNA, long non-coding	Approved	9q13	09q13	bA374M1.5|FAM27A3						2005-04-01T00:00:00Z			2015-02-06T00:00:00Z	100132948	ENSG00000154537	OTTHUMG00000013240			NR_027421		Q5VT28					FAM27C
HGNC:32015	FAM27D1	family with sequence similarity 27, member D1	non-coding RNA	RNA, long non-coding	Approved	9p11.2	09p11.2	OTTHUMG00000013267						2006-06-30T00:00:00Z			2015-02-06T00:00:00Z	724094	ENSG00000275493	OTTHUMG00000188511			XR_132873		Q5T7N8					FAM27D1
HGNC:32014	FAM27E1	family with sequence similarity 27, member E1	non-coding RNA	RNA, long non-coding	Approved	9p11.2	09p11.2							2006-06-30T00:00:00Z			2015-02-06T00:00:00Z	100287333		OTTHUMG00000013265	uc033csl.1				Q5T7N7					FAM27E1
HGNC:32013	FAM27E2	family with sequence similarity 27, member E2	non-coding RNA	RNA, long non-coding	Approved	9p11.2	09p11.2							2006-06-30T00:00:00Z			2015-02-06T00:00:00Z	100289124	ENSG00000276135	OTTHUMG00000188514	uc022bhk.2		XR_078687		Q5SNX5					FAM27E2
HGNC:28655	FAM27E3	family with sequence similarity 27, member E3	non-coding RNA	RNA, long non-coding	Approved	9q21.11	09q21.11	MGC42630						2006-06-30T00:00:00Z			2015-02-06T00:00:00Z	100131997	ENSG00000274026	OTTHUMG00000188582			XM_001720463		Q08E93	12477932				FAM27E3
HGNC:44415	FAM27E4	family with sequence similarity 27, member E4	non-coding RNA	RNA, long non-coding	Approved	9q13	09q13			FAM27E4P	family with sequence similarity 27, member E4, pseudogene			2012-10-05T00:00:00Z	2013-02-18T00:00:00Z	2013-02-18T00:00:00Z	2015-02-06T00:00:00Z	100132439	ENSG00000204805	OTTHUMG00000184179
HGNC:32410	FAM27L	family with sequence similarity 27-like	non-coding RNA	RNA, long non-coding	Approved	17p11.2	17p11.2	MGC35151						2005-12-20T00:00:00Z			2015-02-06T00:00:00Z	284123	ENSG00000178130	OTTHUMG00000166302	uc002gyz.5	BC031617	NM_203392		Q8N5T8					FAM27L
HGNC:23955	FAM41AY1	family with sequence similarity 41, member A, Y-linked 1	non-coding RNA	RNA, long non-coding	Approved	Yq11.221	Yq11.221			FAM41AY	family with sequence similarity 41, member A, Y-linked			2004-06-02T00:00:00Z	2009-07-20T00:00:00Z	2009-07-20T00:00:00Z	2013-01-16T00:00:00Z	340618	ENSG00000224989	OTTHUMG00000041970	uc011nat.2	BC042981	NR_028083			12477932
HGNC:37135	FAM41AY2	family with sequence similarity 41, member A, Y-linked 2	non-coding RNA	RNA, long non-coding	Approved	Yq11.222	Yq11.222							2009-07-20T00:00:00Z			2012-10-16T00:00:00Z	100302526	ENSG00000226362	OTTHUMG00000041973			NR_028084
HGNC:27635	FAM41C	family with sequence similarity 41, member C	non-coding RNA	RNA, long non-coding	Approved	1p36.33	01p36.33							2004-06-02T00:00:00Z	2011-08-31T00:00:00Z	2011-08-31T00:00:00Z	2014-11-19T00:00:00Z	284593	ENSG00000230368	OTTHUMG00000002469	uc001abt.4	BC047940	NR_027055			12477932
HGNC:49499	FAM53B-AS1	FAM53B antisense RNA 1	non-coding RNA	RNA, long non-coding	Approved	10q26.13	10q26.13							2013-12-20T00:00:00Z			2013-12-20T00:00:00Z	101927944	ENSG00000233334	OTTHUMG00000019216		BI457689|AA620732|AI470835	XR_246199
HGNC:30444	FAM66A	family with sequence similarity 66, member A	non-coding RNA	RNA, long non-coding	Approved	8p23.1	08p23.1							2005-04-28T00:00:00Z			2013-07-05T00:00:00Z	100133172	ENSG00000227888	OTTHUMG00000165458	uc010lsi.2		NR_026789
HGNC:28890	FAM66B	family with sequence similarity 66, member B	non-coding RNA	RNA, long non-coding	Approved	8p23.1	08p23.1							2005-04-28T00:00:00Z			2013-07-05T00:00:00Z	100128890	ENSG00000215374	OTTHUMG00000165383	uc033cdl.1		NR_027423
HGNC:21644	FAM66C	family with sequence similarity 66, member C	non-coding RNA	RNA, long non-coding	Approved	12p13.31	12p13.31							2005-04-28T00:00:00Z			2013-07-05T00:00:00Z	440078	ENSG00000226711	OTTHUMG00000168638	uc001que.4		NR_026788
HGNC:24159	FAM66D	family with sequence similarity 66, member D	non-coding RNA	RNA, long non-coding	Approved	8p23.1	08p23.1							2005-04-28T00:00:00Z			2013-07-05T00:00:00Z	100132923	ENSG00000255052	OTTHUMG00000165269			NR_027425
HGNC:18735	FAM66E	family with sequence similarity 66, member E	non-coding RNA	RNA, long non-coding	Approved	8p23.1	08p23.1							2005-04-28T00:00:00Z			2013-07-05T00:00:00Z	100132103	ENSG00000225725	OTTHUMG00000165403	uc011kws.1		NR_027424		P0C841
HGNC:32029	FAM74A1	family with sequence similarity 74, member A1	non-coding RNA	RNA, long non-coding	Approved	9p12	09p12			FAM74A5	family with sequence similarity 74, member A5			2006-06-30T00:00:00Z			2015-02-03T00:00:00Z	401507	ENSG00000215112	OTTHUMG00000067121	uc033crc.1		NR_026803		Q5RGS3					FAM74A1
HGNC:32030	FAM74A2	family with sequence similarity 74, member A2	non-coding RNA	RNA, long non-coding	Approved	9p12	09p12							2006-06-30T00:00:00Z			2015-02-03T00:00:00Z	653114					XR_036862		Q5RGS3					FAM74A2
HGNC:32031	FAM74A3	family with sequence similarity 74, member A3	non-coding RNA	RNA, long non-coding	Approved	9q21.11	09q21.11	OTTHUMG00000067149						2006-06-30T00:00:00Z			2015-02-03T00:00:00Z	728495	ENSG00000274355	OTTHUMG00000188258	uc010mmk.2		NR_026801		Q4VXF1					FAM74A3
HGNC:32032	FAM74A4	family with sequence similarity 74, member A4	non-coding RNA	RNA, long non-coding	Approved	9q12	09q12	FLJ45202						2006-06-30T00:00:00Z			2015-02-03T00:00:00Z	401508	ENSG00000274583	OTTHUMG00000188539	uc033cti.1		NR_026802		Q5TZK3
HGNC:34036	FAM74A6	family with sequence similarity 74, member A6	non-coding RNA	RNA, long non-coding	Approved	9q12	09q12							2008-03-28T00:00:00Z			2015-02-03T00:00:00Z	653123	ENSG00000274516	OTTHUMG00000188291			NG_009678.1		Q5TZK3
HGNC:34037	FAM74A7	family with sequence similarity 74, member A7	non-coding RNA	RNA, long non-coding	Approved	9p11.2	09p11.2				family with sequence similarity 74, member A7|family with sequence similarity 74, member A7, pseudogene			2008-03-28T00:00:00Z		2014-04-10T00:00:00Z	2015-02-03T00:00:00Z	100996582	ENSG00000277260	OTTHUMG00000187514			XR_078406		A6NL05
HGNC:48658	FAM83A-AS1	FAM83A antisense RNA 1	non-coding RNA	RNA, long non-coding	Approved	8q24.13	08q24.13	HCCC11						2013-06-03T00:00:00Z			2013-06-03T00:00:00Z	100131726	ENSG00000204949	OTTHUMG00000165086		AY211907	NR_024479
HGNC:16113	FAM83C-AS1	FAM83C antisense RNA 1	non-coding RNA	RNA, long non-coding	Approved	20q11.22	20q11.22	dJ614O4.3		C20orf120|NCRNA00154	chromosome 20 open reading frame 120|non-protein coding RNA 154|FAM83C antisense RNA 1 (non-protein coding)			2001-07-17T00:00:00Z	2011-08-11T00:00:00Z	2012-08-15T00:00:00Z	2012-10-12T00:00:00Z	140846	ENSG00000235214	OTTHUMG00000032327	uc032phx.1	AL121753	NR_109815
HGNC:48720	FAM83H-AS1	FAM83H antisense RNA 1 (head to head)	non-coding RNA	RNA, long non-coding	Approved	8q24.3	08q24.3							2013-06-07T00:00:00Z			2013-06-07T00:00:00Z	100128338	ENSG00000203499	OTTHUMG00000165151			NR_033849
HGNC:27233	FAM87A	family with sequence similarity 87, member A	non-coding RNA	RNA, long non-coding	Approved	8p23.3	08p23.3							2005-09-05T00:00:00Z			2013-02-15T00:00:00Z	157693	ENSG00000182366		uc033azq.1	BC037297	NR_103537		P0C7U9	12477932
HGNC:32236	FAM87B	family with sequence similarity 87, member B	non-coding RNA	RNA, long non-coding	Approved	1p36.33	01p36.33	FLJ40008						2005-09-05T00:00:00Z			2014-11-19T00:00:00Z	400728	ENSG00000177757	OTTHUMG00000002471	uc031tlt.1	AK097327	NR_103536							FAM87B
HGNC:28069	FAM95A	family with sequence similarity 95, member A	non-coding RNA	RNA, long non-coding	Approved	2q11.1	02q11.1	DKFZp434H0923						2013-03-15T00:00:00Z			2013-07-05T00:00:00Z	90499				AL137712	NR_038409
HGNC:32318	FAM95B1	family with sequence similarity 95, member B1	non-coding RNA	RNA, long non-coding	Approved	9p11.2	09p11.2	DKFZp686P0734						2008-05-02T00:00:00Z			2014-11-19T00:00:00Z	100133036	ENSG00000223839	OTTHUMG00000058623	uc004acg.3	AL833349	NR_026759
HGNC:45272	FAM95C	family with sequence similarity 95, member C	non-coding RNA	RNA, long non-coding	Approved	9p13.1	09p13.1							2013-03-15T00:00:00Z			2013-07-05T00:00:00Z	100289137	ENSG00000273036				NR_047651
HGNC:32368	FAM99A	family with sequence similarity 99, member A (non-protein coding)	non-coding RNA	RNA, long non-coding	Approved	11p15.5	11p15.5	FLJ42833			family with sequence similarity 99, member A			2005-10-27T00:00:00Z		2011-08-31T00:00:00Z	2012-10-16T00:00:00Z	387742	ENSG00000205866	OTTHUMG00000057555	uc009ycz.4	AK124823	NR_026643
HGNC:32369	FAM99B	family with sequence similarity 99, member B (non-protein coding)	non-coding RNA	RNA, long non-coding	Approved	11p15.5	11p15.5	DKFZp781M09150			family with sequence similarity 99, member B			2005-10-27T00:00:00Z		2011-08-31T00:00:00Z	2012-10-16T00:00:00Z	100132464	ENSG00000205865	OTTHUMG00000057552	uc010qxa.1	CR627417	NR_026642
HGNC:32334	FAM138A	family with sequence similarity 138, member A	non-coding RNA	RNA, long non-coding	Approved	1p36.33	01p36.33	F379						2007-08-14T00:00:00Z			2014-11-19T00:00:00Z	645520	ENSG00000237613	OTTHUMG00000000960	uc001aak.3		NR_026818			11779631|15233989
HGNC:33582	FAM138B	family with sequence similarity 138, member B	non-coding RNA	RNA, long non-coding	Approved	2q13	02q13	F379						2007-08-14T00:00:00Z			2014-11-18T00:00:00Z	654412	ENSG00000226516	OTTHUMG00000047820	uc002tjz.3		NR_026821			11779631|15233989
HGNC:32333	FAM138C	family with sequence similarity 138, member C	non-coding RNA	RNA, long non-coding	Approved	9p24.3	09p24.3	F379						2007-08-14T00:00:00Z			2014-11-19T00:00:00Z	654835	ENSG00000218839	OTTHUMG00000019422			NR_026822			11779631|15233989
HGNC:33583	FAM138D	family with sequence similarity 138, member D	non-coding RNA	RNA, long non-coding	Approved	12p13.33	12p13.33	F379						2007-08-14T00:00:00Z			2015-02-02T00:00:00Z	677784	ENSG00000249054	OTTHUMG00000167962			NR_026823			11779631|15233989
HGNC:32335	FAM138E	family with sequence similarity 138, member E	non-coding RNA	RNA, long non-coding	Approved	15q26.3	15q26.3	F379						2007-08-14T00:00:00Z			2014-11-18T00:00:00Z	100124412	ENSG00000248893	OTTHUMG00000172273	uc010bpi.3		NR_026819			11779631|15233989
HGNC:33581	FAM138F	family with sequence similarity 138, member F	non-coding RNA	RNA, long non-coding	Approved	19p13.3	19p13.3	F379						2007-08-14T00:00:00Z			2015-02-02T00:00:00Z	641702	ENSG00000233630	OTTHUMG00000180467			NR_026820			11779631|15233989
HGNC:41503	FAM155A-IT1	FAM155A intronic transcript 1	non-coding RNA	RNA, long non-coding	Approved	13q33.3	13q33.3				FAM155A intronic transcript 1 (non-protein coding)			2011-08-15T00:00:00Z		2015-02-25T00:00:00Z	2015-02-25T00:00:00Z	100874375	ENSG00000227248	OTTHUMG00000017327	uc001vqm.4		NR_046848
HGNC:15548	FAM167A-AS1	FAM167A antisense RNA 1	non-coding RNA	RNA, long non-coding	Approved	8p23.1	08p23.1			C8orf12	chromosome 8 open reading frame 12			2001-04-25T00:00:00Z	2014-10-01T00:00:00Z	2014-10-01T00:00:00Z	2014-10-01T00:00:00Z	83656	ENSG00000184608	OTTHUMG00000165366		AJ301563	NR_026814		Q96KT0
HGNC:45006	FAM170B-AS1	FAM170B antisense RNA 1	non-coding RNA	RNA, long non-coding	Approved	10q11.23	10q11.23							2013-01-07T00:00:00Z			2013-01-07T00:00:00Z	100506733	ENSG00000234736	OTTHUMG00000018186	uc001jhi.2		NR_038973
HGNC:20133	FAM181A-AS1	FAM181A antisense RNA 1	non-coding RNA	RNA, long non-coding	Approved	14q32.12	14q32.12			C14orf86	chromosome 14 open reading frame 86|FAM181A antisense RNA 1 (non-protein coding)			2003-01-13T00:00:00Z	2011-12-07T00:00:00Z	2012-08-15T00:00:00Z	2012-10-12T00:00:00Z	283592	ENSG00000258584	OTTHUMG00000171296	uc001yby.2		NR_027004
HGNC:27239	FAM201A	family with sequence similarity 201, member A	non-coding RNA	RNA, long non-coding	Approved	9p12	09p12			C9orf122	chromosome 9 open reading frame 122			2004-04-15T00:00:00Z	2010-07-02T00:00:00Z	2010-07-02T00:00:00Z	2014-11-19T00:00:00Z	158228	ENSG00000204860	OTTHUMG00000019948	uc004abh.4	BC041970	NR_027294		Q5SY85	12477932				FAM201A
HGNC:49446	FAM212B-AS1	FAM212B antisense RNA 1	non-coding RNA	RNA, long non-coding	Approved	1p13.2	01p13.2							2013-12-03T00:00:00Z			2013-12-03T00:00:00Z	100506343	ENSG00000227811	OTTHUMG00000011954			NR_038951
HGNC:17505	FAM215A	family with sequence similarity 215, member A (non-protein coding)	non-coding RNA	RNA, long non-coding	Approved	17q21.31	17q21.31	APR-2|LINC00530	long intergenic non-protein coding RNA 530	C17orf88	chromosome 17 open reading frame 88			2007-07-19T00:00:00Z	2011-12-08T00:00:00Z	2011-12-08T00:00:00Z	2012-10-16T00:00:00Z	23591	ENSG00000267496		uc010wiq.1	AF143236	NR_026770		Q9Y5M1	10948432				FAM215A
HGNC:43639	FAM215B	family with sequence similarity 215, member B (non-protein coding)	non-coding RNA	RNA, long non-coding	Approved	17q21.31	17q21.31	ARL17A-IT1	ARL17A intronic transcript 1 (non-protein coding)					2011-12-08T00:00:00Z		2011-12-08T00:00:00Z	2014-02-12T00:00:00Z	644297	ENSG00000232300	OTTHUMG00000132549		BC044941
HGNC:28223	FAM222A-AS1	FAM222A antisense RNA 1	non-coding RNA	RNA, long non-coding	Approved	12q24.11	12q24.11				FAM222A antisense RNA 1 (non-protein coding)			2012-04-27T00:00:00Z		2012-08-15T00:00:00Z	2012-10-12T00:00:00Z	84983	ENSG00000255650	OTTHUMG00000169261	uc031qjl.1		NR_026661			12477932
HGNC:30612	FAM223A	family with sequence similarity 223, member A (non-protein coding)	non-coding RNA	RNA, long non-coding	Approved	Xq28 not on reference assembly	Xq28 not on reference assembly	SPCX		CXorf52|NCRNA00204|NCRNA00204A|LINC00204A	chromosome X open reading frame 52|non-protein coding RNA 204|non-protein coding RNA 204A|long intergenic non-protein coding RNA 204A			2004-12-03T00:00:00Z	2012-07-04T00:00:00Z	2012-07-04T00:00:00Z	2015-02-09T00:00:00Z	100132967		OTTHUMG00000057425	uc011mzt.4	AY168775	NR_027401		Q8IWN6
HGNC:34048	FAM223B	family with sequence similarity 223, member B (non-protein coding)	non-coding RNA	RNA, long non-coding	Approved	Xq28	Xq28			CXorf52B|NCRNA00204B|LINC00204B	chromosome X open reading frame 52B|non-protein coding RNA 204B|long intergenic non-protein coding RNA 204B			2008-04-02T00:00:00Z	2012-07-04T00:00:00Z	2012-07-04T00:00:00Z	2014-11-19T00:00:00Z	286967		OTTHUMG00000057424			NR_027402		A6NKX1
HGNC:37736	FAM224A	family with sequence similarity 224, member A (non-protein coding)	non-coding RNA	RNA, long non-coding	Approved	Yq11.222	Yq11.222			NCRNA00230A|LINC00230A	non-protein coding RNA 230A|long intergenic non-protein coding RNA 230A			2010-02-10T00:00:00Z	2012-07-04T00:00:00Z	2012-07-04T00:00:00Z	2012-10-16T00:00:00Z	401630	ENSG00000233522	OTTHUMG00000041969		AK026667	NR_002161
HGNC:37737	FAM224B	family with sequence similarity 224, member B (non-protein coding)	non-coding RNA	RNA, long non-coding	Approved	Yq11.221	Yq11.221			NCRNA00230B|LINC00230B	non-protein coding RNA 230B|long intergenic non-protein coding RNA 230B			2010-02-10T00:00:00Z	2012-07-04T00:00:00Z	2012-07-04T00:00:00Z	2012-10-16T00:00:00Z	401629	ENSG00000230663	OTTHUMG00000036416	uc004ftj.3	AI819212	NR_002160
HGNC:27855	FAM225A	family with sequence similarity 225, member A (non-protein coding)	non-coding RNA	RNA, long non-coding	Approved	9q32	09q32	DKFZp686A0127		C9orf109|NCRNA00256A|LINC00256A	chromosome 9 open reading frame 109|non-protein coding RNA 256A|long intergenic non-protein coding RNA 256A			2004-08-25T00:00:00Z	2012-07-04T00:00:00Z	2012-07-04T00:00:00Z	2012-10-16T00:00:00Z	286333	ENSG00000231528	OTTHUMG00000020516	uc004bgo.4	AL832752	NR_024366
HGNC:21865	FAM225B	family with sequence similarity 225, member B (non-protein coding)	non-coding RNA	RNA, long non-coding	Approved	9q32	09q32			C9orf110|NCRNA00256B|LINC00256B	chromosome 9 open reading frame 110|non-protein coding RNA 256B|long intergenic non-protein coding RNA 256B			2004-08-25T00:00:00Z	2012-07-04T00:00:00Z	2012-07-04T00:00:00Z	2012-10-16T00:00:00Z	100128385	ENSG00000225684	OTTHUMG00000020515	uc004bgn.6	BX647840	NR_024376
HGNC:28544	FAM226A	family with sequence similarity 226, member A (non-protein coding)	non-coding RNA	RNA, long non-coding	Approved	Xq13	Xq13	MGC34827		CXorf50|NCRNA00246|NCRNA00246A|LINC00246A	chromosome X open reading frame 50|non-protein coding RNA 246|non-protein coding RNA 246A|long intergenic non-protein coding RNA 246A			2004-12-03T00:00:00Z	2012-07-04T00:00:00Z	2012-07-04T00:00:00Z	2012-10-16T00:00:00Z	203429				BC041962	NR_026595			12477932
HGNC:31964	FAM226B	family with sequence similarity 226, member B (non-protein coding)	non-coding RNA	RNA, long non-coding	Approved	Xq13.1	Xq13.1			CXorf50B|NCRNA00246B|LINC00246B	chromosome X open reading frame 50B|non-protein coding RNA 246B|long intergenic non-protein coding RNA 246B			2007-08-03T00:00:00Z	2012-07-04T00:00:00Z	2012-07-04T00:00:00Z	2012-10-16T00:00:00Z	653687			uc033eid.1	BC025725	NR_026594			16382448
HGNC:32943	FAM230B	family with sequence similarity 230, member B (non-protein coding)	non-coding RNA	RNA, long non-coding	Approved	22q11.21	22q11.21	FLJ46366			family with sequence similarity 230, member B			2013-01-21T00:00:00Z		2014-01-06T00:00:00Z	2014-01-24T00:00:00Z	642633	ENSG00000215498	OTTHUMG00000150782	uc002zuk.5	BC039313|AK128837	NR_108107
HGNC:43915	FANK1-AS1	FANK1 antisense RNA 1	non-coding RNA	RNA, long non-coding	Approved	10q26.2	10q26.2				FANK1 antisense RNA 1 (non-protein coding)			2012-05-03T00:00:00Z		2012-08-15T00:00:00Z	2012-10-12T00:00:00Z	101410540	ENSG00000233409	OTTHUMG00000019239	uc031pxo.1	AW080472	NR_102707
HGNC:41485	FAR1-IT1	FAR1 intronic transcript 1	non-coding RNA	RNA, long non-coding	Approved	11p15.2	11p15.2				FAR1 intronic transcript 1 (non-protein coding)			2011-05-19T00:00:00Z		2015-02-25T00:00:00Z	2015-02-25T00:00:00Z		ENSG00000254791	OTTHUMG00000165788
HGNC:40229	FARP1-AS1	FARP1 antisense RNA 1	non-coding RNA	RNA, long non-coding	Approved	13q32.2	13q32.2				FARP1 antisense RNA 1 (non-protein coding)			2011-05-18T00:00:00Z		2012-08-15T00:00:00Z	2014-11-19T00:00:00Z	100874080	ENSG00000231194	OTTHUMG00000017247
HGNC:50479	FARSA-AS1	FARSA antisense RNA 1	non-coding RNA	RNA, long non-coding	Approved	19p13.2	19p13.2							2014-05-06T00:00:00Z			2014-05-06T00:00:00Z		ENSG00000266975	OTTHUMG00000180573		AW881480
HGNC:37128	FAS-AS1	FAS antisense RNA 1	non-coding RNA	RNA, long non-coding	Approved	10q24.1	10q24.1	SAF		FASAS|FAS-AS	FAS antisense RNA (non-protein coding)|FAS antisense RNA 1 (non-protein coding)	Long non-coding RNAs (published)	788	2009-07-16T00:00:00Z	2010-11-25T00:00:00Z	2012-08-15T00:00:00Z	2014-10-22T00:00:00Z	100302740			uc021pvx.1		NR_028371			15829500|24811343																			saf
HGNC:27557	FBXL19-AS1	FBXL19 antisense RNA 1 (head to head)	non-coding RNA	RNA, long non-coding	Approved	16p11.2	16p11.2	MGC125469|MGC125470|MGC125472		NCRNA00095	non-protein coding RNA 95|FBXL19 antisense RNA 1 (non-protein coding)|FBXL19 antisense RNA 1			2008-09-03T00:00:00Z	2011-03-30T00:00:00Z	2012-08-16T00:00:00Z	2012-10-12T00:00:00Z	283932	ENSG00000260852	OTTHUMG00000176767	uc002dzy.4	AK090544	NR_024348		Q494R0
HGNC:51147	FBXO3-AS1	FBXO3 antisense RNA 1 (head to head)	non-coding RNA	RNA, long non-coding	Approved	11p13	11p13							2014-07-30T00:00:00Z			2014-07-30T00:00:00Z	101928440	ENSG00000254508	OTTHUMG00000166272			NR_120550
HGNC:31025	FBXO22-AS1	FBXO22 antisense RNA 1	non-coding RNA	RNA, long non-coding	Approved	15q23	15q23	HsT18082|NCRNA00053|FISTC1OS	non-protein coding RNA 53|FISTC1 opposite strand (non-protein coding)	FBXO22OS	FBXO22 opposite strand (non-protein coding)|FBXO22 antisense RNA 1 (non-protein coding)			2006-01-17T00:00:00Z	2011-08-19T00:00:00Z	2012-08-15T00:00:00Z	2012-10-12T00:00:00Z	692224			uc002bbm.1	AC027104	NR_003136
HGNC:41489	FBXO36-IT1	FBXO36 intronic transcript 1	non-coding RNA	RNA, long non-coding	Approved	2q36.3	02q36.3				FBXO36 intronic transcript 1 (non-protein coding)			2011-05-19T00:00:00Z		2015-02-25T00:00:00Z	2015-02-25T00:00:00Z	100874344	ENSG00000231534	OTTHUMG00000153612
HGNC:43894	FENDRR	FOXF1 adjacent non-coding developmental regulatory RNA	non-coding RNA	RNA, long non-coding	Approved	16q24.1	16q24.1	lincFOXF1		FOXF1-AS1	FOXF1 antisense RNA 1 (head to head)	Long non-coding RNAs (published)	788	2012-04-25T00:00:00Z	2013-02-07T00:00:00Z	2013-02-07T00:00:00Z	2014-01-03T00:00:00Z	400550	ENSG00000268388	OTTHUMG00000183870	uc021tmg.1	AK091834	NR_033925			24381249|23369715|19571010|23034409	MGI:1916040				614975
HGNC:26652	FER1L6-AS1	FER1L6 antisense RNA 1	non-coding RNA	RNA, long non-coding	Approved	8q24.13	08q24.13	FLJ35721		C8orf54	chromosome 8 open reading frame 54|FER1L6 antisense RNA 1 (non-protein coding)			2005-08-16T00:00:00Z	2011-06-29T00:00:00Z	2012-08-15T00:00:00Z	2012-10-12T00:00:00Z	439941	ENSG00000181171	OTTHUMG00000165001	uc003yqx.1		NR_040044		Q8NA97
HGNC:26534	FER1L6-AS2	FER1L6 antisense RNA 2	non-coding RNA	RNA, long non-coding	Approved	8q24.13	08q24.13	FLJ32770		C8orf78	chromosome 8 open reading frame 78|FER1L6 antisense RNA 2 (non-protein coding)			2006-02-14T00:00:00Z	2012-04-18T00:00:00Z	2012-08-15T00:00:00Z	2012-10-12T00:00:00Z	157376	ENSG00000253868	OTTHUMG00000165000	uc003yqy.2	AK057332	NR_103547		Q96M78
HGNC:41001	FEZF1-AS1	FEZF1 antisense RNA 1	non-coding RNA	RNA, long non-coding	Approved	7q31.32	07q31.32				FEZF1 antisense RNA 1 (non-protein coding)			2012-06-30T00:00:00Z		2012-08-15T00:00:00Z	2014-11-19T00:00:00Z	154860	ENSG00000230316	OTTHUMG00000157095	uc010lko.2	AK057037	NR_036484
HGNC:40410	FGD5-AS1	FGD5 antisense RNA 1	non-coding RNA	RNA, long non-coding	Approved	3p25.1	03p25.1				FGD5 antisense RNA 1 (non-protein coding)			2011-10-20T00:00:00Z		2012-08-15T00:00:00Z	2014-11-19T00:00:00Z	100505641	ENSG00000225733	OTTHUMG00000155555	uc031ryn.1	BC033386	NR_046251
HGNC:49382	FGF10-AS1	FGF10 antisense RNA 1	non-coding RNA	RNA, long non-coding	Approved	5p12	05p12	RP11-473L15.2						2013-10-22T00:00:00Z			2013-10-23T00:00:00Z	101927075	ENSG00000248464	OTTHUMG00000162233		BC042062	NR_108034			24147006
HGNC:40234	FGF12-AS1	FGF12 antisense RNA 1	non-coding RNA	RNA, long non-coding	Approved	3q28	03q28				FGF12 antisense RNA 1 (non-protein coding)			2011-07-28T00:00:00Z		2012-08-15T00:00:00Z	2014-11-19T00:00:00Z	100873986	ENSG00000231383	OTTHUMG00000156141			NR_046596
HGNC:40235	FGF12-AS2	FGF12 antisense RNA 2	non-coding RNA	RNA, long non-coding	Approved	3q28	03q28				FGF12 antisense RNA 2 (non-protein coding)			2011-07-28T00:00:00Z		2012-08-15T00:00:00Z	2014-11-19T00:00:00Z	100873987	ENSG00000230126	OTTHUMG00000156143
HGNC:40236	FGF12-AS3	FGF12 antisense RNA 3	non-coding RNA	RNA, long non-coding	Approved	3q28	03q28				FGF12 antisense RNA 3 (non-protein coding)			2011-07-28T00:00:00Z		2012-08-15T00:00:00Z	2014-11-19T00:00:00Z	100873988	ENSG00000226709	OTTHUMG00000156142			XR_943348
HGNC:44264	FGF13-AS1	FGF13 antisense RNA 1	non-coding RNA	RNA, long non-coding	Approved	Xq26.3	Xq26.3				FGF13 antisense RNA 1 (non-protein coding)			2012-08-01T00:00:00Z		2012-08-15T00:00:00Z	2012-10-12T00:00:00Z	100129662	ENSG00000226031	OTTHUMG00000137416	uc004fao.3	BC023610	NR_038405
HGNC:40237	FGF14-AS1	FGF14 antisense RNA 1	non-coding RNA	RNA, long non-coding	Approved	13q33.1	13q33.1				FGF14 antisense RNA 1 (non-protein coding)			2011-05-18T00:00:00Z		2012-08-15T00:00:00Z	2014-11-19T00:00:00Z	100874081	ENSG00000234445	OTTHUMG00000017302		AI217925	NR_125912
HGNC:44368	FGF14-AS2	FGF14 antisense RNA 2	non-coding RNA	RNA, long non-coding	Approved	13q33.1	13q33.1							2012-09-12T00:00:00Z			2013-09-03T00:00:00Z	283481	ENSG00000272143	OTTHUMG00000185723	uc021rmg.2	BC033993|BM674599|BX096285	NR_036487
HGNC:42774	FGF14-IT1	FGF14 intronic transcript 1	non-coding RNA	RNA, long non-coding	Approved	13q33.1	13q33.1				FGF14 intronic transcript 1 (non-protein coding)			2011-08-18T00:00:00Z		2015-02-25T00:00:00Z	2015-02-25T00:00:00Z	283480	ENSG00000243319	OTTHUMG00000017301	uc001vpg.2		NR_036486
HGNC:49627	FIRRE	firre intergenic repeating RNA element	non-coding RNA	RNA, long non-coding	Approved	Xq26.2	Xq26.2	LINC01200	functional intergenic repeating RNA element		firre intergenic RNA	Long non-coding RNAs (published)	788	2014-01-24T00:00:00Z		2014-04-11T00:00:00Z	2014-04-11T00:00:00Z	286467	ENSG00000213468	OTTHUMG00000022417		AK097911	NR_026975			24463464	MGI:2147989
HGNC:27913	FLG-AS1	FLG antisense RNA 1	non-coding RNA	RNA, long non-coding	Approved	1q21.3	01q21.3				FLG antisense RNA 1 (non-protein coding)			2012-03-07T00:00:00Z		2012-08-15T00:00:00Z	2014-11-19T00:00:00Z	339400	ENSG00000237975	OTTHUMG00000012203	uc001ezv.3	BC041408|AK056431	NR_103778			12477932
HGNC:40239	FLNB-AS1	FLNB antisense RNA 1	non-coding RNA	RNA, long non-coding	Approved	3p14.3	03p14.3				FLNB antisense RNA 1 (non-protein coding)			2011-07-28T00:00:00Z		2012-08-15T00:00:00Z	2014-11-19T00:00:00Z	100506906	ENSG00000244161	OTTHUMG00000159156
HGNC:39077	FLVCR1-AS1	FLVCR1 antisense RNA 1 (head to head)	non-coding RNA	RNA, long non-coding	Approved	1q32.3	01q32.3	LQK1		NCRNA00292	non-protein coding RNA 292|FLVCR1 antisense RNA 1 (non-protein coding)|FLVCR1 antisense RNA 1			2010-10-05T00:00:00Z	2011-08-11T00:00:00Z	2012-10-15T00:00:00Z	2014-11-18T00:00:00Z	642946	ENSG00000198468	OTTHUMG00000036923	uc001hjr.6		NR_027285		Q8TAF5	11943475					610864
HGNC:39081	FMR1-AS1	FMR1 antisense RNA 1	non-coding RNA	RNA, long non-coding	Approved	Xq27.3	Xq27.3	ASFMR1|FMR4	antisense fragile X mental retardation protein	FMR1AS|FMR1-AS	FMR1 antisense RNA (non-protein coding)|FMR1 antisense RNA 1 (non-protein coding)			2010-10-05T00:00:00Z	2010-11-25T00:00:00Z	2012-08-15T00:00:00Z	2014-11-19T00:00:00Z	100126270	ENSG00000268066		uc011mwy.2		NR_024499			17921506|18213394					300805
HGNC:41333	FMR1-IT1	FMR1 intronic transcript 1	non-coding RNA	RNA, long non-coding	Approved	Xq27.3	Xq27.3				FMR1 intronic transcript 1 (non-protein coding)			2011-05-19T00:00:00Z		2015-02-25T00:00:00Z	2015-02-25T00:00:00Z		ENSG00000236337	OTTHUMG00000046184
HGNC:41460	FNDC1-IT1	FNDC1 intronic transcript 1	non-coding RNA	RNA, long non-coding	Approved	6q25.3	06q25.3				FNDC1 intronic transcript 1 (non-protein coding)			2011-05-19T00:00:00Z		2015-02-25T00:00:00Z	2015-02-25T00:00:00Z	100874312	ENSG00000235086	OTTHUMG00000015929
HGNC:49789	FOCAD-AS1	FOCAD antisense RNA 1	non-coding RNA	RNA, long non-coding	Approved	9p21.3	09p21.3							2014-02-14T00:00:00Z			2014-02-14T00:00:00Z	101929548	ENSG00000227071	OTTHUMG00000019649		AI288976|AW363020	NR_121601
HGNC:50665	FOXC2-AS1	FOXC2 antisense RNA 1	non-coding RNA	RNA, long non-coding	Approved	16q24.1	16q24.1							2014-06-05T00:00:00Z			2014-06-05T00:00:00Z	103752587	ENSG00000260944	OTTHUMG00000176481		AW271272	NR_125795
HGNC:50650	FOXCUT	FOXC1 upstream transcript (non-protein coding)	non-coding RNA	RNA, long non-coding	Approved	6p25.3	06p25.3	TCONS_00011636	FOXC1 promoter upstream transcript	LINC01379	long intergenic non-protein coding RNA 1379	Long non-coding RNAs (published)	788	2014-06-01T00:00:00Z	2014-06-09T00:00:00Z	2014-06-09T00:00:00Z	2015-01-23T00:00:00Z	101927703	ENSG00000280916			AW002296	NR_125804			24889262|25031703					615976
HGNC:50658	FOXD1-AS1	FOXD1 antisense RNA 1	non-coding RNA	RNA, long non-coding	Approved	5q13.2	05q13.2	TCONS_00009423						2014-06-04T00:00:00Z			2014-06-04T00:00:00Z		ENSG00000247993	OTTHUMG00000160932		AA769738
HGNC:44256	FOXD2-AS1	FOXD2 antisense RNA 1 (head to head)	non-coding RNA	RNA, long non-coding	Approved	1p33	01p33	MGC12982			FOXD2 antisense RNA 1 (non-protein coding)|FOXD2 antisense RNA 1			2012-07-25T00:00:00Z		2012-10-17T00:00:00Z	2012-10-17T00:00:00Z	84793	ENSG00000237424	OTTHUMG00000007949	uc001crl.3	BC006113	NR_026878
HGNC:40241	FOXD3-AS1	FOXD3 antisense RNA 1 (head to head)	non-coding RNA	RNA, long non-coding	Approved	1p31.3	01p31.3	pasFOXD3	FOXD3 promoter-associated antisense long non-coding RNA					2014-06-04T00:00:00Z			2014-11-19T00:00:00Z	100996301	ENSG00000230798	OTTHUMG00000009138		KJ493778	NR_121634
HGNC:50663	FOXG1-AS1	FOXG1 antisense RNA 1 (head to head)	non-coding RNA	RNA, long non-coding	Approved	14q12	14q12	FOXG1-AS			FOXG1 antisense RNA 1			2014-06-04T00:00:00Z		2014-06-04T00:00:00Z	2014-09-19T00:00:00Z	103695363	ENSG00000257126	OTTHUMG00000170343		DA239559	NR_125758			24007600
HGNC:44290	FOXN3-AS1	FOXN3 antisense RNA 1	non-coding RNA	RNA, long non-coding	Approved	14q32.11	14q32.11				FOXN3 antisense RNA 1 (non-protein coding)			2012-08-08T00:00:00Z		2012-08-15T00:00:00Z	2012-10-12T00:00:00Z	400236	ENSG00000258920	OTTHUMG00000170973	uc001xxq.3	BC067103	NR_036500
HGNC:30119	FOXN3-AS2	FOXN3 antisense RNA 2	non-coding RNA	RNA, long non-coding	Approved	14q32.11	14q32.11	PRO1768			FOXN3 antisense RNA 2 (non-protein coding)			2012-08-08T00:00:00Z		2012-08-15T00:00:00Z	2012-10-12T00:00:00Z	29018	ENSG00000259073	OTTHUMG00000170974	uc001xxr.3		NR_024620
HGNC:41942	FOXP1-AS1	FOXP1 antisense RNA 1	non-coding RNA	RNA, long non-coding	Approved	3p13	03p13				FOXP1 antisense RNA 1 (non-protein coding)			2011-05-19T00:00:00Z		2012-08-15T00:00:00Z	2014-11-19T00:00:00Z	104502416	ENSG00000244203	OTTHUMG00000158800			NR_126463
HGNC:41335	FOXP1-IT1	FOXP1 intronic transcript 1	non-coding RNA	RNA, long non-coding	Approved	3p13	03p13				FOXP1 intronic transcript 1 (non-protein coding)			2011-05-19T00:00:00Z		2015-02-25T00:00:00Z	2015-02-25T00:00:00Z	100506815	ENSG00000242094	OTTHUMG00000158796
HGNC:50332	FOXP4-AS1	FOXP4 antisense RNA 1	non-coding RNA	RNA, long non-coding	Approved	6p21.1	06p21.1							2014-04-15T00:00:00Z			2014-04-15T00:00:00Z	101060264	ENSG00000234753	OTTHUMG00000014680			NR_126417
HGNC:39964	FREM2-AS1	FREM2 antisense RNA 1	non-coding RNA	RNA, long non-coding	Approved	13q13.3	13q13.3				FREM2 antisense RNA 1 (non-protein coding)			2011-04-18T00:00:00Z		2012-08-15T00:00:00Z	2014-11-19T00:00:00Z	100874073	ENSG00000225350	OTTHUMG00000016760			XR_914922
HGNC:20129	FRMD6-AS1	FRMD6 antisense RNA 1	non-coding RNA	RNA, long non-coding	Approved	14q21.3	14q21.3			C14orf82	chromosome 14 open reading frame 82|FRMD6 antisense RNA 1 (non-protein coding)			2002-12-18T00:00:00Z	2011-12-07T00:00:00Z	2012-08-15T00:00:00Z	2012-10-12T00:00:00Z	145438	ENSG00000273888		uc021rtc.2		NR_037676		P0C7T7
HGNC:43637	FRMD6-AS2	FRMD6 antisense RNA 2	non-coding RNA	RNA, long non-coding	Approved	14q22.1	14q22.1				FRMD6 antisense RNA 2 (non-protein coding)			2011-12-07T00:00:00Z		2012-08-15T00:00:00Z	2012-10-12T00:00:00Z	100874185	ENSG00000258537	OTTHUMG00000171076	uc031qoo.1		NR_051990
HGNC:41239	FRMPD3-AS1	FRMPD3 antisense RNA 1	non-coding RNA	RNA, long non-coding	Approved	Xq22.3	Xq22.3				FRMPD3 antisense RNA 1 (non-protein coding)			2011-08-10T00:00:00Z		2012-08-15T00:00:00Z	2014-11-19T00:00:00Z	100874122	ENSG00000227610	OTTHUMG00000022164	uc033eqi.1		NR_046750
HGNC:41222	FRMPD4-AS1	FRMPD4 antisense RNA 1	non-coding RNA	RNA, long non-coding	Approved	Xp22.2	Xp22.2				FRMPD4 antisense RNA 1 (non-protein coding)			2011-08-10T00:00:00Z		2012-08-15T00:00:00Z	2014-11-19T00:00:00Z	100874121	ENSG00000223487	OTTHUMG00000021135
HGNC:39725	FRY-AS1	FRY antisense RNA 1	non-coding RNA	RNA, long non-coding	Approved	13q13.1	13q13.1				FRY antisense RNA 1 (non-protein coding)			2011-03-24T00:00:00Z		2012-08-15T00:00:00Z	2014-11-19T00:00:00Z	100507099	ENSG00000237637	OTTHUMG00000016692	uc001utw.4	BC035084	NR_103839
HGNC:40978	FSIP2-AS1	FSIP2 antisense RNA 1	non-coding RNA	RNA, long non-coding	Approved	2q32.1	02q32.1							2014-07-29T00:00:00Z			2014-11-19T00:00:00Z	102724349	ENSG00000231646	OTTHUMG00000155450
HGNC:40243	FTCD-AS1	FTCD antisense RNA 1	non-coding RNA	RNA, long non-coding	Approved	21q22.3	21q22.3				FTCD antisense RNA 1 (non-protein coding)			2011-11-18T00:00:00Z		2012-08-15T00:00:00Z	2014-11-19T00:00:00Z	100861507	ENSG00000237338	OTTHUMG00000090486		AA905381|AI217733
HGNC:43758	FTO-IT1	FTO intronic transcript 1	non-coding RNA	RNA, long non-coding	Approved	16q12.2	16q12.2				FTO intronic transcript 1 (non-protein coding)			2012-02-22T00:00:00Z		2015-02-25T00:00:00Z	2015-02-25T00:00:00Z	100505692	ENSG00000260936	OTTHUMG00000173131	uc032eac.1	CA450585	NR_103838
HGNC:37190	FTX	FTX transcript, XIST regulator (non-protein coding)	non-coding RNA	RNA, long non-coding	Approved	Xq13.2	Xq13.2	LINC00182|FLJ33139	five prime to XIST	NCRNA00182|MIR374AHG	non-protein coding RNA 182|mir-374a-545 cluster host gene (non-protein coding)	Long non-coding RNAs (published)	788	2009-08-18T00:00:00Z	2011-04-21T00:00:00Z	2011-04-21T00:00:00Z	2013-12-18T00:00:00Z	100302692	ENSG00000230590	OTTHUMG00000021850	uc010nlq.1	AK057701	NR_028379			12045143|21254562|21118898	MGI:1926128				300936
HGNC:44294	FUT8-AS1	FUT8 antisense RNA 1	non-coding RNA	RNA, long non-coding	Approved	14q23.3	14q23.3				FUT8 antisense RNA 1 (non-protein coding)			2012-08-08T00:00:00Z		2012-08-15T00:00:00Z	2012-10-12T00:00:00Z	645431	ENSG00000276116		uc001xim.4	AK094893|BX098734|BX161387	NR_024334
HGNC:48632	FZD10-AS1	FZD10 antisense RNA 1 (head to head)	non-coding RNA	RNA, long non-coding	Approved	12q24.33	12q24.33	FLJ31485						2013-05-30T00:00:00Z			2013-05-30T00:00:00Z	440119	ENSG00000250208	OTTHUMG00000168379		AK123838	NR_033834
HGNC:44157	GABPB1-AS1	GABPB1 antisense RNA 1	non-coding RNA	RNA, long non-coding	Approved	15q21.2	15q21.2				GABPB1 antisense RNA 1 (non-protein coding)			2012-06-30T00:00:00Z		2012-08-15T00:00:00Z	2014-01-15T00:00:00Z	100129387	ENSG00000244879	OTTHUMG00000172396	uc001zyh.4		NR_024490			24036268
HGNC:40249	GABRG3-AS1	GABRG3 antisense RNA 1	non-coding RNA	RNA, long non-coding	Approved	15q12	15q12							2014-11-21T00:00:00Z			2014-11-21T00:00:00Z	101928869	ENSG00000228740	OTTHUMG00000056664		DB073112|BU567553	NR_120343
HGNC:48336	GACAT1	gastric cancer associated transcript 1 (non-protein coding)	non-coding RNA	RNA, long non-coding	Approved	2q12.3	02q12.3	LINC00876|AC096655.1-002	long intergenic non-protein coding RNA 876			Long non-coding RNAs (published)	788	2013-05-05T00:00:00Z			2014-07-18T00:00:00Z	104326057	ENSG00000232991	OTTHUMG00000153313		DB096621	NR_126370			23645148|24833871
HGNC:50516	GACAT2	gastric cancer associated transcript 2 (non-protein coding)	non-coding RNA	RNA, long non-coding	Approved	18p11.22	18p11.22	HMlincRNA717		MTCL1-AS1	MTCL1 antisense RNA 1	Long non-coding RNAs (published)	788	2014-05-14T00:00:00Z	2014-06-26T00:00:00Z	2014-06-26T00:00:00Z	2014-08-06T00:00:00Z	100287082	ENSG00000265962	OTTHUMG00000178955		BM709340	NR_120598			24833871|24063685|24961350|25077925					616131
HGNC:50847	GACAT3	gastric cancer associated transcript 3 (non-protein coding)	non-coding RNA	RNA, long non-coding	Approved	2p24.3	02p24.3	lncRNA-AC130710		LINC01458	long intergenic non-protein coding RNA 1458	Long non-coding RNAs (published)	788	2014-06-25T00:00:00Z	2014-07-01T00:00:00Z	2014-07-01T00:00:00Z	2014-08-06T00:00:00Z	104797537	ENSG00000236289	OTTHUMG00000151744		BX375330|BX107472	NR_126559			24969565|25077925					616132
HGNC:51308	GAPLINC	gastric adenocarcinoma associated, positive CD44 regulator, long intergenic non-coding RNA	non-coding RNA	RNA, long non-coding	Approved	18p11.31	18p11.31	TCONS_00026238	gastric adenocarcinoma predictive long intergenic noncoding RNA	LINC01540	long intergenic non-protein coding RNA 1540	Long non-coding RNAs (published)	788	2014-09-26T00:00:00Z	2015-02-12T00:00:00Z	2015-02-12T00:00:00Z	2015-02-12T00:00:00Z	100505592	ENSG00000266835	OTTHUMG00000178331		BM782281|AJ707365	NR_110429			25277524
HGNC:16355	GAS5	growth arrest-specific 5 (non-protein coding)	non-coding RNA	RNA, long non-coding	Approved	1q25.1	01q25.1	SNHG2|NCRNA00030	small nucleolar RNA host gene (non-protein coding) 2|non-protein coding RNA 30			Long non-coding RNAs (published)	788	2001-08-02T00:00:00Z		2008-08-13T00:00:00Z	2014-10-22T00:00:00Z	60674	ENSG00000234741	OTTHUMG00000037216	uc001gjk.3	BC038733	NR_002578			9819378|23726844	MGI:95659				608280														GAS5
HGNC:44119	GAS5-AS1	GAS5 antisense RNA 1	non-coding RNA	RNA, long non-coding	Approved	1q25.1	01q25.1				GAS5 antisense RNA 1 (non-protein coding)			2012-06-23T00:00:00Z		2012-08-15T00:00:00Z	2013-02-15T00:00:00Z	100506046	ENSG00000270084	OTTHUMG00000184089	uc021pfa.1	AF088026	NR_037605
HGNC:39826	GAS6-AS1	GAS6 antisense RNA 1	non-coding RNA	RNA, long non-coding	Approved	13q34	13q34				GAS6 antisense RNA 1 (non-protein coding)			2011-03-30T00:00:00Z		2012-08-15T00:00:00Z	2014-11-18T00:00:00Z	650669	ENSG00000233695	OTTHUMG00000017396	uc031qnn.1		NR_044995			23979857
HGNC:43694	GAS6-AS2	GAS6 antisense RNA 2 (head to head)	non-coding RNA	RNA, long non-coding	Approved	13q34	13q34	FLJ44054						2012-09-10T00:00:00Z		2012-09-12T00:00:00Z	2014-01-23T00:00:00Z	100506394	ENSG00000272695	OTTHUMG00000186446	uc021rmw.1	AK126042	NR_024609
HGNC:1197	GAS8-AS1	GAS8 antisense RNA 1	non-coding RNA	RNA, long non-coding	Approved	16q24.3	16q24.3			C16orf3	chromosome 16 open reading frame 3			1998-08-06T00:00:00Z	2014-10-01T00:00:00Z	2014-10-01T00:00:00Z	2014-11-19T00:00:00Z	750	ENSG00000221819	OTTHUMG00000172804	uc002fqk.1	AF050080	NR_122031		O95177	9790751					605179
HGNC:51108	GATA2-AS1	GATA2 antisense RNA 1	non-coding RNA	RNA, long non-coding	Approved	3q21.3	03q21.3							2014-07-29T00:00:00Z			2014-07-29T00:00:00Z	101927167	ENSG00000244300	OTTHUMG00000159693			NR_125398
HGNC:33786	GATA3-AS1	GATA3 antisense RNA 1	non-coding RNA	RNA, long non-coding	Approved	10p14	10p14							2012-12-04T00:00:00Z			2015-04-30T00:00:00Z	399717	ENSG00000197308	OTTHUMG00000156966	uc001ijx.1	BC036297|AK128810	NR_104327			23870669
HGNC:48840	GATA6-AS1	GATA6 antisense RNA 1 (head to head)	non-coding RNA	RNA, long non-coding	Approved	18q11.2	18q11.2	locus5689	locus 5689					2013-06-14T00:00:00Z			2014-01-15T00:00:00Z	100128893	ENSG00000266010	OTTHUMG00000179440		BM742401	NR_102763			23846333|23382218
HGNC:28126	GCC2-AS1	GCC2 antisense RNA 1	non-coding RNA	RNA, long non-coding	Approved	2q12.3	02q12.3							2015-03-11T00:00:00Z			2015-03-11T00:00:00Z	644903	ENSG00000214184	OTTHUMG00000153224		BC004487	XR_927443
HGNC:41244	GCSAML-AS1	GCSAML antisense RNA 1	non-coding RNA	RNA, long non-coding	Approved	1q44	01q44							2012-08-23T00:00:00Z			2014-11-19T00:00:00Z	148824	ENSG00000227135	OTTHUMG00000040649			NR_027309
HGNC:43592	GDNF-AS1	GDNF antisense RNA 1 (head to head)	non-coding RNA	RNA, long non-coding	Approved	5p13.2	05p13.2	GDNFOS	GDNF opposite strand		GDNF antisense RNA 1 (non-protein coding)|GDNF antisense RNA 1			2011-11-16T00:00:00Z		2012-10-15T00:00:00Z	2012-10-15T00:00:00Z	100861519	ENSG00000248587	OTTHUMG00000162110	uc031sjd.1	DA359107	NM_001278094			22081608
HGNC:40956	GFOD1-AS1	GFOD1 antisense RNA 1	non-coding RNA	RNA, long non-coding	Approved	6p23	06p23				GFOD1 antisense RNA 1 (non-protein coding)			2011-06-30T00:00:00Z		2012-08-15T00:00:00Z	2014-11-19T00:00:00Z	100874025	ENSG00000237786	OTTHUMG00000014274
HGNC:49425	GHET1	gastric carcinoma proliferation enhancing transcript 1	non-coding RNA	RNA, long non-coding	Approved	7q36.1	07q36.1	lncRNA-GHET1	gastric carcinoma high expressed transcript 1			Long non-coding RNAs (published)	788	2014-01-07T00:00:00Z			2014-01-14T00:00:00Z	102723099	ENSG00000281189			AK123072|BC037977	NR_130107			24397586
HGNC:33885	GHRLOS	ghrelin opposite strand/antisense RNA	non-coding RNA	RNA, long non-coding	Approved	3p25.3	03p25.3	NCRNA00068|GHRL-AS1	non-protein coding RNA 68|GHRL antisense RNA 1 (non-protein coding)		ghrelin opposite strand RNA (non-protein coding)|ghrelin opposite strand/antisense RNA (non-protein coding)	Long non-coding RNAs (published)	788	2007-11-20T00:00:00Z	2011-11-14T00:00:00Z	2012-08-15T00:00:00Z	2014-10-03T00:00:00Z	100126793	ENSG00000240288	OTTHUMG00000155359	uc010hdn.3	EF549568	NR_004431			17727735|18954468
HGNC:40255	GK-AS1	GK antisense RNA 1	non-coding RNA	RNA, long non-coding	Approved	Xp21.2	Xp21.2				GK antisense RNA 1 (non-protein coding)			2011-08-10T00:00:00Z		2012-08-15T00:00:00Z	2014-11-19T00:00:00Z	100873902	ENSG00000243055	OTTHUMG00000159434
HGNC:41339	GK-IT1	GK intronic transcript 1	non-coding RNA	RNA, long non-coding	Approved	Xp21.2	Xp21.2				GK intronic transcript 1 (non-protein coding)			2011-08-10T00:00:00Z		2015-02-25T00:00:00Z	2015-02-25T00:00:00Z		ENSG00000229331	OTTHUMG00000021324
HGNC:48823	GLIDR	glioblastoma down-regulated RNA	non-coding RNA	RNA, long non-coding	Approved	9q21.11	09q21.11	MGC21881|TCONS_00015562		LINC01172	long intergenic non-protein coding RNA 1172			2014-01-13T00:00:00Z	2014-01-20T00:00:00Z	2014-01-20T00:00:00Z	2014-01-20T00:00:00Z	389741	ENSG00000278175			AK092305	NR_015363			23726844
HGNC:51381	GLIS2-AS1	GLIS2 antisense RNA 1	non-coding RNA	RNA, long non-coding	Approved	16p13.3	16p13.3							2014-10-23T00:00:00Z			2014-10-23T00:00:00Z	101926896	ENSG00000262686	OTTHUMG00000177619		BX104227|AI694962	NR_110901
HGNC:28260	GLIS3-AS1	GLIS3 antisense RNA 1	non-coding RNA	RNA, long non-coding	Approved	9p24.2	09p24.2	MGC16153		C9orf70	chromosome 9 open reading frame 70|GLIS3 antisense RNA 1 (non-protein coding)			2004-01-05T00:00:00Z	2011-08-31T00:00:00Z	2012-08-15T00:00:00Z	2012-10-12T00:00:00Z	84850	ENSG00000237009	OTTHUMG00000019461	uc003zia.3	BC007366	NM_032764			12477932
HGNC:51588	GLTSCR1-AS1	GLTSCR1 antisense RNA 1	non-coding RNA	RNA, long non-coding	Approved	19q13.33	19q13.33							2015-03-11T00:00:00Z			2015-03-11T00:00:00Z		ENSG00000269806	OTTHUMG00000183264		DB210983
HGNC:51587	GLTSCR2-AS1	GLTSCR2 antisense RNA 1	non-coding RNA	RNA, long non-coding	Approved	19q13.33	19q13.33							2015-03-11T00:00:00Z			2015-03-11T00:00:00Z		ENSG00000269656	OTTHUMG00000183060		DB337897
HGNC:41043	GLYCTK-AS1	GLYCTK antisense RNA 1	non-coding RNA	RNA, long non-coding	Approved	3p21.1	03p21.1				GLYCTK antisense RNA 1 (non-protein coding)			2011-07-28T00:00:00Z		2012-08-15T00:00:00Z	2014-11-19T00:00:00Z	100874110	ENSG00000242797	OTTHUMG00000158379			NR_046719
HGNC:48993	GMDS-AS1	GMDS antisense RNA 1 (head to head)	non-coding RNA	RNA, long non-coding	Approved	6p25.3	06p25.3							2013-07-25T00:00:00Z			2013-07-25T00:00:00Z	100508120	ENSG00000250903	OTTHUMG00000014120			NR_046229
HGNC:50451	GNA14-AS1	GNA14 antisense RNA 1	non-coding RNA	RNA, long non-coding	Approved	9q21.2	09q21.2							2014-04-30T00:00:00Z			2014-04-30T00:00:00Z	101927422	ENSG00000231373	OTTHUMG00000020056		BI830360	NR_121184
HGNC:24872	GNAS-AS1	GNAS antisense RNA 1	non-coding RNA	RNA, long non-coding	Approved	20q13.32	20q13.32	SANG|NESP-AS|NESPAS|GNAS1AS|NCRNA00075	GNAS antisense|non-protein coding RNA 75	GNASAS|GNAS-AS	GNAS antisense RNA (non-protein coding)|GNAS antisense RNA 1 (non-protein coding)	Long non-coding RNAs (published)	788	2008-06-20T00:00:00Z	2010-11-25T00:00:00Z	2012-08-15T00:00:00Z	2014-11-19T00:00:00Z	149775	ENSG00000235590	OTTHUMG00000060481	uc002xzs.2	AJ251759	NR_002785			10749992					610540														nespas
HGNC:43938	GNG12-AS1	GNG12 antisense RNA 1	non-coding RNA	RNA, long non-coding	Approved	1p31.3	01p31.3				GNG12 antisense RNA 1 (non-protein coding)			2012-05-10T00:00:00Z		2012-08-15T00:00:00Z	2013-07-23T00:00:00Z	100289178	ENSG00000232284	OTTHUMG00000009150	uc001deb.2		NR_040077			23871723					615406
HGNC:39886	GPC5-AS1	GPC5 antisense RNA 1	non-coding RNA	RNA, long non-coding	Approved	13q31.3	13q31.3				GPC5 antisense RNA 1 (non-protein coding)			2011-04-08T00:00:00Z		2012-08-15T00:00:00Z	2014-11-18T00:00:00Z	100873969	ENSG00000235984	OTTHUMG00000017199	uc031qmu.1		NR_046520
HGNC:39887	GPC5-AS2	GPC5 antisense RNA 2	non-coding RNA	RNA, long non-coding	Approved	13q31.3	13q31.3				GPC5 antisense RNA 2 (non-protein coding)			2011-04-08T00:00:00Z		2012-08-15T00:00:00Z	2014-11-19T00:00:00Z	100873970	ENSG00000232885	OTTHUMG00000017197			NR_120382
HGNC:41340	GPC5-IT1	GPC5 intronic transcript 1	non-coding RNA	RNA, long non-coding	Approved	13q31.3	13q31.3				GPC5 intronic transcript 1 (non-protein coding)			2011-05-04T00:00:00Z		2015-02-25T00:00:00Z	2015-02-25T00:00:00Z	100874293	ENSG00000236240	OTTHUMG00000017198
HGNC:39909	GPC6-AS1	GPC6 antisense RNA 1	non-coding RNA	RNA, long non-coding	Approved	13q31.3	13q31.3				GPC6 antisense RNA 1 (non-protein coding)			2011-04-11T00:00:00Z		2012-08-15T00:00:00Z	2014-11-19T00:00:00Z	100873972	ENSG00000236520	OTTHUMG00000017204	uc032amh.1		NR_046535
HGNC:39910	GPC6-AS2	GPC6 antisense RNA 2	non-coding RNA	RNA, long non-coding	Approved	13q31.3	13q31.3				GPC6 antisense RNA 2 (non-protein coding)			2011-04-11T00:00:00Z		2012-08-15T00:00:00Z	2014-11-19T00:00:00Z	100873973	ENSG00000224394	OTTHUMG00000017203	uc031qmw.1		NR_046536
HGNC:48602	GPR1-AS	GPR1 antisense RNA	non-coding RNA	RNA, long non-coding	Approved	2q33.3	02q33.3	GPR1AS	G protein-coupled receptor 1 antisense RNA	GPR1-AS1	GPR1 antisense RNA 1	Long non-coding RNAs (published)	788	2013-05-24T00:00:00Z	2013-08-21T00:00:00Z	2013-08-21T00:00:00Z	2014-01-30T00:00:00Z	101669764	ENSG00000279220			AB774455	NR_104359			23948767|23764515
HGNC:40259	GPR50-AS1	GPR50 antisense RNA 1	non-coding RNA	RNA, long non-coding	Approved	Xq28	Xq28				GPR50 antisense RNA 1 (non-protein coding)			2011-07-29T00:00:00Z		2012-08-15T00:00:00Z	2014-11-19T00:00:00Z	100128688	ENSG00000234696	OTTHUMG00000024165
HGNC:44163	GPR158-AS1	GPR158 antisense RNA 1	non-coding RNA	RNA, long non-coding	Approved	10p12.1	10p12.1				GPR158 antisense RNA 1 (non-protein coding)			2012-06-30T00:00:00Z		2012-08-15T00:00:00Z	2012-10-12T00:00:00Z	100128811	ENSG00000233642	OTTHUMG00000017830	uc010qde.1	AK094758	NR_027333
HGNC:44131	GRID1-AS1	GRID1 antisense RNA 1	non-coding RNA	RNA, long non-coding	Approved	10q23.1	10q23.1				GRID1 antisense RNA 1 (non-protein coding)			2012-06-23T00:00:00Z		2012-08-15T00:00:00Z	2012-10-12T00:00:00Z	100507470	ENSG00000234942		uc001kdk.2	AK097655	NR_038986
HGNC:16458	GRIK1-AS1	GRIK1 antisense RNA 1	non-coding RNA	RNA, long non-coding	Approved	21q22.11	21q22.11			C21orf9|NCRNA00110|GRIK1AS|GRIK1-AS	chromosome 21 open reading frame 9|non-protein coding RNA 110|GRIK1 antisense RNA (non-protein coding)|GRIK1 antisense RNA 1 (non-protein coding)			2001-08-24T00:00:00Z	2010-11-25T00:00:00Z	2012-08-15T00:00:00Z	2014-11-19T00:00:00Z	642976	ENSG00000174680	OTTHUMG00000081875	uc011acu.2	AF107258	NR_027021
HGNC:1282	GRIK1-AS2	GRIK1 antisense RNA 2	non-coding RNA	RNA, long non-coding	Approved	21q22.11	21q22.11			C21orf41|NCRNA00258	chromosome 21 open reading frame 41|non-protein coding RNA 258|GRIK1 antisense RNA 2 (non-protein coding)			2000-05-23T00:00:00Z	2011-08-11T00:00:00Z	2012-08-15T00:00:00Z	2015-01-29T00:00:00Z	100379661			uc002ynp.1	AY081145	NR_033368							GRIK1-AS2
HGNC:49478	GRK5-IT1	GRK5 intronic transcript 1	non-coding RNA	RNA, long non-coding	Approved	10q26.11	10q26.11				GRK5 intronic transcript 1 (non-protein coding)			2013-12-20T00:00:00Z		2015-02-25T00:00:00Z	2015-02-25T00:00:00Z	101927868	ENSG00000228485	OTTHUMG00000019145			XR_246196
HGNC:40265	GRM5-AS1	GRM5 antisense RNA 1	non-coding RNA	RNA, long non-coding	Approved	11q14.2	11q14.2				GRM5 antisense RNA 1 (non-protein coding)			2011-11-18T00:00:00Z		2012-08-15T00:00:00Z	2014-11-19T00:00:00Z	100873989	ENSG00000255082	OTTHUMG00000167293	uc031qdb.1		NR_049724
HGNC:40267	GRM7-AS1	GRM7 antisense RNA 1	non-coding RNA	RNA, long non-coding	Approved	3p26.1	03p26.1				GRM7 antisense RNA 1 (non-protein coding)			2011-07-28T00:00:00Z		2012-08-15T00:00:00Z	2014-11-19T00:00:00Z	100873937	ENSG00000236202	OTTHUMG00000154932			NR_046606
HGNC:40266	GRM7-AS2	GRM7 antisense RNA 2	non-coding RNA	RNA, long non-coding	Approved	3p26.1	03p26.1				GRM7 antisense RNA 2 (non-protein coding)			2011-07-28T00:00:00Z		2012-08-15T00:00:00Z	2014-11-19T00:00:00Z	105376946	ENSG00000237665	OTTHUMG00000154931			XR_936593
HGNC:42444	GRM7-AS3	GRM7 antisense RNA 3	non-coding RNA	RNA, long non-coding	Approved	3p26.1	03p26.1				GRM7 antisense RNA 3 (non-protein coding)			2011-07-28T00:00:00Z		2012-08-15T00:00:00Z	2014-11-19T00:00:00Z	101927347	ENSG00000226258	OTTHUMG00000154912			NR_110123
HGNC:48999	GRPEL2-AS1	GRPEL2 atnisense RNA 1	non-coding RNA	RNA, long non-coding	Approved	5q32	05q32	RP11-394O4.4						2013-07-30T00:00:00Z			2013-07-30T00:00:00Z		ENSG00000253618	OTTHUMG00000165071		AI857303
HGNC:39917	GRTP1-AS1	GRTP1 antisense RNA 1	non-coding RNA	RNA, long non-coding	Approved	13q34	13q34				GRTP1 antisense RNA 1 (non-protein coding)			2011-04-11T00:00:00Z		2012-08-15T00:00:00Z	2014-11-19T00:00:00Z	100874068	ENSG00000225083	OTTHUMG00000017382			NR_120385
HGNC:23372	GSN-AS1	GSN antisense RNA 1	non-coding RNA	RNA, long non-coding	Approved	9q34.11	09q34.11	MOST2		C9orf31	chromosome 9 open reading frame 31|GSN antisense RNA 1 (non-protein coding)			2005-11-22T00:00:00Z	2012-03-13T00:00:00Z	2012-08-15T00:00:00Z	2014-11-19T00:00:00Z	57000	ENSG00000235865	OTTHUMG00000020586	uc033dha.1	AF220263	NR_103560		Q9NRJ2
HGNC:40269	GTF3C2-AS1	GTF3C2 antisense RNA 1	non-coding RNA	RNA, long non-coding	Approved	2p23.3	02p23.3							2014-04-30T00:00:00Z			2014-11-18T00:00:00Z	100505624	ENSG00000234945	OTTHUMG00000151913			NR_038427
HGNC:18406	GTSCR1	Gilles de la Tourette syndrome chromosome region, candidate 1 (non-protein coding)	non-coding RNA	RNA, long non-coding	Approved	18q22.2	18q22.2				Gilles de la Tourette syndrome chromosome region, candidate 1			2003-12-05T00:00:00Z		2014-06-04T00:00:00Z	2014-11-19T00:00:00Z	220158	ENSG00000263417	OTTHUMG00000178787	uc032hgx.1	AY262164	NM_001278515		Q86UQ5	12682296
HGNC:27163	GTSE1-AS1	GTSE1 antisense RNA 1 (head to head)	non-coding RNA	RNA, long non-coding	Approved	22q13.31	22q13.31							2013-05-17T00:00:00Z		2013-05-17T00:00:00Z	2014-02-12T00:00:00Z	150384	ENSG00000277232			BC015721	NR_024009
HGNC:40270	GYG2-AS1	GYG2 antisense RNA 1	non-coding RNA	RNA, long non-coding	Approved	Xp22.33	Xp22.33				GYG2 antisense RNA 1 (non-protein coding)			2011-07-29T00:00:00Z		2012-08-15T00:00:00Z	2014-11-19T00:00:00Z	100873938	ENSG00000235483	OTTHUMG00000021074
HGNC:27953	H1FX-AS1	H1FX antisense RNA 1	non-coding RNA	RNA, long non-coding	Approved	3q21.3	03q21.3	FLJ34151		C3orf47	chromosome 3 open reading frame 47|H1FX antisense RNA 1 (non-protein coding)			2006-01-16T00:00:00Z	2011-08-16T00:00:00Z	2012-08-15T00:00:00Z	2012-10-12T00:00:00Z	339942	ENSG00000206417	OTTHUMG00000159459	uc011bkv.1	AK091470	NR_026991		Q4G0G2	14702039
HGNC:4713	H19	H19, imprinted maternally expressed transcript (non-protein coding)	non-coding RNA	RNA, long non-coding	Approved	11p15.5	11p15.5	D11S813E|ASM|ASM1|NCRNA00008|LINC00008	non-protein coding RNA 8|long intergenic non-protein coding RNA 8		H19, imprinted maternally expressed untranslated mRNA	Long non-coding RNAs (published)	788	1999-04-15T00:00:00Z		2008-06-04T00:00:00Z	2014-10-22T00:00:00Z	283120	ENSG00000130600	OTTHUMG00000012477	uc021qby.1	AF087017	NR_002196			2595451|1688465				H19	103280					123340									H19
HGNC:43755	HAGLR	HOXD antisense growth-associated long non-coding RNA	non-coding RNA	RNA, long non-coding	Approved	2q31.1	02q31.1	Mdgt		HOXD-AS1	HOXD cluster antisense RNA 1 (non-protein coding)|HOXD cluster antisense RNA 1	Long non-coding RNAs (published)	788	2012-02-18T00:00:00Z	2014-05-20T00:00:00Z	2014-05-20T00:00:00Z	2014-07-18T00:00:00Z	401022	ENSG00000224189	OTTHUMG00000154172	uc021vsq.1	BC030713	NR_033979			24381249|24555823
HGNC:50646	HAGLROS	HAGLR opposite strand (non-protein coding)	non-coding RNA	RNA, long non-coding	Approved	2q31.1	02q31.1							2014-06-12T00:00:00Z			2014-10-10T00:00:00Z	102800310	ENSG00000226363	OTTHUMG00000154176		BE798911|AA780126	NR_110457
HGNC:48872	HAND2-AS1	HAND2 antisense RNA 1 (head to head)	non-coding RNA	RNA, long non-coding	Approved	4q34.1	04q34.1	DEIN|NBLA00301|FLJ11539	neuroblastoma transcript 301|differentially expressed in neuroblastoma					2013-07-11T00:00:00Z			2013-07-16T00:00:00Z	79804	ENSG00000237125	OTTHUMG00000160783			NR_003679			18171985|19348682
HGNC:41342	HAO2-IT1	HAO2 intronic transcript 1	non-coding RNA	RNA, long non-coding	Approved	1p12	01p12				HAO2 intronic transcript 1 (non-protein coding)			2011-05-19T00:00:00Z		2015-02-25T00:00:00Z	2015-02-25T00:00:00Z	100874270	ENSG00000230921	OTTHUMG00000012520	uc031unr.1		NR_046780
HGNC:33117	HAR1A	highly accelerated region 1A (non-protein coding)	non-coding RNA	RNA, long non-coding	Approved	20q13.33	20q13.33	HAR1F|NCRNA00064|LINC00064	human accelerated region 1, forward|non-protein coding RNA 64|long intergenic non-protein coding RNA 64		highly accelerated region 1A (non-protein-coding RNA)	Long non-coding RNAs (published)	788	2006-10-03T00:00:00Z		2008-06-04T00:00:00Z	2014-11-18T00:00:00Z	768096	ENSG00000225978	OTTHUMG00000140136	uc002yef.1	DQ860409|BC035016|BC047717	NR_003244			16915236					610556														HAR1A
HGNC:33118	HAR1B	highly accelerated region 1B (non-protein coding)	non-coding RNA	RNA, long non-coding	Approved	20q13.33	20q13.33	HAR1R|NCRNA00065|LINC00065	human accelerated region 1, reverse|non-protein coding RNA 65|long intergenic non-protein coding RNA 65		highly accelerated region 1B (non-protein-coding RNA)	Long non-coding RNAs (published)	788	2006-10-03T00:00:00Z		2008-06-04T00:00:00Z	2014-10-22T00:00:00Z	768097	ENSG00000231133	OTTHUMG00000140135	uc002yee.1	DQ860410|DQ860411	NR_003245			16915236					610557														HAR1B
HGNC:34340	HAS2-AS1	HAS2 antisense RNA 1	non-coding RNA	RNA, long non-coding	Approved	8q24.13	08q24.13	HASNT|NCRNA00077	non-protein coding RNA 77	HAS2AS|HAS2-AS	hyaluronan synthase 2 antisense|HAS2 antisense RNA (non-protein coding)|HAS2 antisense RNA 1 (non-protein coding)			2008-06-20T00:00:00Z	2010-11-25T00:00:00Z	2012-08-15T00:00:00Z	2012-10-12T00:00:00Z	594842	ENSG00000248690	OTTHUMG00000164965	uc022baf.1	AY941178	NR_002835								614353
HGNC:48612	HCCAT5	hepatocellular carcinoma associated transcript 5 (non-protein coding)	non-coding RNA	RNA, long non-coding	Approved	16q22.3	16q22.3	HTA|FJ222407	hepatoma associated gene					2013-05-21T00:00:00Z			2014-06-20T00:00:00Z	283902	ENSG00000260880	OTTHUMG00000172964			NR_027756			20130911|23314567					615613
HGNC:40273	HCFC1-AS1	HCFC1 antisense RNA 1	non-coding RNA	RNA, long non-coding	Approved	Xq28	Xq28				HCFC1 antisense RNA 1 (non-protein coding)			2011-07-29T00:00:00Z		2012-08-15T00:00:00Z	2014-11-19T00:00:00Z	100873990	ENSG00000235802	OTTHUMG00000024223	uc033fav.1		NR_046608
HGNC:21241	HCG4	HLA complex group 4 (non-protein coding)	non-coding RNA	RNA, long non-coding	Approved	6p22.1	06p22.1	HCGIV-10|HCGIV.9		HCG4P10	HLA complex group 4|HLA complex group 4 pseudogene 10			2003-05-29T00:00:00Z		2011-04-14T00:00:00Z	2014-11-19T00:00:00Z	54435	ENSG00000176998	OTTHUMG00000035423	uc003nns.3	AF036977	NR_002139
HGNC:22919	HCG4B	HLA complex group 4B (non-protein coding)	non-coding RNA	RNA, long non-coding	Approved	6p21.3	06p21.3	HCGIV-6|HCGIV.5|HCGIV-06|bCX67J3.3|Em:AB023056.16|bPG309N1.1|bQB90C11.3	HCGIV-6 pseudogene	HCG4P6	HLA complex group 4 pseudogene 6			2003-09-01T00:00:00Z	2011-04-14T00:00:00Z	2011-04-14T00:00:00Z	2012-10-16T00:00:00Z	80868	ENSG00000227262		uc003noh.2	X81005	NR_001317			10557312
HGNC:21243	HCG9	HLA complex group 9 (non-protein coding)	non-coding RNA	RNA, long non-coding	Approved	6p21.3	06p21.3	PERB11|HCGIX|HCGIX4|HCGIX-4			HLA complex group 9			2003-05-29T00:00:00Z		2011-04-11T00:00:00Z	2014-11-18T00:00:00Z	10255	ENSG00000204625	OTTHUMG00000031119	uc003rth.3	AB088085	NR_028032			10727083|10557312				HCG9	615797
HGNC:17707	HCG11	HLA complex group 11 (non-protein coding)	non-coding RNA	RNA, long non-coding	Approved	6p22.2	06p22.2	bK14H9.3|FLJ14049|FLJ30357			HLA complex group 11			2004-11-25T00:00:00Z		2012-04-19T00:00:00Z	2012-10-16T00:00:00Z	493812	ENSG00000228223	OTTHUMG00000014456	uc011dkp.4	AK024111	NR_026790
HGNC:18323	HCG14	HLA complex group 14 (non-protein coding)	non-coding RNA	RNA, long non-coding	Approved	6p21	06p21	dJ111M5.4			HLA complex group 14			2004-06-15T00:00:00Z		2012-04-19T00:00:00Z	2012-10-16T00:00:00Z	414760	ENSG00000224157	OTTHUMG00000031281	uc032wps.1		NR_104117
HGNC:18361	HCG15	HLA complex group 15 (non-protein coding)	non-coding RNA	RNA, long non-coding	Approved	6p21	06p21	dJ25J6.6			HLA complex group 15			2004-06-15T00:00:00Z		2012-04-19T00:00:00Z	2012-10-16T00:00:00Z	414761	ENSG00000227214	OTTHUMG00000031267
HGNC:20424	HCG16	HLA complex group 16 (non-protein coding)	non-coding RNA	RNA, long non-coding	Approved	6p21.3	06p21.3	dJ25J6.7			HLA complex group 16			2004-06-15T00:00:00Z		2013-03-18T00:00:00Z	2013-03-18T00:00:00Z	414766	ENSG00000244349	OTTHUMG00000031270			XR_431997
HGNC:31339	HCG17	HLA complex group 17 (non-protein coding)	non-coding RNA	RNA, long non-coding	Approved	6p21	06p21	NCRNA00046|LINC00046	non-protein coding RNA 46|long intergenic non-protein coding RNA 46					2004-06-15T00:00:00Z		2008-08-13T00:00:00Z	2012-11-02T00:00:00Z	414778	ENSG00000241701	OTTHUMG00000031114	uc031snc.1	AB023055	NR_052012
HGNC:31337	HCG18	HLA complex group 18 (non-protein coding)	non-coding RNA	RNA, long non-coding	Approved	6p21.3	06p21.3	FLJ31598|FLJ25550|Em:AB014087.1			HLA complex group 18			2004-06-15T00:00:00Z		2011-08-31T00:00:00Z	2012-10-31T00:00:00Z	414777	ENSG00000231074	OTTHUMG00000031138	uc031snd.1	AK056160	NR_024052
HGNC:31334	HCG20	HLA complex group 20 (non-protein coding)	non-coding RNA	RNA, long non-coding	Approved	6p21	06p21	AB023051.1|NCRNA00149	non-protein coding RNA 149					2004-06-15T00:00:00Z		2008-09-15T00:00:00Z	2012-10-16T00:00:00Z	414774	ENSG00000224133	OTTHUMG00000031193
HGNC:31335	HCG21	HLA complex group 21 (non-protein coding)	non-coding RNA	RNA, long non-coding	Approved	6p21	06p21	AB023048.2|NCRNA00150	non-protein coding RNA 150					2004-06-15T00:00:00Z		2008-09-15T00:00:00Z	2012-10-16T00:00:00Z	414775	ENSG00000230541	OTTHUMG00000031182
HGNC:19713	HCG23	HLA complex group 23 (non-protein coding)	non-coding RNA	RNA, long non-coding	Approved	6p21	06p21	dJ1077I5.3			HLA complex group 23			2004-06-15T00:00:00Z		2012-04-19T00:00:00Z	2012-10-16T00:00:00Z	414764	ENSG00000228962	OTTHUMG00000031217	uc021yvw.1		NR_044996
HGNC:23500	HCG24	HLA complex group 24 (non-protein coding)	non-coding RNA	RNA, long non-coding	Approved	6p21	06p21	dJ1033B10.15			HLA complex group 24			2004-06-15T00:00:00Z		2012-04-19T00:00:00Z	2012-10-16T00:00:00Z	414768	ENSG00000230313	OTTHUMG00000031166			XR_954459
HGNC:20196	HCG25	HLA complex group 25 (non-protein coding)	non-coding RNA	RNA, long non-coding	Approved	6p21	06p21	dJ1033B10.16			HLA complex group 25			2004-06-15T00:00:00Z		2012-04-19T00:00:00Z	2012-10-16T00:00:00Z	414765	ENSG00000232940	OTTHUMG00000031170	uc021ywj.1		NR_044997
HGNC:29671	HCG26	HLA complex group 26 (non-protein coding)	non-coding RNA	RNA, long non-coding	Approved	6p21.3	06p21.3	bPG181B23.4|bCX205D4.4|NCRNA00191	non-protein coding RNA 191		HLA complex group 26			2004-06-15T00:00:00Z		2009-08-21T00:00:00Z	2012-10-16T00:00:00Z	352961			uc003ntm.3	AB088105	NR_002812
HGNC:27366	HCG27	HLA complex group 27 (non-protein coding)	non-coding RNA	RNA, long non-coding	Approved	6p21.3	06p21.3	bPG299F13.9|bCX101P6.9|bQB115I13.2|FLJ40123			HLA complex group 27			2004-06-15T00:00:00Z		2011-08-31T00:00:00Z	2012-10-16T00:00:00Z	253018	ENSG00000206344	OTTHUMG00000031248	uc011dni.4	AK097442	NR_026791			12477932
HGNC:21659	HCP5	HLA complex P5 (non-protein coding)	non-coding RNA	RNA, long non-coding	Approved	6p21.3	06p21.3	D6S2650E|P5-1			HLA complex P5			2003-07-07T00:00:00Z		2011-08-02T00:00:00Z	2014-11-18T00:00:00Z	10866	ENSG00000206337	OTTHUMG00000031282	uc003ntl.3	D88650	NR_040662		Q6MZN7	8462994|10199916				HCP5	604676
HGNC:30984	HCP5B	HLA complex P5B (non-protein coding)	non-coding RNA	RNA, long non-coding	Approved	6p21.3	06p21.3	P5-10|P5.9		HCP5P10	HLA complex P5 pseudogene 10			2003-12-16T00:00:00Z	2011-08-11T00:00:00Z	2011-08-11T00:00:00Z	2014-11-18T00:00:00Z	352990	ENSG00000281831			BC035828
HGNC:40868	HDAC11-AS1	HDAC11 antisense RNA 1	non-coding RNA	RNA, long non-coding	Approved	3p25.1	03p25.1				HDAC11 antisense RNA 1 (non-protein coding)			2011-07-28T00:00:00Z		2012-08-15T00:00:00Z	2014-11-19T00:00:00Z	100874101	ENSG00000244502	OTTHUMG00000155438			NR_046690
HGNC:48679	HECTD2-AS1	HECTD2 antisense RNA 1	non-coding RNA	RNA, long non-coding	Approved	10q23.32	10q23.32							2014-08-01T00:00:00Z			2014-08-01T00:00:00Z	100188947					NR_024467
HGNC:41465	HECW1-IT1	HECW1 intronic transcript 1	non-coding RNA	RNA, long non-coding	Approved	7p14.1	07p14.1				HECW1 intronic transcript 1 (non-protein coding)			2011-05-19T00:00:00Z		2015-02-25T00:00:00Z	2015-02-25T00:00:00Z	100127950	ENSG00000181211	OTTHUMG00000155204			XR_955599
HGNC:45049	HEIH	hepatocellular carcinoma up-regulated EZH2-associated long non-coding RNA	non-coding RNA	RNA, long non-coding	Approved	5q35.3	05q35.3	LINC-HEIH|lncRNA-HEIH|LINC00848|HCCAT2	long intergenic non-protein coding RNA 848|highly expressed in hepatocellular carcinoma long non-coding RNA|hepatocellular carcinoma associated transcript 2 (non-protein coding)			Long non-coding RNAs (published)	788	2013-03-22T00:00:00Z		2013-05-23T00:00:00Z	2014-07-18T00:00:00Z	100859930	ENSG00000278970	OTTHUMG00000162271	uc003mmj.3	BC019622	NR_045680			21769904|23359273
HGNC:43984	HELLPAR	HELLP associated long non-coding RNA	non-coding RNA	RNA, long non-coding	Approved	12q23	12q23	LINC-HELLP	long intergenic non-protein coding RNA associated with HELLP syndrome					2012-11-05T00:00:00Z		2012-11-08T00:00:00Z	2013-11-04T00:00:00Z	101101692	ENSG00000281344			JX088243				23093777					614985					325025
HGNC:25810	HEXA-AS1	HEXA antisense RNA 1	non-coding RNA	RNA, long non-coding	Approved	15q23	15q23	FLJ13315		C15orf34	chromosome 15 open reading frame 34|HEXA antisense RNA 1 (non-protein coding)			2005-10-20T00:00:00Z	2012-05-30T00:00:00Z	2012-08-15T00:00:00Z	2012-10-12T00:00:00Z	80072	ENSG00000260339	OTTHUMG00000177184	uc010ukp.1		NR_027262		Q9H8Q6	12477932
HGNC:43650	HEXDC-IT1	HEXDC intronic transcript 1	non-coding RNA	RNA, long non-coding	Approved	17q25.3	17q25.3				HEXDC intronic transcript 1 (non-protein coding)			2011-12-19T00:00:00Z		2015-02-25T00:00:00Z	2015-02-25T00:00:00Z	100505970	ENSG00000279066			AK129961
HGNC:42439	HHATL-AS1	HHATL antisense RNA 1	non-coding RNA	RNA, long non-coding	Approved	3p22.1	03p22.1				HHATL antisense RNA 1 (non-protein coding)			2011-07-27T00:00:00Z		2012-08-15T00:00:00Z	2014-11-18T00:00:00Z	100874044	ENSG00000230970	OTTHUMG00000156258
HGNC:44182	HHIP-AS1	HHIP antisense RNA 1	non-coding RNA	RNA, long non-coding	Approved	4q31.21	04q31.21				HHIP antisense RNA 1 (non-protein coding)			2012-06-30T00:00:00Z		2012-08-15T00:00:00Z	2012-10-12T00:00:00Z	646576	ENSG00000248890	OTTHUMG00000161429	uc003ijq.2	BC039450	NR_037595
HGNC:51181	HID1-AS1	HID1 antisense RNA 1	non-coding RNA	RNA, long non-coding	Approved	17q25.1	17q25.1							2014-08-01T00:00:00Z			2014-08-01T00:00:00Z	102723641	ENSG00000263586	OTTHUMG00000179217			NR_110878
HGNC:43014	HIF1A-AS1	HIF1A antisense RNA 1	non-coding RNA	RNA, long non-coding	Approved	14q23.2	14q23.2	5'aHIF-1A			HIF1A antisense RNA 1 (non-protein coding)	Long non-coding RNAs (published)	788	2011-09-16T00:00:00Z		2012-08-15T00:00:00Z	2014-06-02T00:00:00Z	100750246	ENSG00000258777	OTTHUMG00000171134	uc032bdp.1	CN270307	NR_047116			21897117|24875884					614528
HGNC:43015	HIF1A-AS2	HIF1A antisense RNA 2	non-coding RNA	RNA, long non-coding	Approved	14q23.2	14q23.2	3'aHIF-1A|aHIF			HIF1A antisense RNA 2 (non-protein coding)			2011-09-16T00:00:00Z		2012-08-15T00:00:00Z	2012-10-12T00:00:00Z	100750247	ENSG00000258667	OTTHUMG00000171135	uc021ruc.1		NR_045406			21897117					614529
HGNC:50576	HIPK1-AS1	HIPK1 antisense RNA 1	non-coding RNA	RNA, long non-coding	Approved	1p13.2	01p13.2							2014-05-21T00:00:00Z			2014-05-21T00:00:00Z	101928846	ENSG00000235527	OTTHUMG00000011982			NR_110726
HGNC:39762	HLA-DQB1-AS1	HLA-DQB1 antisense RNA 1	non-coding RNA	RNA, long non-coding	Approved	6p21.32	06p21.32				HLA-DQB1 antisense RNA 1 (non-protein coding)			2011-04-21T00:00:00Z		2012-08-15T00:00:00Z	2012-10-12T00:00:00Z		ENSG00000223534	OTTHUMG00000140101
HGNC:26645	HLA-F-AS1	HLA-F antisense RNA 1	non-coding RNA	RNA, long non-coding	Approved	6p22.1	06p22.1				HLA-F antisense RNA 1 (non-protein coding)			2011-04-21T00:00:00Z		2012-08-15T00:00:00Z	2013-06-03T00:00:00Z	285830	ENSG00000214922	OTTHUMG00000185970	uc003nnp.2	AK092748	NR_026972
HGNC:41343	HLCS-IT1	HLCS intronic transcript 1	non-coding RNA	RNA, long non-coding	Approved	21q22.13	21q22.13				HLCS intronic transcript 1 (non-protein coding)			2011-05-19T00:00:00Z		2015-02-25T00:00:00Z	2015-02-25T00:00:00Z	100874294	ENSG00000237646	OTTHUMG00000086640
HGNC:40554	HLTF-AS1	HLTF antisense RNA 1	non-coding RNA	RNA, long non-coding	Approved	3q24	03q24				HLTF antisense RNA 1 (non-protein coding)			2011-07-28T00:00:00Z		2012-08-15T00:00:00Z	2014-11-19T00:00:00Z	100873945	ENSG00000239718	OTTHUMG00000159531	uc031sbw.1		NR_046648
HGNC:42509	HLX-AS1	HLX antisense RNA 1	non-coding RNA	RNA, long non-coding	Approved	1q41	01q41							2011-08-03T00:00:00Z	2014-01-17T00:00:00Z	2014-01-17T00:00:00Z	2014-11-19T00:00:00Z	100873924	ENSG00000257551	OTTHUMG00000170038		DA373928	NR_046901
HGNC:41940	HM13-AS1	HM13 antisense RNA 1	non-coding RNA	RNA, long non-coding	Approved	20q11.21	20q11.21				HM13 antisense RNA 1 (non-protein coding)			2011-05-19T00:00:00Z		2012-08-15T00:00:00Z	2014-11-19T00:00:00Z	100874042	ENSG00000230613	OTTHUMG00000032176	uc031rsr.1		NR_046853
HGNC:41424	HM13-IT1	HM13 intronic transcript 1	non-coding RNA	RNA, long non-coding	Approved	20q11.21	20q11.21				HM13 intronic transcript 1 (non-protein coding)			2011-05-19T00:00:00Z		2015-02-25T00:00:00Z	2015-02-25T00:00:00Z		ENSG00000235313	OTTHUMG00000046194
HGNC:43632	HMBOX1-IT1	HMBOX1 intronic transcript 1	non-coding RNA	RNA, long non-coding	Approved	8p12	08p12				HMBOX1 intronic transcript 1 (non-protein coding)			2011-12-06T00:00:00Z		2015-02-25T00:00:00Z	2015-02-25T00:00:00Z		ENSG00000259196	OTTHUMG00000132209
HGNC:48984	HMGN3-AS1	HMGN3 antisense RNA 1	non-coding RNA	RNA, long non-coding	Approved	6q14.1	06q14.1							2013-07-24T00:00:00Z			2013-07-24T00:00:00Z	100288198	ENSG00000270362	OTTHUMG00000185118			NR_040671
HGNC:49149	HMMR-AS1	HMMR antisense RNA 1	non-coding RNA	RNA, long non-coding	Approved	5q34	05q34							2014-03-26T00:00:00Z			2014-03-26T00:00:00Z	101927813	ENSG00000251018	OTTHUMG00000163557		BU852496	NR_109892
HGNC:26785	HNF1A-AS1	HNF1A antisense RNA 1	non-coding RNA	RNA, long non-coding	Approved	12q24.31	12q24.31	FLJ38690		C12orf27|NCRNA00262	chromosome 12 open reading frame 27|non-protein coding RNA 262|HNF1A antisense RNA 1 (non-protein coding)			2006-01-06T00:00:00Z	2011-04-28T00:00:00Z	2012-08-15T00:00:00Z	2015-04-15T00:00:00Z	283460	ENSG00000241388	OTTHUMG00000185474	uc010szm.1	AK096009	NR_024345			24000294|25863539
HGNC:49505	HNF4A-AS1	HNF4A antisense RNA 1	non-coding RNA	RNA, long non-coding	Approved	20q13.12	20q13.12	uc002xlx						2014-01-02T00:00:00Z			2014-01-02T00:00:00Z	101927219	ENSG00000229005	OTTHUMG00000032525		AF143870	NR_109949			24344320
HGNC:27651	HNRNPU-AS1	HNRNPU antisense RNA 1	non-coding RNA	RNA, long non-coding	Approved	1q44	01q44	FLJ37978|FLJ30202		C1orf199|NCRNA00201	chromosome 1 open reading frame 199|non-protein coding RNA 201|HNRNPU antisense RNA 1 (non-protein coding)			2008-10-27T00:00:00Z	2011-08-11T00:00:00Z	2012-08-15T00:00:00Z	2014-11-18T00:00:00Z	284702	ENSG00000188206	OTTHUMG00000040397	uc001iav.3	AK095297	NR_026778
HGNC:50729	HORMAD2-AS1	HORMAD2 antisense RNA 1	non-coding RNA	RNA, long non-coding	Approved	22q12.2	22q12.2	MTMR3-AS1|NONHSAG033653						2014-06-13T00:00:00Z			2014-08-28T00:00:00Z	101929664	ENSG00000227117	OTTHUMG00000151289			NR_110541			25144376
HGNC:33510	HOTAIR	HOX transcript antisense RNA	non-coding RNA	RNA, long non-coding	Approved	12q13.13	12q13.13	HOXC-AS4|HOXC11-AS1|NCRNA00072	HOXC cluster antisense RNA 4 (non-protein coding)|non-protein coding RNA 72		HOX transcript antisense RNA (non-protein coding)	Long non-coding RNAs (published)	788	2008-06-04T00:00:00Z		2012-08-15T00:00:00Z	2014-11-19T00:00:00Z	100124700	ENSG00000228630	OTTHUMG00000152934	uc031qho.1	DQ926657	NR_003716			17604720|17604716	MGI:3826586				611400														HOTAIR
HGNC:37117	HOTAIRM1	HOXA transcript antisense RNA, myeloid-specific 1	non-coding RNA	RNA, long non-coding	Approved	7p15.2	07p15.2	HOXA-AS1|NCRNA00179|HOXA1-AS1	HOXA cluster antisense RNA 1 (non-protein coding)|non-protein coding RNA 179		hox transcript antisense RNA, myeloid-specific 1 (non-protein coding)|HOXA transcript antisense RNA, myeloid-specific 1 (non-protein coding)	Long non-coding RNAs (published)	788	2009-06-23T00:00:00Z		2012-08-15T00:00:00Z	2014-10-22T00:00:00Z	100506311	ENSG00000233429	OTTHUMG00000158089	uc003syg.3		NR_038366			19144990																			HOTAIRM1
HGNC:37461	HOTTIP	HOXA distal transcript antisense RNA	non-coding RNA	RNA, long non-coding	Approved	7p15.2	07p15.2	HOXA-AS6|RP1-170O19.3|HOXA13-AS1	HOXA cluster antisense RNA 6 (non-protein coding)|HOXA transcript at the distal tip|HOXA13 antisense RNA 1 (non-protein coding)	NCRNA00213	non-protein coding RNA 213|HOXA distal transcript antisense RNA (non-protein coding)	Long non-coding RNAs (published)	788	2009-10-16T00:00:00Z	2011-04-21T00:00:00Z	2012-08-15T00:00:00Z	2014-11-19T00:00:00Z	100316868	ENSG00000243766	OTTHUMG00000063751	uc022aau.1	GU724873	NR_037843			21483457|21423168|24381249	MGI:3642509				614060														HOTTIP
HGNC:43745	HOXA-AS2	HOXA cluster antisense RNA 2	non-coding RNA	RNA, long non-coding	Approved	7p15.2	07p15.2	HOXA3as			HOXA cluster antisense RNA 2 (non-protein coding)	Long non-coding RNAs (published)	788	2012-02-18T00:00:00Z		2012-08-15T00:00:00Z	2014-10-22T00:00:00Z	285943	ENSG00000253552	OTTHUMG00000063274		BC035889	NR_122069			23649634					616068														HOXA3as
HGNC:43748	HOXA-AS3	HOXA cluster antisense RNA 3	non-coding RNA	RNA, long non-coding	Approved	7p15.2	07p15.2	HOXA6as			HOXA cluster antisense RNA 3 (non-protein coding)	Long non-coding RNAs (published)	788	2012-02-18T00:00:00Z		2012-08-15T00:00:00Z	2014-10-22T00:00:00Z	100133311	ENSG00000254369	OTTHUMG00000158092	uc003syr.2	AK091933	NR_038831				MGI:1919878																		HOXA6as
HGNC:40281	HOXA10-AS	HOXA10 antisense RNA	non-coding RNA	RNA, long non-coding	Approved	7p15.2	07p15.2			HOXA-AS4	HOXA cluster antisense RNA 4 (non-protein coding)|HOXA cluster antisense RNA 4			2012-02-18T00:00:00Z	2014-01-09T00:00:00Z	2014-01-09T00:00:00Z	2014-11-19T00:00:00Z	100874323	ENSG00000253187	OTTHUMG00000158203		AW195063|BM549446	NR_046609
HGNC:24957	HOXA11-AS	HOXA11 antisense RNA	non-coding RNA	RNA, long non-coding	Approved	7p15.2	07p15.2	HOXA11-AS1|HOXA11S|HOXA-AS5|NCRNA00076	non-protein coding RNA 76|HOXA cluster antisense RNA 5 (non-protein coding)|HOXA11 antisense RNA 1 (non-protein coding)	HOXA11AS	homeobox A11 antisense|HOXA11 antisense RNA (non-protein coding)	Long non-coding RNAs (published)	788	2008-06-20T00:00:00Z	2012-03-14T00:00:00Z	2012-08-15T00:00:00Z	2014-11-18T00:00:00Z	221883	ENSG00000240990	OTTHUMG00000158205	uc003syz.1		NR_002795			9745033|12050232					607530														Hoxa11as
HGNC:43744	HOXB-AS1	HOXB cluster antisense RNA 1	non-coding RNA	RNA, long non-coding	Approved	17q21.32	17q21.32				HOXB cluster antisense RNA 1 (non-protein coding)			2012-02-18T00:00:00Z		2012-08-15T00:00:00Z	2012-10-12T00:00:00Z	100874362	ENSG00000230148	OTTHUMG00000132491	uc031rdb.1	BF875734|BE676309|AI292043	NR_102279
HGNC:40284	HOXB-AS2	HOXB cluster antisense RNA 2	non-coding RNA	RNA, long non-coding	Approved	17q21.32	17q21.32				HOXB cluster antisense RNA 2 (non-protein coding)			2012-02-18T00:00:00Z		2012-08-15T00:00:00Z	2014-11-19T00:00:00Z	100874350	ENSG00000239552	OTTHUMG00000159921		DA447098|BF999536
HGNC:40283	HOXB-AS3	HOXB cluster antisense RNA 3	non-coding RNA	RNA, long non-coding	Approved	17q21.32	17q21.32				HOXB cluster antisense RNA 3 (non-protein coding)			2012-02-18T00:00:00Z	2012-02-22T00:00:00Z	2012-08-15T00:00:00Z	2014-11-19T00:00:00Z	404266	ENSG00000233101	OTTHUMG00000159919	uc021tzh.2	BC010732	NR_033203
HGNC:40285	HOXB-AS4	HOXB cluster antisense RNA 4	non-coding RNA	RNA, long non-coding	Approved	17q21.32	17q21.32				HOXB cluster antisense RNA 4 (non-protein coding)			2012-02-18T00:00:00Z		2012-08-15T00:00:00Z	2014-11-19T00:00:00Z	100874351	ENSG00000242207	OTTHUMG00000159902		DB109357|AI940041
HGNC:43749	HOXC-AS1	HOXC cluster antisense RNA 1	non-coding RNA	RNA, long non-coding	Approved	12q13.13	12q13.13				HOXC cluster antisense RNA 1 (non-protein coding)			2012-02-18T00:00:00Z		2012-08-15T00:00:00Z	2014-02-06T00:00:00Z	100874363	ENSG00000250451	OTTHUMG00000160024	uc031zck.1	BU619815|CA429707	NR_047504
HGNC:43750	HOXC-AS2	HOXC cluster antisense RNA 2	non-coding RNA	RNA, long non-coding	Approved	12q13.13	12q13.13				HOXC cluster antisense RNA 2 (non-protein coding)			2012-02-18T00:00:00Z		2012-08-15T00:00:00Z	2012-10-12T00:00:00Z	100874364	ENSG00000250133	OTTHUMG00000160030	uc031zcj.1	AI935658|BF195843	NR_047505
HGNC:43751	HOXC-AS3	HOXC cluster antisense RNA 3	non-coding RNA	RNA, long non-coding	Approved	12q13.13	12q13.13				HOXC cluster antisense RNA 3 (non-protein coding)			2012-02-18T00:00:00Z		2012-08-15T00:00:00Z	2012-10-12T00:00:00Z	100874365	ENSG00000251151	OTTHUMG00000160025		BC035260	NR_047506
HGNC:43753	HOXC13-AS	HOXC13 antisense RNA	non-coding RNA	RNA, long non-coding	Approved	12q13.13	12q13.13			HOXC-AS5	HOXC cluster antisense RNA 5 (non-protein coding)|HOXC cluster antisense RNA 5			2012-02-18T00:00:00Z	2014-01-09T00:00:00Z	2014-01-09T00:00:00Z	2014-01-09T00:00:00Z	100874366	ENSG00000249641	OTTHUMG00000160009		CN364530	NR_047507
HGNC:43756	HOXD-AS2	HOXD cluster antisense RNA 2	non-coding RNA	RNA, long non-coding	Approved	2q31.1	02q31.1				HOXD cluster antisense RNA 2 (non-protein coding)			2012-02-18T00:00:00Z		2012-08-15T00:00:00Z	2012-10-12T00:00:00Z	100506783	ENSG00000237380	OTTHUMG00000154174	uc002ukq.3	BC034000	NR_038435
HGNC:47041	HPN-AS1	HPN antisense RNA 1	non-coding RNA	RNA, long non-coding	Approved	19q13.12	19q13.12							2013-04-21T00:00:00Z			2013-04-25T00:00:00Z	100128675	ENSG00000227392	OTTHUMG00000182475	uc010xsi.2		NR_024561
HGNC:5169	HPVC1	human papillomavirus (type 18) E5 central sequence-like 1	non-coding RNA	RNA, long non-coding	Approved	7p11.2	07p11.2	PE5L|HPV18E5L						1997-09-12T00:00:00Z			2013-07-05T00:00:00Z	3262	ENSG00000280920		uc010kzd.3	X85042	NR_004422			7581372					600762
HGNC:16071	HPYR1	Helicobacter pylori responsive 1 (non-protein coding)	non-coding RNA	RNA, long non-coding	Approved	8q24.22	08q24.22	HPRG1|NCRNA00027|LINC00027	non-protein coding RNA 27|long intergenic non-protein coding RNA 27		Helicobacter pylori responsive 1			2001-07-16T00:00:00Z		2008-09-05T00:00:00Z	2012-10-16T00:00:00Z	93668	ENSG00000253521	OTTHUMG00000164645	uc011liz.1	AF200341	NR_026684
HGNC:41474	HS1BP3-IT1	HS1BP3 intronic transcript 1	non-coding RNA	RNA, long non-coding	Approved	2p24.1	02p24.1				HS1BP3 intronic transcript 1 (non-protein coding)			2011-05-19T00:00:00Z		2015-02-25T00:00:00Z	2015-02-25T00:00:00Z	100874343	ENSG00000231948	OTTHUMG00000151789	uc032nge.1		NR_046836
HGNC:40870	HS6ST2-AS1	HS6ST2 antisense RNA 1	non-coding RNA	RNA, long non-coding	Approved	Xq26.2	Xq26.2				HS6ST2 antisense RNA 1 (non-protein coding)			2011-08-10T00:00:00Z		2012-08-15T00:00:00Z	2014-11-19T00:00:00Z	100874102	ENSG00000235849	OTTHUMG00000022427	uc031tkk.1		NR_046691
HGNC:40289	HTR2A-AS1	HTR2A antisense RNA 1	non-coding RNA	RNA, long non-coding	Approved	13q14.2	13q14.2				HTR2A antisense RNA 1 (non-protein coding)			2011-05-18T00:00:00Z		2012-08-15T00:00:00Z	2014-11-19T00:00:00Z	100874082	ENSG00000224517	OTTHUMG00000016880	uc032aen.1		NR_046612
HGNC:41032	HTR3E-AS1	HTR3E antisense RNA 1	non-coding RNA	RNA, long non-coding	Approved	3q27.1	03q27.1				HTR3E antisense RNA 1 (non-protein coding)			2011-07-28T00:00:00Z		2012-08-15T00:00:00Z	2014-11-19T00:00:00Z		ENSG00000238020	OTTHUMG00000156861
HGNC:48956	HTR5A-AS1	HTR5A antisense RNA 1	non-coding RNA	RNA, long non-coding	Approved	7q36.2	07q36.2			HTR5AOS	HTR5A opposite strand			2013-07-23T00:00:00Z	2014-10-03T00:00:00Z	2014-10-03T00:00:00Z	2014-10-03T00:00:00Z	100128264	ENSG00000220575	OTTHUMG00000151326		BC031272|BC045795	NR_038945
HGNC:37118	HTT-AS	HTT antisense RNA (head to head)	non-coding RNA	RNA, long non-coding	Approved	4p16.3	04p16.3	HTTAS		HTT-AS1	HTT antisense RNA 1 (non-protein coding)|HTT antisense RNA 1			2011-06-30T00:00:00Z	2013-08-27T00:00:00Z	2013-08-27T00:00:00Z	2013-08-27T00:00:00Z	100750326	ENSG00000251075	OTTHUMG00000159915			NR_045414			21672921|23756188
HGNC:34232	HULC	hepatocellular carcinoma up-regulated long non-coding RNA	non-coding RNA	RNA, long non-coding	Approved	6p24.3	06p24.3	NCRNA00078|LINC00078|HCCAT1	non-protein coding RNA 78|long intergenic non-protein coding RNA 78|hepatocellular carcinoma associated transcript 1 (non-protein coding)		highly up-regulated in liver cancer long non-coding RNA	Long non-coding RNAs (published)	788	2008-06-05T00:00:00Z		2013-05-22T00:00:00Z	2014-11-19T00:00:00Z	728655	ENSG00000251164	OTTHUMG00000160417	uc032wkv.1		NR_004855			17241883|23728852					612210														HULC
HGNC:40631	HUNK-AS1	HUNK antisense RNA 1	non-coding RNA	RNA, long non-coding	Approved	21q22.11	21q22.11	TCONS_00028914						2013-08-08T00:00:00Z			2014-11-18T00:00:00Z		ENSG00000237138	OTTHUMG00000085305		CD689785
HGNC:41173	HYI-AS1	HYI antisense RNA 1	non-coding RNA	RNA, long non-coding	Approved	1p34.2	01p34.2				HYI antisense RNA 1 (non-protein coding)			2011-12-05T00:00:00Z		2012-08-15T00:00:00Z	2014-11-19T00:00:00Z	100873923	ENSG00000229348	OTTHUMG00000007503
HGNC:5326	HYMAI	hydatidiform mole associated and imprinted (non-protein coding)	non-coding RNA	RNA, long non-coding	Approved	6q24.2	06q24.2	NCRNA00020	non-protein coding RNA 20					2000-06-15T00:00:00Z		2008-08-13T00:00:00Z	2014-11-19T00:00:00Z	57061	ENSG00000280777			AF241534	NR_002768			10936046					606546					159723
HGNC:32062	IBA57-AS1	IBA57 antisense RNA 1 (head to head)	non-coding RNA	RNA, long non-coding	Approved	1q42.13	01q42.13	FLJ32878		C1orf148	chromosome 1 open reading frame 148			2005-07-12T00:00:00Z	2013-08-29T00:00:00Z	2013-08-29T00:00:00Z	2014-11-18T00:00:00Z	574432	ENSG00000203684	OTTHUMG00000039768		AK057440	NR_103539		B1ANH7
HGNC:51103	ID2-AS1	ID2 antisense RNA 1 (head to head)	non-coding RNA	RNA, long non-coding	Approved	2p25.1	02p25.1							2014-07-29T00:00:00Z			2014-07-29T00:00:00Z	100506299	ENSG00000235092	OTTHUMG00000151625			NR_110154
HGNC:40292	IDH1-AS1	IDH1 antisense RNA 1	non-coding RNA	RNA, long non-coding	Approved	2q34	02q34				IDH1 antisense RNA 1 (non-protein coding)			2012-02-24T00:00:00Z		2012-08-15T00:00:00Z	2014-11-19T00:00:00Z	100507475	ENSG00000231908	OTTHUMG00000154707	uc031rrc.1	AI492612|BE465811	NR_046452
HGNC:30885	IDI2-AS1	IDI2 antisense RNA 1	non-coding RNA	RNA, long non-coding	Approved	10p15.3	10p15.3	HT009|Em:AC022536.4		C10orf110|IDI2-AS	chromosome 10 open reading frame 110|IDI2 antisense RNA (non-protein coding)|IDI2 antisense RNA 1 (non-protein coding)			2004-04-20T00:00:00Z	2010-11-25T00:00:00Z	2012-08-15T00:00:00Z	2014-11-19T00:00:00Z	55853	ENSG00000232656	OTTHUMG00000017535	uc001ifw.3	AF220183	NR_024628		Q9NZ38	24036268					615391
HGNC:43910	IFNG-AS1	IFNG antisense RNA 1	non-coding RNA	RNA, long non-coding	Approved	12q15	12q15	Tmevpg1|LincR-Ifng-3'AS|NEST	Theiler's murine encephalomyelitis virus persistence candidate gene 1		IFNG antisense RNA 1 (non-protein coding)	Long non-coding RNAs (published)	788	2012-05-02T00:00:00Z		2012-08-15T00:00:00Z	2015-04-30T00:00:00Z	100885789	ENSG00000255733	OTTHUMG00000169108	uc031zfa.1	AK124066|BF510189	NR_104124			11735227|24056746	MGI:1934663																		ifng-as1
HGNC:49806	IFT74-AS1	IFT74 antisense RNA 1	non-coding RNA	RNA, long non-coding	Approved	9p21.2	09p21.2							2014-03-06T00:00:00Z			2014-03-06T00:00:00Z	101929602	ENSG00000234676	OTTHUMG00000019709		AA960898|AI214381	NR_121605
HGNC:40295	IGBP1-AS1	IGBP1 antisense RNA 1	non-coding RNA	RNA, long non-coding	Approved	Xq13.1	Xq13.1				IGBP1 antisense RNA 1 (non-protein coding)			2011-08-10T00:00:00Z		2012-08-15T00:00:00Z	2014-11-19T00:00:00Z	100873991	ENSG00000203588	OTTHUMG00000021766
HGNC:40294	IGBP1-AS2	IGBP1 antisense RNA 2	non-coding RNA	RNA, long non-coding	Approved	Xq13.1	Xq13.1				IGBP1 antisense RNA 2 (non-protein coding)			2011-08-10T00:00:00Z		2012-08-15T00:00:00Z	2014-11-19T00:00:00Z		ENSG00000220925	OTTHUMG00000021762
HGNC:14062	IGF2-AS	IGF2 antisense RNA	non-coding RNA	RNA, long non-coding	Approved	11p15.5	11p15.5	PEG8|IGF2-AS1	insulin-like growth factor 2 antisense 1 (non-protein coding)|IGF2 antisense RNA 1 (non-protein coding)	IGF2AS	insulin-like growth factor 2, antisense|IGF2 antisense RNA (non-protein coding)	Long non-coding RNAs (published)	788	2000-11-28T00:00:00Z	2012-04-04T00:00:00Z	2012-08-15T00:00:00Z	2014-11-19T00:00:00Z	51214	ENSG00000099869	OTTHUMG00000009557	uc010qxi.2	AB030733	NM_016412		Q6U949	10731720					610146														IGF2AS
HGNC:32674	IGF2BP2-AS1	IGF2BP2 antisense RNA 1	non-coding RNA	RNA, long non-coding	Approved	3q27.2	03q27.2	FLJ32900		C3orf65	chromosome 3 open reading frame 65			2006-03-30T00:00:00Z	2014-10-01T00:00:00Z	2014-10-01T00:00:00Z	2014-11-19T00:00:00Z	646600	ENSG00000163915	OTTHUMG00000156643	uc003fpr.2	AK057462	NR_027317		Q96M15
HGNC:40296	IGFBP7-AS1	IGFBP7 antisense RNA 1	non-coding RNA	RNA, long non-coding	Approved	4q12	04q12							2013-09-17T00:00:00Z			2014-11-19T00:00:00Z	255130	ENSG00000245067	OTTHUMG00000161143			NR_034081
HGNC:40777	IGSF11-AS1	IGSF11 antisense RNA 1	non-coding RNA	RNA, long non-coding	Approved	3q13.32	03q13.32				IGSF11 antisense RNA 1 (non-protein coding)			2011-07-28T00:00:00Z		2012-08-15T00:00:00Z	2014-11-19T00:00:00Z	100506765	ENSG00000239877	OTTHUMG00000159386	uc003eca.4		NR_046230
HGNC:44303	IL10RB-AS1	IL10RB antisense RNA 1 (head to head)	non-coding RNA	RNA, long non-coding	Approved	21q22.11	21q22.11	IFNAR2-AS1	IFNAR2 antisense RNA 1					2013-05-17T00:00:00Z		2013-05-17T00:00:00Z	2014-02-12T00:00:00Z	100288432	ENSG00000223799	OTTHUMG00000065125			NR_038974
HGNC:49094	IL12A-AS1	IL12A antisense RNA 1	non-coding RNA	RNA, long non-coding	Approved	3q25.33	03q25.33							2013-09-02T00:00:00Z			2013-09-02T00:00:00Z	101928376	ENSG00000244040	OTTHUMG00000158951		AK097161	NR_108088
HGNC:40298	IL20RB-AS1	IL20RB antisense RNA 1	non-coding RNA	RNA, long non-coding	Approved	3q22.3	03q22.3				IL20RB antisense RNA 1 (non-protein coding)			2011-07-28T00:00:00Z		2012-08-15T00:00:00Z	2014-11-19T00:00:00Z	100862678	ENSG00000249407	OTTHUMG00000163091
HGNC:40299	IL21-AS1	IL21 antisense RNA 1	non-coding RNA	RNA, long non-coding	Approved	4q27	04q27				IL21 antisense RNA 1 (non-protein coding)			2012-08-09T00:00:00Z		2012-08-15T00:00:00Z	2014-11-19T00:00:00Z	100996941	ENSG00000227145	OTTHUMG00000150127	uc003iet.4	BC045668	NR_104126
HGNC:27551	IL21R-AS1	IL21R antisense RNA 1	non-coding RNA	RNA, long non-coding	Approved	16p12.1	16p12.1				IL21R antisense RNA 1 (non-protein coding)			2012-06-22T00:00:00Z		2012-08-15T00:00:00Z	2012-10-12T00:00:00Z	283888	ENSG00000259954	OTTHUMG00000176806	uc002dot.3	AK093371	NR_037158
HGNC:27115	ILF3-AS1	ILF3 antisense RNA 1 (head to head)	non-coding RNA	RNA, long non-coding	Approved	19p13.2	19p13.2				ILF3 antisense RNA 1 (non-protein coding)|ILF3 antisense RNA 1			2012-08-10T00:00:00Z		2012-08-16T00:00:00Z	2012-10-12T00:00:00Z	147727	ENSG00000267100		uc002mpj.3	BC007593|BC044911|DB002247	NR_024333			12477932
HGNC:6060	INE1	inactivation escape 1 (non-protein coding)	non-coding RNA	RNA, long non-coding	Approved	Xp11.4-p11.3	Xp11.4-p11.3	NCRNA00010	non-protein coding RNA 10					1999-07-07T00:00:00Z		2008-08-13T00:00:00Z	2014-11-19T00:00:00Z	8552	ENSG00000224975	OTTHUMG00000046428	uc004dhl.3	Y10696	NR_024616		O15225	9244435			Mental Retardation database|http://grenada.lumc.nl/LOVD2/MR/home.php?select_db=INE1	INE1	300164
HGNC:6061	INE2	inactivation escape 2 (non-protein coding)	non-coding RNA	RNA, long non-coding	Approved	Xp22.2	Xp22.2	NCRNA00011	non-protein coding RNA 11					1999-07-07T00:00:00Z		2008-08-13T00:00:00Z	2012-10-16T00:00:00Z	8551	ENSG00000281371		uc004cxf.1	Y10697	NR_002725			9244435					300165
HGNC:40303	INHBA-AS1	INHBA antisense RNA 1	non-coding RNA	RNA, long non-coding	Approved	7p14.1	07p14.1				INHBA antisense RNA 1 (non-protein coding)			2012-05-02T00:00:00Z		2012-08-15T00:00:00Z	2014-11-19T00:00:00Z	285954	ENSG00000224116	OTTHUMG00000155114	uc003tht.4		NR_027118
HGNC:42691	INTS6-AS1	INTS6 antisense RNA 1	non-coding RNA	RNA, long non-coding	Approved	13q14.3	13q14.3				INTS6 antisense RNA 1 (non-protein coding)			2012-01-30T00:00:00Z		2012-08-15T00:00:00Z	2014-11-19T00:00:00Z	100507398	ENSG00000236778	OTTHUMG00000016944	uc001vfn.4	AA397528	NR_103812
HGNC:40892	IPO9-AS1	IPO9 antisense RNA 1	non-coding RNA	RNA, long non-coding	Approved	1q32.1	01q32.1				IPO9 antisense RNA 1 (non-protein coding)			2012-02-24T00:00:00Z		2012-08-15T00:00:00Z	2014-11-19T00:00:00Z	100873949	ENSG00000231871	OTTHUMG00000035809	uc031vjy.1	BI916758	NR_046696
HGNC:6109	IPW	imprinted in Prader-Willi syndrome (non-protein coding)	non-coding RNA	RNA, long non-coding	Approved	15q11.2	15q11.2	NCRNA00002	non-protein coding RNA 2			Long non-coding RNAs (published)	788	1994-12-13T00:00:00Z		2008-08-14T00:00:00Z	2014-10-22T00:00:00Z	3653			uc001yxn.4	U12897	NR_023915			7849716|9601023					601491														ipw
HGNC:41137	IQCA1-AS1	IQCA1 antisense RNA 1	non-coding RNA	RNA, long non-coding	Approved	2q37	02q37							2014-05-12T00:00:00Z			2014-11-19T00:00:00Z		ENSG00000232893	OTTHUMG00000153059		BF509914
HGNC:41297	IQCF5-AS1	IQCF5 antisense RNA 1	non-coding RNA	RNA, long non-coding	Approved	3p21.2	03p21.2				IQCF5 antisense RNA 1 (non-protein coding)			2011-07-28T00:00:00Z		2012-08-15T00:00:00Z	2014-11-19T00:00:00Z	101928999	ENSG00000235455	OTTHUMG00000156912	uc032rnu.1		NR_109984
HGNC:44104	IQCH-AS1	IQCH antisense RNA 1	non-coding RNA	RNA, long non-coding	Approved	15q23	15q23				IQCH antisense RNA 1 (non-protein coding)			2012-06-22T00:00:00Z		2012-08-15T00:00:00Z	2012-10-12T00:00:00Z	100506686	ENSG00000259673	OTTHUMG00000172247	uc021spf.1		NR_040051
HGNC:41303	IQCJ-SCHIP1-AS1	IQCJ-SCHIP1 readthrough antisense RNA 1	non-coding RNA	RNA, long non-coding	Approved	3q25.33	03q25.33				IQCJ-SCHIP1 readthrough antisense RNA 1 (non-protein coding)			2011-09-16T00:00:00Z		2012-08-15T00:00:00Z	2014-11-19T00:00:00Z	100874433	ENSG00000241211	OTTHUMG00000158933			NR_121669
HGNC:50365	IRAIN	IGF1R antisense imprinted non-protein coding RNA	non-coding RNA	RNA, long non-coding	Approved	15q26.3	15q26.3	IGF1R-AS	IGF1R antisense RNA					2014-08-07T00:00:00Z			2014-08-07T00:00:00Z	104472848					NR_126453			25092925
HGNC:44313	ISM1-AS1	ISM1 antisense RNA 1	non-coding RNA	RNA, long non-coding	Approved	20p12.1	20p12.1				ISM1 antisense RNA 1 (non-protein coding)			2012-08-09T00:00:00Z		2012-08-15T00:00:00Z	2012-10-12T00:00:00Z	100505536	ENSG00000226263	OTTHUMG00000031900	uc002wof.2	BC038745|BX092222|DB453950	NR_040043
HGNC:48962	ISPD-AS1	ISPD antisense RNA 1	non-coding RNA	RNA, long non-coding	Approved	7p21.2	07p21.2							2013-07-23T00:00:00Z			2013-07-23T00:00:00Z	100506025	ENSG00000229688	OTTHUMG00000152466			NR_038946
HGNC:41188	ISX-AS1	ISX antisense RNA 1	non-coding RNA	RNA, long non-coding	Approved	22q12.3	22q12.3							2014-06-05T00:00:00Z			2014-11-18T00:00:00Z	101926957	ENSG00000227895	OTTHUMG00000150934
HGNC:40659	ITCH-AS1	ITCH antisense RNA 1	non-coding RNA	RNA, long non-coding	Approved	20q11.22	20q11.22				ITCH antisense RNA 1 (non-protein coding)			2011-05-19T00:00:00Z		2012-08-15T00:00:00Z	2014-11-19T00:00:00Z		ENSG00000236388	OTTHUMG00000032298
HGNC:41397	ITCH-IT1	ITCH intronic transcript 1	non-coding RNA	RNA, long non-coding	Approved	20q11.22	20q11.22				ITCH intronic transcript 1 (non-protein coding)			2011-05-19T00:00:00Z		2015-02-25T00:00:00Z	2015-02-25T00:00:00Z	100874302	ENSG00000231795	OTTHUMG00000046196
HGNC:51383	ITFG1-AS1	ITFG1 antisense RNA 1	non-coding RNA	RNA, long non-coding	Approved	16q12.1	16q12.1							2014-10-23T00:00:00Z			2014-10-23T00:00:00Z	101927102	ENSG00000260281	OTTHUMG00000175527		BE551587|BI462694|AW303619	NR_110903
HGNC:49668	ITGA9-AS1	ITGA9 antisense RNA 1	non-coding RNA	RNA, long non-coding	Approved	3p22.2	03p22.2							2014-02-03T00:00:00Z			2014-02-27T00:00:00Z	101928153	ENSG00000235257	OTTHUMG00000155924		BC040563	NR_110531
HGNC:44304	ITGB2-AS1	ITGB2 antisense RNA 1	non-coding RNA	RNA, long non-coding	Approved	21q22.3	21q22.3				ITGB2 antisense RNA 1 (non-protein coding)			2012-08-08T00:00:00Z		2012-08-15T00:00:00Z	2012-10-12T00:00:00Z	100505746	ENSG00000227039	OTTHUMG00000090253	uc021wju.1	BC040064|BC051807	NR_038311
HGNC:40309	ITGB5-AS1	ITGB5 antisense RNA 1	non-coding RNA	RNA, long non-coding	Approved	3q21.2	03q21.2				ITGB5 antisense RNA 1 (non-protein coding)			2011-07-28T00:00:00Z		2012-08-15T00:00:00Z	2014-11-19T00:00:00Z	100873992	ENSG00000244286	OTTHUMG00000159559
HGNC:40310	ITIH4-AS1	ITIH4 antisense RNA 1	non-coding RNA	RNA, long non-coding	Approved	3p21.1	03p21.1				ITIH4 antisense RNA 1 (non-protein coding)			2011-07-28T00:00:00Z		2012-08-15T00:00:00Z	2014-11-18T00:00:00Z	100873993	ENSG00000239799	OTTHUMG00000158983			NR_046615
HGNC:20132	ITPK1-AS1	ITPK1 antisense RNA 1	non-coding RNA	RNA, long non-coding	Approved	14q32.12	14q32.12			C14orf85|NCRNA00203|ITPK1AS|ITPK1-AS	chromosome 14 open reading frame 85|non-protein coding RNA 203|ITPK1 antisense RNA (non-protein coding)|ITPK1 antisense RNA 1 (non-protein coding)			2003-01-13T00:00:00Z	2010-11-25T00:00:00Z	2012-08-15T00:00:00Z	2012-10-12T00:00:00Z	319085	ENSG00000258730	OTTHUMG00000171263	uc001ybi.3	AK024887	NR_002808
HGNC:40312	ITPKB-AS1	ITPKB antisense RNA 1	non-coding RNA	RNA, long non-coding	Approved	1q42.12	01q42.12				ITPKB antisense RNA 1 (non-protein coding)			2011-05-19T00:00:00Z		2012-08-15T00:00:00Z	2014-11-19T00:00:00Z	100873994	ENSG00000228548	OTTHUMG00000041340
HGNC:41349	ITPKB-IT1	ITPKB intronic transcript 1	non-coding RNA	RNA, long non-coding	Approved	1q42.12	01q42.12				ITPKB intronic transcript 1 (non-protein coding)			2011-05-19T00:00:00Z		2015-02-25T00:00:00Z	2015-02-25T00:00:00Z	100506443	ENSG00000228382	OTTHUMG00000037587	uc031vpw.1		NR_103784
HGNC:44470	ITPR1-AS1	ITPR1 antisense RNA 1 (head to head)	non-coding RNA	RNA, long non-coding	Approved	3p26.1	03p26.1							2012-11-01T00:00:00Z			2012-11-01T00:00:00Z	100996539	ENSG00000231249	OTTHUMG00000154994	uc032rcf.1	BU629368	NR_108075
HGNC:48601	JADRR	JADE1 adjacent regulatory RNA	non-coding RNA	RNA, long non-coding	Approved	4q28.2	04q28.2	lncRNA-JADE		LINC00915	long intergenic non-protein coding RNA 915	Long non-coding RNAs (published)	788	2013-05-24T00:00:00Z	2013-10-11T00:00:00Z	2013-10-11T00:00:00Z	2013-10-11T00:00:00Z	101669763	ENSG00000280711			KC469579				24097061
HGNC:27203	JAKMIP2-AS1	JAKMIP2 antisense RNA 1	non-coding RNA	RNA, long non-coding	Approved	5q32	05q32				JAKMIP2 antisense RNA 1 (non-protein coding)			2012-06-23T00:00:00Z		2012-08-15T00:00:00Z	2012-10-12T00:00:00Z	153469	ENSG00000280780		uc003lop.1	AK027578	NR_038902
HGNC:40314	JARID2-AS1	JARID2 antisense RNA 1	non-coding RNA	RNA, long non-coding	Approved	6p22.3	06p22.3				JARID2 antisense RNA 1 (non-protein coding)			2011-12-05T00:00:00Z		2012-08-15T00:00:00Z	2014-11-19T00:00:00Z	100506681	ENSG00000235488	OTTHUMG00000014292		AW340306|AW665239	NR_120502
HGNC:41218	JAZF1-AS1	JAZF1 antisense RNA 1	non-coding RNA	RNA, long non-coding	Approved	7p15.1	07p15.1				JAZF1 antisense RNA 1 (non-protein coding)			2011-12-05T00:00:00Z		2012-08-15T00:00:00Z	2014-11-19T00:00:00Z	100128081	ENSG00000234336	OTTHUMG00000152771	uc011jzq.2		NR_034097
HGNC:48959	JHDM1D-AS1	JHDM1D antisense RNA 1 (head to head)	non-coding RNA	RNA, long non-coding	Approved	7q34	07q34							2013-07-23T00:00:00Z			2013-07-23T00:00:00Z	100134229	ENSG00000260231	OTTHUMG00000173155			NR_024451
HGNC:28222	JMJD1C-AS1	JMJD1C antisense RNA 1	non-coding RNA	RNA, long non-coding	Approved	10q21.3	10q21.3							2013-02-07T00:00:00Z			2013-02-07T00:00:00Z	84989	ENSG00000272767		uc010qir.2	AK314171	NR_027182			12477932
HGNC:37191	JPX	JPX transcript, XIST activator (non-protein coding)	non-coding RNA	RNA, long non-coding	Approved	Xq13.2	Xq13.2	ENOX|LINC00183|DCBALD06	just proximal to XIST|expressed neighbor of XIST	NCRNA00183	non-protein coding RNA 183	Long non-coding RNAs (published)	788	2009-08-18T00:00:00Z	2011-04-21T00:00:00Z	2011-04-21T00:00:00Z	2014-10-22T00:00:00Z	554203	ENSG00000225470	OTTHUMG00000021840	uc004ebo.2	AV714079	NR_024582			21029862|21254562	MGI:2180008				300832														Jpx
HGNC:43670	JRKL-AS1	JRKL antisense RNA 1	non-coding RNA	RNA, long non-coding	Approved	11q21	11q21				JRKL antisense RNA 1 (non-protein coding)			2012-01-30T00:00:00Z		2012-08-15T00:00:00Z	2012-10-12T00:00:00Z	100874053	ENSG00000255679	OTTHUMG00000167708	uc031qdh.2	AL706355|BE972282	NR_047481
HGNC:43740	KANSL1-AS1	KANSL1 antisense RNA 1	non-coding RNA	RNA, long non-coding	Approved	17q21.31	17q21.31				KANSL1 antisense RNA 1 (non-protein coding)			2012-02-20T00:00:00Z		2012-08-15T00:00:00Z	2012-10-12T00:00:00Z	644246	ENSG00000214401	OTTHUMG00000178028	uc002ike.3		NR_034172
HGNC:49510	KANTR	KDM5C adjacent non-coding transcript	non-coding RNA	RNA, long non-coding	Approved	Xp11.22	Xp11.22	Spasm		LINC01155	long intergenic non-protein coding RNA 1155	Long non-coding RNAs (published)	788	2014-01-01T00:00:00Z	2014-05-20T00:00:00Z	2014-05-20T00:00:00Z	2014-07-18T00:00:00Z	102723508	ENSG00000232593	OTTHUMG00000021603		EF565109|CF994433	NR_110456			24381249	MGI:1920247
HGNC:49147	KBTBD11-OT1	KBTBD11 overlapping transcript 1	non-coding RNA	RNA, long non-coding	Approved	8p23.3	08p23.3				KBTBD11 overlapping transcript 1 (non-protein coding)			2013-09-19T00:00:00Z		2014-06-02T00:00:00Z	2014-06-02T00:00:00Z	104266957	ENSG00000253696	OTTHUMG00000163627		BX104191	NR_126346
HGNC:40316	KCNAB1-AS1	KCNAB1 antisense RNA 1	non-coding RNA	RNA, long non-coding	Approved	3q25.31	03q25.31				KCNAB1 antisense RNA 1 (non-protein coding)			2011-07-25T00:00:00Z		2012-08-15T00:00:00Z	2014-11-19T00:00:00Z	100874084	ENSG00000242370	OTTHUMG00000158616	uc031scd.1		NR_046618
HGNC:40315	KCNAB1-AS2	KCNAB1 antisense RNA 2	non-coding RNA	RNA, long non-coding	Approved	3q25.31	03q25.31				KCNAB1 antisense RNA 2 (non-protein coding)			2011-07-25T00:00:00Z		2012-08-15T00:00:00Z	2014-11-19T00:00:00Z	100874083	ENSG00000240596	OTTHUMG00000158548	uc031scc.1		NR_046617
HGNC:39958	KCNC4-AS1	KCNC4 antisense RNA 1 (head to head)	non-coding RNA	RNA, long non-coding	Approved	1p13.3	01p13.3				KCNC4 antisense RNA 1 (non-protein coding)|KCNC4 antisense RNA 1			2011-04-18T00:00:00Z		2012-10-17T00:00:00Z	2014-11-18T00:00:00Z	100873974	ENSG00000224965	OTTHUMG00000040850	uc031ule.1		NR_046546
HGNC:40317	KCND3-AS1	KCND3 antisense RNA 1	non-coding RNA	RNA, long non-coding	Approved	1p13.2	01p13.2				KCND3 antisense RNA 1 (non-protein coding)			2011-05-19T00:00:00Z		2012-08-15T00:00:00Z	2014-11-19T00:00:00Z	100873995	ENSG00000237556	OTTHUMG00000011993			NR_046619
HGNC:41350	KCND3-IT1	KCND3 intronic transcript 1	non-coding RNA	RNA, long non-coding	Approved	1p13.2	01p13.2				KCND3 intronic transcript 1 (non-protein coding)			2011-05-19T00:00:00Z		2015-02-25T00:00:00Z	2015-02-25T00:00:00Z	100874295	ENSG00000232558	OTTHUMG00000011990	uc031ulu.1		NR_046783
HGNC:41351	KCNH1-IT1	KCNH1 intronic transcript 1	non-coding RNA	RNA, long non-coding	Approved	1q32.2	01q32.2				KCNH1 intronic transcript 1 (non-protein coding)			2011-05-23T00:00:00Z		2015-02-25T00:00:00Z	2015-02-25T00:00:00Z	100874296	ENSG00000234233	OTTHUMG00000046162
HGNC:48680	KCNIP2-AS1	KCNIP2 antisense RNA 1	non-coding RNA	RNA, long non-coding	Approved	10q24.32	10q24.32							2013-06-06T00:00:00Z			2013-06-06T00:00:00Z	100289509	ENSG00000226009	OTTHUMG00000018936			NR_045118
HGNC:29895	KCNIP4-IT1	KCNIP4 intronic transcript 1	non-coding RNA	RNA, long non-coding	Approved	4p15.31	04p15.31	UM9-5	non coding transcript UM9(5)	NCRNA00099	non-protein coding RNA 99|KCNIP4 intronic transcript 1 (non-protein coding)	Long non-coding RNAs (published)	788	2008-09-04T00:00:00Z	2011-08-11T00:00:00Z	2015-02-25T00:00:00Z	2015-02-25T00:00:00Z	359822	ENSG00000280650		uc003gqj.1	BK000166	NR_002813			12515386																			um9-5
HGNC:43720	KCNJ2-AS1	KCNJ2 antisense RNA 1 (head to head)	non-coding RNA	RNA, long non-coding	Approved	17q24.3	17q24.3	FLJ36644			KCNJ2 antisense RNA 1 (non-protein coding)|KCNJ2 antisense RNA 1			2012-02-03T00:00:00Z		2012-08-16T00:00:00Z	2012-10-12T00:00:00Z	400617	ENSG00000267365		uc021uci.1	AK093963	NR_036534
HGNC:41352	KCNJ6-AS1	KCNJ6 antisense RNA 1	non-coding RNA	RNA, long non-coding	Approved	21q22.13	21q22.13			KCNJ6-IT1	KCNJ6 intronic transcript 1 (non-protein coding)			2011-05-23T00:00:00Z	2014-02-10T00:00:00Z	2014-02-10T00:00:00Z	2014-11-19T00:00:00Z	100874329	ENSG00000233213	OTTHUMG00000086669
HGNC:49901	KCNK15-AS1	KCNK15 antisense RNA 1 (head to head)	non-coding RNA	RNA, long non-coding	Approved	20q13.12	20q13.12	RP11-445H22.4						2014-03-20T00:00:00Z			2015-01-23T00:00:00Z		ENSG00000244558	OTTHUMG00000032545		BF195580				25430712
HGNC:51213	KCNMA1-AS1	KCNMA1 antisense RNA 1	non-coding RNA	RNA, long non-coding	Approved	10q22.3	10q22.3							2014-08-07T00:00:00Z			2014-08-07T00:00:00Z	101929328	ENSG00000236467	OTTHUMG00000018534		BX092192	NR_120655
HGNC:51214	KCNMA1-AS2	KCNMA1 antisense RNA 2	non-coding RNA	RNA, long non-coding	Approved	10q22.3	10q22.3							2014-08-07T00:00:00Z			2014-08-07T00:00:00Z	101929310	ENSG00000225497	OTTHUMG00000018537			NR_120654
HGNC:51215	KCNMA1-AS3	KCNMA1 antisense RNA 3	non-coding RNA	RNA, long non-coding	Approved	10q22.3	10q22.3							2014-08-07T00:00:00Z			2014-08-07T00:00:00Z	101929286	ENSG00000225652	OTTHUMG00000018539		AA453582|AW510993	NR_126365
HGNC:51409	KCNMB2-AS1	KCNMB2 antisense RNA 1	non-coding RNA	RNA, long non-coding	Approved	3q26.32	03q26.32	RP11-385J1.2						2014-11-20T00:00:00Z			2015-02-09T00:00:00Z	104797538	ENSG00000237978	OTTHUMG00000157289		BG977814|BG206373|DA735220	NR_126561			25394782
HGNC:42790	KCNQ1-AS1	KCNQ1 antisense RNA 1	non-coding RNA	RNA, long non-coding	Approved	11p15.4	11p15.4				KCNQ1 antisense RNA 1 (non-protein coding)			2011-08-19T00:00:00Z		2012-08-15T00:00:00Z	2014-11-19T00:00:00Z	338653	ENSG00000229414	OTTHUMG00000011704		AJ251642	NR_130721
HGNC:13335	KCNQ1DN	KCNQ1 downstream neighbor (non-protein coding)	non-coding RNA	RNA, long non-coding	Approved	11p15.5	11p15.5	BWRT|HSA404617			KCNQ1 downstream neighbor			2004-06-07T00:00:00Z		2011-08-30T00:00:00Z	2014-11-19T00:00:00Z	55539	ENSG00000237941	OTTHUMG00000009942	uc021pwt.1	AB039920	NR_024627		Q9H478	11056398|11063728|22067257					610980
HGNC:6295	KCNQ1OT1	KCNQ1 opposite strand/antisense transcript 1 (non-protein coding)	non-coding RNA	RNA, long non-coding	Approved	11p15.5	11p15.5	KvDMR1|KCNQ1-AS2|KvLQT1-AS|LIT1|NCRNA00012	non-protein coding RNA 12|KCNQ1 antisense RNA 2 (non-protein coding)|KCNQ1 overlapping transcript 1 (non-protein coding)			Long non-coding RNAs (published)	788	1999-08-05T00:00:00Z		2011-08-19T00:00:00Z	2014-10-22T00:00:00Z	10984	ENSG00000269821	OTTHUMG00000171022	uc001lwp.3		NR_002728			10220444|12772698	MGI:1926855				604115					138711									Kcnq1ot1
HGNC:40323	KCNQ5-AS1	KCNQ5 antisense RNA 1	non-coding RNA	RNA, long non-coding	Approved	6q13	06q13				KCNQ5 antisense RNA 1 (non-protein coding)			2011-05-23T00:00:00Z		2012-08-15T00:00:00Z	2014-11-19T00:00:00Z	100873997	ENSG00000229154	OTTHUMG00000015018	uc031spb.1		NR_046621
HGNC:41354	KCNQ5-IT1	KCNQ5 intronic transcript 1	non-coding RNA	RNA, long non-coding	Approved	6q13	06q13				KCNQ5 intronic transcript 1 (non-protein coding)			2011-05-23T00:00:00Z		2015-02-25T00:00:00Z	2015-02-25T00:00:00Z	100507381	ENSG00000233844	OTTHUMG00000015014			NR_120503
HGNC:48674	KCTD21-AS1	KCTD21 antisense RNA 1	non-coding RNA	RNA, long non-coding	Approved	11q14.1	11q14.1							2013-06-06T00:00:00Z			2013-06-06T00:00:00Z	100289388	ENSG00000246174	OTTHUMG00000166595			NR_102280
HGNC:40528	KDM4A-AS1	KDM4A antisense RNA 1	non-coding RNA	RNA, long non-coding	Approved	1p34.1	01p34.1				KDM4A antisense RNA 1 (non-protein coding)			2012-06-22T00:00:00Z		2012-08-15T00:00:00Z	2014-11-19T00:00:00Z	100132774	ENSG00000236200	OTTHUMG00000007557	uc021omr.3	BC073819	NR_033827
HGNC:41384	KDM5C-IT1	KDM5C intronic transcript 1	non-coding RNA	RNA, long non-coding	Approved	Xp11.22	Xp11.22				KDM5C intronic transcript 1 (non-protein coding)			2011-05-23T00:00:00Z		2015-02-25T00:00:00Z	2015-02-25T00:00:00Z	100874299	ENSG00000235262	OTTHUMG00000021604
HGNC:43440	KIAA0196-AS1	KIAA0196 antisense RNA 1	non-coding RNA	RNA, long non-coding	Approved	8q24.13	08q24.13				KIAA0196 antisense RNA 1 (non-protein coding)			2011-10-28T00:00:00Z		2012-08-15T00:00:00Z	2012-10-12T00:00:00Z		ENSG00000253167	OTTHUMG00000164992
HGNC:50644	KIAA1614-AS1	KIAA1614 antisense RNA 1	non-coding RNA	RNA, long non-coding	Approved	1q25.3	01q25.3	RP11-46A10.4						2014-06-03T00:00:00Z			2014-06-17T00:00:00Z	103344928	ENSG00000232586	OTTHUMG00000035173		AK026359				24886442
HGNC:26822	KIF9-AS1	KIF9 antisense RNA 1	non-coding RNA	RNA, long non-coding	Approved	3p21.31	03p21.31	FLJ39534						2012-11-19T00:00:00Z			2014-11-19T00:00:00Z	285352	ENSG00000227398	OTTHUMG00000156533	uc003cqw.2		NR_033373
HGNC:20953	KIF25-AS1	KIF25 antisense RNA 1	non-coding RNA	RNA, long non-coding	Approved	6q27	06q27	HGC6.1.1		C6orf54|NCRNA00300	chromosome 6 open reading frame 54|non-protein coding RNA 300|KIF25 antisense RNA 1 (non-protein coding)			2003-04-24T00:00:00Z	2011-08-10T00:00:00Z	2012-08-15T00:00:00Z	2014-11-19T00:00:00Z	100505879	ENSG00000229921	OTTHUMG00000016036	uc003qwi.4	AB016899	NR_103750		Q9Y6Z4	10382971
HGNC:41412	KIRREL-IT1	KIRREL intronic transcript 1	non-coding RNA	RNA, long non-coding	Approved	1q23.1	01q23.1				KIRREL intronic transcript 1 (non-protein coding)			2011-05-23T00:00:00Z		2015-02-25T00:00:00Z	2015-02-25T00:00:00Z	100505785	ENSG00000226520	OTTHUMG00000035615
HGNC:42655	KIRREL3-AS1	KIRREL3 antisense RNA 1	non-coding RNA	RNA, long non-coding	Approved	11q24.2	11q24.2				KIRREL3 antisense RNA 1 (non-protein coding)			2011-08-11T00:00:00Z		2012-08-15T00:00:00Z	2014-11-19T00:00:00Z	100874250	ENSG00000257271	OTTHUMG00000169624
HGNC:42656	KIRREL3-AS2	KIRREL3 antisense RNA 2	non-coding RNA	RNA, long non-coding	Approved	11q24.2	11q24.2				KIRREL3 antisense RNA 2 (non-protein coding)			2011-08-11T00:00:00Z		2012-08-15T00:00:00Z	2014-11-19T00:00:00Z	100874251	ENSG00000254960	OTTHUMG00000165803	uc001qee.2		NR_046986
HGNC:26855	KIRREL3-AS3	KIRREL3 antisense RNA 3	non-coding RNA	RNA, long non-coding	Approved	11q24.2	11q24.2	FLJ40224		PRR10|NCRNA00288	proline rich 10|non-protein coding RNA 288|KIRREL3 antisense RNA 3 (non-protein coding)			2005-10-03T00:00:00Z	2011-08-11T00:00:00Z	2012-08-15T00:00:00Z	2012-10-12T00:00:00Z	283165	ENSG00000218109	OTTHUMG00000165805	uc001qef.1	AK097543	NR_040078		Q8N7Y1
HGNC:51231	KIZ-AS1	KIZ antisense RNA 1	non-coding RNA	RNA, long non-coding	Approved	20p11.23	20p11.23							2014-08-08T00:00:00Z			2014-08-08T00:00:00Z	101929591	ENSG00000232712	OTTHUMG00000032018		BC034426	NR_109956
HGNC:25796	KLF3-AS1	KLF3 antisense RNA 1	non-coding RNA	RNA, long non-coding	Approved	4p14	04p14	FLJ13197						2014-03-20T00:00:00Z			2014-03-20T00:00:00Z	79667	ENSG00000231160	OTTHUMG00000160386			NR_026804
HGNC:41355	KLF7-IT1	KLF7 intronic transcript 1	non-coding RNA	RNA, long non-coding	Approved	2q33.3	02q33.3				KLF7 intronic transcript 1 (non-protein coding)			2011-05-23T00:00:00Z		2015-02-25T00:00:00Z	2015-02-25T00:00:00Z	100874272	ENSG00000237892	OTTHUMG00000154726
HGNC:40850	KLHL6-AS1	KLHL6 antisense RNA 1	non-coding RNA	RNA, long non-coding	Approved	3q27.1	03q27.1				KLHL6 antisense RNA 1 (non-protein coding)			2011-07-28T00:00:00Z		2012-08-15T00:00:00Z	2014-11-19T00:00:00Z	100874019	ENSG00000242522	OTTHUMG00000158438			NR_046687
HGNC:43431	KLHL7-AS1	KLHL7 antisense RNA 1 (head to head)	non-coding RNA	RNA, long non-coding	Approved	7p15.3	07p15.3	PLATAK	placental transcript antisense to KLHL7		KLHL7 antisense RNA 1 (non-protein coding)|KLHL7 antisense RNA 1			2011-10-21T00:00:00Z	2011-10-25T00:00:00Z	2012-10-17T00:00:00Z	2012-10-17T00:00:00Z	100775104	ENSG00000230658	OTTHUMG00000152580	uc003svo.1	AK054880	NR_046220
HGNC:31018	KLHL30-AS1	KLHL30 antisense RNA 1	non-coding RNA	RNA, long non-coding	Approved	2q37.3	02q37.3			C2orf19	chromosome 2 open reading frame 19|KLHL30 antisense RNA 1 (non-protein coding)			2004-01-19T00:00:00Z	2011-12-07T00:00:00Z	2012-08-15T00:00:00Z	2014-11-19T00:00:00Z	394261	ENSG00000279484	OTTHUMG00000152904		BC031945			Q8NEE0
HGNC:40845	KMT2E-AS1	KMT2E antisense RNA 1 (head to head)	non-coding RNA	RNA, long non-coding	Approved	7q22.3	07q22.3	LOC100216545						2013-07-23T00:00:00Z			2014-11-19T00:00:00Z	100216545	ENSG00000239569	OTTHUMG00000157280			NR_024586
HGNC:42942	KRBOX1-AS1	KRBOX1 antisense RNA 1	non-coding RNA	RNA, long non-coding	Approved	3p22.1	03p22.1	FLJ32776			KRBOX1 antisense RNA 1 (non-protein coding)			2011-09-07T00:00:00Z		2012-08-15T00:00:00Z	2012-10-12T00:00:00Z	100506275	ENSG00000206552	OTTHUMG00000156447		AK057338	XR_110049
HGNC:49607	KRT73-AS1	KRT73 antisense RNA 1	non-coding RNA	RNA, long non-coding	Approved	12q13.13	12q13.13							2014-01-24T00:00:00Z			2014-01-24T00:00:00Z	100127967	ENSG00000257495	OTTHUMG00000169745		AK128146	NR_126005
HGNC:27877	KRTAP5-AS1	KRTAP5-1/KRTAP5-2 antisense RNA 1	non-coding RNA	RNA, long non-coding	Approved	11p15.5	11p15.5							2013-05-31T00:00:00Z			2013-05-31T00:00:00Z	338651	ENSG00000233930	OTTHUMG00000165546			NR_021489
HGNC:19842	KTN1-AS1	KTN1 antisense RNA 1	non-coding RNA	RNA, long non-coding	Approved	14q22.3	14q22.3			C14orf33	chromosome 14 open reading frame 33|KTN1 antisense RNA 1 (non-protein coding)			2002-11-27T00:00:00Z	2011-12-07T00:00:00Z	2012-08-15T00:00:00Z	2012-10-12T00:00:00Z	100129075	ENSG00000186615	OTTHUMG00000171057	uc001xbz.2		NR_027123		Q86SY8					KTN1-AS1
HGNC:51320	L3MBTL4-AS1	L3MBTL4 antisense RNA 1	non-coding RNA	RNA, long non-coding	Approved	18p11.31	18p11.31							2014-10-02T00:00:00Z			2014-10-02T00:00:00Z	101927150	ENSG00000264707	OTTHUMG00000178852		BC040631	NR_110765
HGNC:27841	LACTB2-AS1	LACTB2 antisense RNA 1	non-coding RNA	RNA, long non-coding	Approved	8q13.3	08q13.3							2015-03-05T00:00:00Z			2015-03-05T00:00:00Z	286190	ENSG00000246366	OTTHUMG00000164429			NR_038881
HGNC:40334	LAMA5-AS1	LAMA5 antisense RNA 1	non-coding RNA	RNA, long non-coding	Approved	20q13.33	20q13.33							2014-06-13T00:00:00Z			2014-11-19T00:00:00Z	101928158	ENSG00000228812	OTTHUMG00000032911			NR_109923
HGNC:40754	LAMP5-AS1	LAMP5 antisense RNA 1	non-coding RNA	RNA, long non-coding	Approved	20p12.2	20p12.2							2014-02-01T00:00:00Z			2014-11-19T00:00:00Z	101929329	ENSG00000225988	OTTHUMG00000031850			NR_109957			24488769
HGNC:40823	LAMTOR5-AS1	LAMTOR5 antisense RNA 1	non-coding RNA	RNA, long non-coding	Approved	1p13.3	01p13.3							2012-09-24T00:00:00Z			2014-11-19T00:00:00Z	101410535	ENSG00000224699	OTTHUMG00000019824	uc031pnm.1	HY022359|BE547292|BG718030	NR_102697
HGNC:50727	LANCL1-AS1	LANCL1 antisense RNA 1	non-coding RNA	RNA, long non-coding	Approved	2q34	02q34	LANCLOT	LANCL1 opposite transcript					2014-06-12T00:00:00Z			2014-06-12T00:00:00Z	102724820	ENSG00000234281	OTTHUMG00000154735		AA447268	NR_110606
HGNC:40336	LARGE-AS1	LARGE antisense RNA 1	non-coding RNA	RNA, long non-coding	Approved	22q12.3	22q12.3							2013-05-17T00:00:00Z			2014-11-19T00:00:00Z	100506195	ENSG00000224973	OTTHUMG00000150916			NR_038949
HGNC:41357	LARGE-IT1	LARGE intronic transcript 1	non-coding RNA	RNA, long non-coding	Approved	22q12.3	22q12.3				LARGE intronic transcript 1 (non-protein coding)			2011-09-22T00:00:00Z		2015-02-25T00:00:00Z	2015-02-25T00:00:00Z	100874331	ENSG00000232081	OTTHUMG00000150915
HGNC:40796	LARS2-AS1	LARS2 antisense RNA 1	non-coding RNA	RNA, long non-coding	Approved	3p21.31	03p21.31				LARS2 antisense RNA 1 (non-protein coding)			2011-07-28T00:00:00Z		2012-08-15T00:00:00Z	2014-11-19T00:00:00Z	100885795	ENSG00000232455	OTTHUMG00000156654	uc031rzd.1		NR_048543
HGNC:39912	LATS2-AS1	LATS2 antisense RNA 1	non-coding RNA	RNA, long non-coding	Approved	13q12.11	13q12.11				LATS2 antisense RNA 1 (non-protein coding)			2011-04-11T00:00:00Z		2012-08-15T00:00:00Z	2014-11-19T00:00:00Z	100874066	ENSG00000233851	OTTHUMG00000016527
HGNC:48678	LBX1-AS1	LBX1 antisense RNA 1 (head to head)	non-coding RNA	RNA, long non-coding	Approved	10q24.32	10q24.32	FLJ41350						2013-06-06T00:00:00Z			2015-01-30T00:00:00Z	399806	ENSG00000227128	OTTHUMG00000170500		AK096698|AK123344|AK294034	NR_029380
HGNC:25136	LBX2-AS1	LBX2 antisense RNA 1	non-coding RNA	RNA, long non-coding	Approved	2p13.1	02p13.1				LBX2 antisense RNA 1 (non-protein coding)			2012-06-23T00:00:00Z		2012-08-15T00:00:00Z	2014-06-09T00:00:00Z	151534	ENSG00000257702	OTTHUMG00000170509	uc002slx.4	AK125271|AK096725	NR_024606			24905231
HGNC:51177	LCMT1-AS1	LCMT1 antisense RNA 1	non-coding RNA	RNA, long non-coding	Approved	16p12.1	16p12.1							2014-08-01T00:00:00Z			2014-08-01T00:00:00Z	102723510	ENSG00000260448	OTTHUMG00000177185			NR_120306
HGNC:51178	LCMT1-AS2	LCMT1 antisense RNA 2	non-coding RNA	RNA, long non-coding	Approved	16p12.1	16p12.1							2014-08-01T00:00:00Z			2014-08-01T00:00:00Z	100506655	ENSG00000260034	OTTHUMG00000177183			NR_039998
HGNC:48592	LDLRAD4-AS1	LDLRAD4 antisense RNA 1	non-coding RNA	RNA, long non-coding	Approved	18p11.21	18p11.21							2013-05-21T00:00:00Z			2013-05-21T00:00:00Z	100288122	ENSG00000267690	OTTHUMG00000181929		BC042085	NR_040031
HGNC:40339	LEF1-AS1	LEF1 antisense RNA 1	non-coding RNA	RNA, long non-coding	Approved	4q25	04q25				LEF1 antisense RNA 1 (non-protein coding)			2012-05-28T00:00:00Z		2012-08-15T00:00:00Z	2014-11-19T00:00:00Z	641518	ENSG00000232021	OTTHUMG00000161028	uc021xqn.1		NR_029373
HGNC:44132	LEMD1-AS1	LEMD1 antisense RNA 1	non-coding RNA	RNA, long non-coding	Approved	1q32.1	01q32.1				LEMD1 antisense RNA 1 (non-protein coding)			2012-06-23T00:00:00Z		2012-08-15T00:00:00Z	2012-10-12T00:00:00Z	284576	ENSG00000226235	OTTHUMG00000037200	uc001hch.1	AK090497	NR_038425
HGNC:40705	LENG8-AS1	LENG8 antisense RNA 1	non-coding RNA	RNA, long non-coding	Approved	19q13.42	19q13.42				LENG8 antisense RNA 1 (non-protein coding)			2011-11-18T00:00:00Z		2012-08-15T00:00:00Z	2014-11-19T00:00:00Z	104355426	ENSG00000226696	OTTHUMG00000133686			NR_126418
HGNC:40340	LGALS8-AS1	LGALS8 antisense RNA 1	non-coding RNA	RNA, long non-coding	Approved	1q43	01q43				LGALS8 antisense RNA 1 (non-protein coding)			2011-08-04T00:00:00Z		2012-08-15T00:00:00Z	2014-11-19T00:00:00Z	100287902	ENSG00000223776	OTTHUMG00000039952	uc001hxx.3		NR_034040
HGNC:40341	LHFPL3-AS1	LHFPL3 antisense RNA 1	non-coding RNA	RNA, long non-coding	Approved	7q22.2	07q22.2				LHFPL3 antisense RNA 1 (non-protein coding)			2012-06-28T00:00:00Z		2012-08-15T00:00:00Z	2014-11-19T00:00:00Z	645591	ENSG00000226869	OTTHUMG00000157276	uc022aju.1	BC012751	NR_034142
HGNC:44106	LHFPL3-AS2	LHFPL3 antisense RNA 2	non-coding RNA	RNA, long non-coding	Approved	7q22.3	07q22.3				LHFPL3 antisense RNA 2 (non-protein coding)			2012-06-22T00:00:00Z		2012-08-15T00:00:00Z	2012-10-12T00:00:00Z	723809	ENSG00000225329		uc003vch.1	BC050337	NR_027374
HGNC:40982	LHX4-AS1	LHX4 antisense RNA 1	non-coding RNA	RNA, long non-coding	Approved	1q25.2	01q25.2							2014-05-21T00:00:00Z			2015-01-29T00:00:00Z	100527964		OTTHUMG00000035113			NR_037642
HGNC:49570	LHX5-AS1	LHX5 antisense RNA 1 (head to head)	non-coding RNA	RNA, long non-coding	Approved	12q24.13	12q24.13	locus4010	locus 4010					2014-01-11T00:00:00Z			2014-01-15T00:00:00Z	104355219	ENSG00000257935	OTTHUMG00000169553		DB553737	NR_126425			23382218
HGNC:43600	LIFR-AS1	LIFR antisense RNA 1	non-coding RNA	RNA, long non-coding	Approved	5p13.1	05p13.1				LIFR antisense RNA 1 (non-protein coding)			2011-11-23T00:00:00Z		2012-08-15T00:00:00Z	2012-10-12T00:00:00Z	100506495	ENSG00000244968	OTTHUMG00000162109	uc003jlj.4	BC038371	NR_103553
HGNC:44107	LIMD1-AS1	LIMD1 antisense RNA 1	non-coding RNA	RNA, long non-coding	Approved	3p21.31	03p21.31				LIMD1 antisense RNA 1 (non-protein coding)			2012-06-28T00:00:00Z		2012-08-15T00:00:00Z	2012-10-12T00:00:00Z	644714	ENSG00000230530	OTTHUMG00000156652	uc003cor.3	AK026206	NR_033947
HGNC:40342	LIMS1-AS1	LIMS1 antisense RNA 1	non-coding RNA	RNA, long non-coding	Approved	2q12.3	02q12.3							2015-03-11T00:00:00Z			2015-03-11T00:00:00Z		ENSG00000228763	OTTHUMG00000153229		AA861200
HGNC:26885	LINC-PINT	long intergenic non-protein coding RNA, p53 induced transcript	non-coding RNA	RNA, long non-coding	Approved	7q32.3	07q32.3	FLJ43663|PINT|LincRNA-Pint	p53 induced noncoding transcript	MKLN1-AS1	MKLN1 antisense RNA 1 (head to head)	Long non-coding RNAs (published)	788	2013-07-23T00:00:00Z	2013-10-07T00:00:00Z	2013-10-07T00:00:00Z	2014-11-19T00:00:00Z	378805	ENSG00000231721	OTTHUMG00000155000		BC130416	NR_015431			24070194|24381249	MGI:2673128
HGNC:43773	LINC-ROR	long intergenic non-protein coding RNA, regulator of reprogramming	non-coding RNA	RNA, long non-coding	Approved	18q21.31	18q21.31	lincRNA-RoR|lincRNA-ST8SIA3				Long non-coding RNAs (published)	788	2012-05-01T00:00:00Z			2014-10-22T00:00:00Z	100885779	ENSG00000258609	OTTHUMG00000171587	uc031ril.1	HQ315778	NR_048536			21057500|23208419|23541921|23597480|24463816					615173														lincRNA-RoR
HGNC:16224	LINC00028	long intergenic non-protein coding RNA 28	non-coding RNA	RNA, long non-coding	Approved	20q11.21	20q11.21	dJ1093G12.6		C20orf93|NCRNA00028	chromosome 20 open reading frame 93|non-protein coding RNA 28			2001-07-17T00:00:00Z	2011-08-10T00:00:00Z	2011-08-10T00:00:00Z	2012-10-12T00:00:00Z	140875	ENSG00000233354	OTTHUMG00000032166	uc010ztn.1	AL121751	NR_024358
HGNC:16184	LINC00029	long intergenic non-protein coding RNA 29	non-coding RNA	RNA, long non-coding	Approved	20q13.33	20q13.33	bA305P22.4		C20orf51|NCRNA00029	chromosome 20 open reading frame 51|non-protein coding RNA 29			2001-07-17T00:00:00Z	2011-08-10T00:00:00Z	2011-08-10T00:00:00Z	2013-08-16T00:00:00Z	100144596	ENSG00000125514	OTTHUMG00000032950	uc002yed.3	AL117533|BC069708|BC134343	NR_028295			11780052
HGNC:16506	LINC00032	long intergenic non-protein coding RNA 32	non-coding RNA	RNA, long non-coding	Approved	9p21	09p21			C9orf14|NCRNA00032	chromosome 9 open reading frame 14|non-protein coding RNA 32			2001-09-10T00:00:00Z	2011-08-10T00:00:00Z	2011-08-10T00:00:00Z	2012-10-12T00:00:00Z	158035	ENSG00000231459	OTTHUMG00000019711	uc010mjd.2	AF418573	NR_026679		P0C843
HGNC:32028	LINC00051	long intergenic non-protein coding RNA 51	non-coding RNA	RNA, long non-coding	Approved	8q24.3	08q24.3			C8orf43|NCRNA00051	chromosome 8 open reading frame 43|non-protein coding RNA 51			2005-10-04T00:00:00Z	2011-08-10T00:00:00Z	2011-08-10T00:00:00Z	2012-10-12T00:00:00Z	619434	ENSG00000254008	OTTHUMG00000164636	uc011ljt.2	BC008253	NR_024378
HGNC:26455	LINC00052	long intergenic non-protein coding RNA 52	non-coding RNA	RNA, long non-coding	Approved	15q25.3	15q25.3	FLJ31461		TMEM83|NCRNA00052	transmembrane protein 83|non-protein coding RNA 52			2005-10-25T00:00:00Z	2011-08-10T00:00:00Z	2011-08-10T00:00:00Z	2012-10-12T00:00:00Z	145978	ENSG00000259527		uc002bmc.1	AK056023	XR_017978		Q96N35
HGNC:34521	LINC00083	long intergenic non-protein coding RNA 83	non-coding RNA	RNA, long non-coding	Approved	1q25.2	01q25.2	FLJ44005|RP4-593C16.2		NCRNA00083	non-protein coding RNA 83			2008-09-02T00:00:00Z	2011-08-11T00:00:00Z	2011-08-11T00:00:00Z	2014-11-19T00:00:00Z	400797	ENSG00000188585	OTTHUMG00000035021		AK125993	XR_040317		Q6ZU45
HGNC:31408	LINC00092	long intergenic non-protein coding RNA 92	non-coding RNA	RNA, long non-coding	Approved	9q22.32	09q22.32	bA346B7.1		NCRNA00092	non-protein coding RNA 92			2008-09-03T00:00:00Z	2011-08-11T00:00:00Z	2011-08-11T00:00:00Z	2012-10-12T00:00:00Z	100188953	ENSG00000225194	OTTHUMG00000020288	uc004avx.5	BC043559	NR_024129
HGNC:24742	LINC00094	long intergenic non-protein coding RNA 94	non-coding RNA	RNA, long non-coding	Approved	9q34	09q34	FLJ35348|bA374P20.3		NCRNA00094	non-protein coding RNA 94			2008-09-03T00:00:00Z	2011-08-11T00:00:00Z	2011-08-11T00:00:00Z	2012-10-12T00:00:00Z	266655	ENSG00000235106	OTTHUMG00000020880	uc004ceu.3	AK092667	NR_015427			12477932
HGNC:30470	LINC00102	long intergenic non-protein coding RNA 102	non-coding RNA	RNA, long non-coding	Approved	Xp22.33 and Yp11.31	Xp22.33 and Yp11.31	OTTHUMT00000055623		NCRNA00102	non-protein coding RNA 102	Pseudoautosomal region 1	715	2008-09-05T00:00:00Z	2011-08-11T00:00:00Z	2011-08-11T00:00:00Z	2012-10-12T00:00:00Z	100359394	ENSG00000230542	OTTHUMG00000021072	uc022bry.1		NR_037842
HGNC:31843	LINC00106	long intergenic non-protein coding RNA 106	non-coding RNA	RNA, long non-coding	Approved	Xp22.33 and Yp11.32	Xp22.33 and Yp11.32	OTTHUMG00000021061		CXYorf8|NCRNA00106	chromosome X and Y open reading frame 8|non-protein coding RNA 106	Pseudoautosomal region 1	715	2006-06-30T00:00:00Z	2011-08-11T00:00:00Z	2011-08-11T00:00:00Z	2012-10-12T00:00:00Z	751580	ENSG00000236871	OTTHUMG00000021061			NR_130733
HGNC:1262	LINC00111	long intergenic non-protein coding RNA 111	non-coding RNA	RNA, long non-coding	Approved	21q22.3	21q22.3			C21orf21|NCRNA00111	chromosome 21 open reading frame 21|non-protein coding RNA 111			2000-05-23T00:00:00Z	2011-08-11T00:00:00Z	2011-08-11T00:00:00Z	2012-10-12T00:00:00Z	54090	ENSG00000227702	OTTHUMG00000086772	uc011aes.1	BX099637	NR_024367
HGNC:1263	LINC00112	long intergenic non-protein coding RNA 112	non-coding RNA	RNA, long non-coding	Approved	21q22.3	21q22.3			C21orf22|NCRNA00112	chromosome 21 open reading frame 22|non-protein coding RNA 112			2000-05-23T00:00:00Z	2011-08-11T00:00:00Z	2011-08-11T00:00:00Z	2012-10-12T00:00:00Z	54089	ENSG00000232401	OTTHUMG00000086769	uc002yzm.3		NR_024028
HGNC:1264	LINC00113	long intergenic non-protein coding RNA 113	non-coding RNA	RNA, long non-coding	Approved	21q21.3	21q21.3			C21orf23|NCRNA00113	chromosome 21 open reading frame 23|non-protein coding RNA 113			2000-05-23T00:00:00Z	2011-08-11T00:00:00Z	2011-08-11T00:00:00Z	2012-10-12T00:00:00Z	54088	ENSG00000225298	OTTHUMG00000078708	uc011acl.1		NR_024357
HGNC:1265	LINC00114	long intergenic non-protein coding RNA 114	non-coding RNA	RNA, long non-coding	Approved	21q22.2	21q22.2			C21orf24|NCRNA00114	chromosome 21 open reading frame 24|non-protein coding RNA 114			2000-05-23T00:00:00Z	2011-08-11T00:00:00Z	2011-08-11T00:00:00Z	2014-11-19T00:00:00Z	400866	ENSG00000223806	OTTHUMG00000090771	uc002yxd.3		XR_041645		Q6XXX2						611723
HGNC:26211	LINC00115	long intergenic non-protein coding RNA 115	non-coding RNA	RNA, long non-coding	Approved	1p36.33	01p36.33	FLJ22639		NCRNA00115	non-protein coding RNA 115			2008-09-12T00:00:00Z	2011-08-11T00:00:00Z	2011-08-11T00:00:00Z	2014-11-18T00:00:00Z	79854	ENSG00000225880	OTTHUMG00000141258	uc010nxx.3	BC017762	XR_017693			12477932
HGNC:28717	LINC00152	long intergenic non-protein coding RNA 152	non-coding RNA	RNA, long non-coding	Approved	2p11.2	02p11.2	MGC4677		C2orf59|NCRNA00152	chromosome 2 open reading frame 59|non-protein coding RNA 152			2007-06-14T00:00:00Z	2011-08-11T00:00:00Z	2011-08-11T00:00:00Z	2014-11-18T00:00:00Z	112597	ENSG00000222041	OTTHUMG00000130273	uc002ssk.4	BC009508	XR_042051			24523021|23801869|22689435|24036268
HGNC:1283	LINC00158	long intergenic non-protein coding RNA 158	non-coding RNA	RNA, long non-coding	Approved	21q21.3	21q21.3			C21orf42|NCRNA00158	chromosome 21 open reading frame 42|non-protein coding RNA 158			2000-05-23T00:00:00Z	2011-08-11T00:00:00Z	2011-08-11T00:00:00Z	2014-11-18T00:00:00Z	54072	ENSG00000185433	OTTHUMG00000078368	uc002ylk.3		NR_024027		P58513
HGNC:1285	LINC00159	long intergenic non-protein coding RNA 159	non-coding RNA	RNA, long non-coding	Approved	21q22.11	21q22.11			C21orf44|NCRNA00159	chromosome 21 open reading frame 44|non-protein coding RNA 159			2000-05-23T00:00:00Z	2011-08-11T00:00:00Z	2011-08-11T00:00:00Z	2012-10-12T00:00:00Z	100551499	ENSG00000230323	OTTHUMG00000085307	uc021wij.1		NR_038033
HGNC:1294	LINC00160	long intergenic non-protein coding RNA 160	non-coding RNA	RNA, long non-coding	Approved	21q22.12	21q22.12			C21orf52|NCRNA00160	chromosome 21 open reading frame 52|non-protein coding RNA 160			2000-05-23T00:00:00Z	2011-08-11T00:00:00Z	2011-08-11T00:00:00Z	2014-11-18T00:00:00Z	54064	ENSG00000230978	OTTHUMG00000086234	uc031rvf.1		NR_024351
HGNC:17138	LINC00161	long intergenic non-protein coding RNA 161	non-coding RNA	RNA, long non-coding	Approved	21q21.3	21q21.3			C21orf100|NCRNA00161	chromosome 21 open reading frame 100|non-protein coding RNA 161			2001-11-21T00:00:00Z	2011-08-11T00:00:00Z	2011-08-11T00:00:00Z	2014-11-19T00:00:00Z	118421	ENSG00000226935	OTTHUMG00000078748	uc002ymn.3	AY063458	NR_026552			12036297
HGNC:19725	LINC00162	long intergenic non-protein coding RNA 162	non-coding RNA	RNA, long non-coding	Approved	21q22.3	21q22.3	PRED74|NLC1-C	narcolepsy candidate region 1 gene C	C21orf113|NCRNA00162	chromosome 21 open reading frame 113|non-protein coding RNA 162	Long non-coding RNAs (published)	788	2003-10-02T00:00:00Z	2011-08-11T00:00:00Z	2011-08-11T00:00:00Z	2015-01-29T00:00:00Z	378825	ENSG00000275874	OTTHUMG00000090292	uc032qby.1	BC027456	NR_024089		P0C852	16826516
HGNC:33165	LINC00163	long intergenic non-protein coding RNA 163	non-coding RNA	RNA, long non-coding	Approved	21q22.3	21q22.3	NLC1-A|NLC1A	narcolepsy candidate-region 1 gene A|narcolepsy candidate region gene 1A	C21orf134|NCRNA00163	chromosome 21 open reading frame 134|non-protein coding RNA 163	Long non-coding RNAs (published)	788	2007-08-15T00:00:00Z	2011-08-11T00:00:00Z	2011-08-11T00:00:00Z	2014-11-18T00:00:00Z	727699	ENSG00000234880	OTTHUMG00000090296	uc021wjz.1	BC036902	NR_033840			16826516					610259
HGNC:33166	LINC00165	long intergenic non-protein coding RNA 165	non-coding RNA	RNA, long non-coding	Approved	21q22.3	21q22.3	NLC1-B	narcolepsy candidate-region 1 gene B	C21orf135|NCRNA00165	chromosome 21 open reading frame 135|non-protein coding RNA 165	Long non-coding RNAs (published)	788	2007-08-15T00:00:00Z	2011-08-11T00:00:00Z	2011-08-11T00:00:00Z	2014-11-18T00:00:00Z	727701	ENSG00000261706			BC009635				16826516
HGNC:30468	LINC00167	long intergenic non-protein coding RNA 167	non-coding RNA	RNA, long non-coding	Approved	11q24.3	11q24.3	FLJ31394		C11orf37|NCRNA00167	chromosome 11 open reading frame 37|non-protein coding RNA 167			2005-09-18T00:00:00Z	2011-08-11T00:00:00Z	2011-08-11T00:00:00Z	2012-10-12T00:00:00Z	440072	ENSG00000233220	OTTHUMG00000165763	uc009zcu.2	AK055956	XR_040639		Q96N53
HGNC:33791	LINC00173	long intergenic non-protein coding RNA 173	non-coding RNA	RNA, long non-coding	Approved	12q24.22	12q24.22	FLJ42957		NCRNA00173	non-protein coding RNA 173			2009-03-16T00:00:00Z	2011-08-11T00:00:00Z	2011-08-11T00:00:00Z	2012-10-12T00:00:00Z	100287569	ENSG00000196668	OTTHUMG00000157726	uc001tvx.2	AC090670|BC038547|BC121822	NR_027345		Q6ZV60
HGNC:27788	LINC00174	long intergenic non-protein coding RNA 174	non-coding RNA	RNA, long non-coding	Approved	7q11.21	07q11.21			NCRNA00174	non-protein coding RNA 174			2009-03-18T00:00:00Z	2013-12-05T00:00:00Z	2013-12-05T00:00:00Z	2014-11-18T00:00:00Z	285908	ENSG00000179406	OTTHUMG00000156590	uc003tux.4	AK091213	NR_026873
HGNC:27655	LINC00176	long intergenic non-protein coding RNA 176	non-coding RNA	RNA, long non-coding	Approved	20q13.33	20q13.33	DKFZp434G015|FLJ27267		PRR17|NCRNA00176	proline rich 17|non-protein coding RNA 176			2006-08-24T00:00:00Z	2011-08-11T00:00:00Z	2011-08-11T00:00:00Z	2014-11-18T00:00:00Z	284739	ENSG00000196421	OTTHUMG00000033015	uc002yhq.3		NR_027686		Q6ZNR8
HGNC:37192	LINC00184	long intergenic non-protein coding RNA 184	non-coding RNA	RNA, long non-coding	Approved	1q42.3	01q42.3	HANC		NCRNA00184	non-protein coding RNA 184			2009-08-18T00:00:00Z	2011-08-11T00:00:00Z	2011-08-11T00:00:00Z	2014-11-19T00:00:00Z	100302691	ENSG00000224939	OTTHUMG00000037979	uc021pkr.1	AJ421679	NR_033927
HGNC:18461	LINC00189	long intergenic non-protein coding RNA 189	non-coding RNA	RNA, long non-coding	Approved	21q22.11	21q22.11			C21orf109|NCRNA00189	chromosome 21 open reading frame 109|non-protein coding RNA 189			2002-07-05T00:00:00Z	2011-08-11T00:00:00Z	2011-08-11T00:00:00Z	2014-11-18T00:00:00Z	193629	ENSG00000215533	OTTHUMG00000078876	uc002yni.3	AF490769	NR_027072			12036298
HGNC:30974	LINC00200	long intergenic non-protein coding RNA 200	non-coding RNA	RNA, long non-coding	Approved	10p15.3	10p15.3	FLJ40354		C10orf139|NCRNA00200	chromosome 10 open reading frame 139|non-protein coding RNA 200			2007-08-02T00:00:00Z	2011-08-11T00:00:00Z	2011-08-11T00:00:00Z	2014-11-18T00:00:00Z	399706	ENSG00000229205	OTTHUMG00000017539	uc010qag.1	AK097673	NR_015376
HGNC:24672	LINC00202-1	long intergenic non-protein coding RNA 202-1	non-coding RNA	RNA, long non-coding	Approved	10p12.1	10p12.1	bB27G4.1		C10orf51|NCRNA00202|LINC00202	chromosome 10 open reading frame 51|non-protein coding RNA 202|long intergenic non-protein coding RNA 202			2004-05-27T00:00:00Z	2012-12-18T00:00:00Z	2012-12-18T00:00:00Z	2014-11-18T00:00:00Z	387644	ENSG00000232224	OTTHUMG00000017849	uc001itf.2	AK097405	NR_026795
HGNC:44917	LINC00202-2	long intergenic non-protein coding RNA 202-2	non-coding RNA	RNA, long non-coding	Approved	10p12.1	10p12.1							2012-12-18T00:00:00Z			2013-07-05T00:00:00Z	731789	ENSG00000231976	OTTHUMG00000017842	uc001isu.4		NR_026794
HGNC:16420	LINC00205	long intergenic non-protein coding RNA 205	non-coding RNA	RNA, long non-coding	Approved	21q22.3	21q22.3			C21orf86|NCRNA00205	chromosome 21 open reading frame 86|non-protein coding RNA 205			2001-08-24T00:00:00Z	2011-08-11T00:00:00Z	2011-08-11T00:00:00Z	2012-10-12T00:00:00Z	257103	ENSG00000223768	OTTHUMG00000090403		AF426264	XR_920592		P59089	12036297
HGNC:37255	LINC00207	long intergenic non-protein coding RNA 207	non-coding RNA	RNA, long non-coding	Approved	22q13.31	22q13.31			NCRNA00207	non-protein coding RNA 207			2009-10-02T00:00:00Z	2011-08-11T00:00:00Z	2011-08-11T00:00:00Z	2014-11-19T00:00:00Z	388910	ENSG00000187012	OTTHUMG00000150462	uc011aqg.2	BC144508	NR_028409							LINC00207
HGNC:15535	LINC00208	long intergenic non-protein coding RNA 208	non-coding RNA	RNA, long non-coding	Approved	8p23.1	08p23.1			C8orf14|NCRNA00208	chromosome 8 open reading frame 14|non-protein coding RNA 208			2001-04-25T00:00:00Z	2011-08-11T00:00:00Z	2011-08-11T00:00:00Z	2012-10-12T00:00:00Z	83655	ENSG00000170983	OTTHUMG00000161738	uc022arx.1	AJ291678	NR_040035		Q96KT6
HGNC:37458	LINC00210	long intergenic non-protein coding RNA 210	non-coding RNA	RNA, long non-coding	Approved	1q41	01q41	RP11-72L13.1		NCRNA00210	non-protein coding RNA 210			2009-10-15T00:00:00Z	2011-08-11T00:00:00Z	2011-08-11T00:00:00Z	2012-10-12T00:00:00Z	100885798	ENSG00000231814	OTTHUMG00000039497	uc031psc.1		NR_048550
HGNC:37459	LINC00211	long intergenic non-protein coding RNA 211	non-coding RNA	RNA, long non-coding	Approved	2p22.2	02p22.2			NCRNA00211	non-protein coding RNA 211			2009-10-16T00:00:00Z	2011-08-11T00:00:00Z	2011-08-11T00:00:00Z	2014-01-06T00:00:00Z	101929559	ENSG00000237803	OTTHUMG00000152169	uc002rqj.2		NR_110012
HGNC:20191	LINC00216	long intergenic non-protein coding RNA 216	non-coding RNA	RNA, long non-coding	Approved	14q22.3	14q22.3	PRO1617		C14orf107|NCRNA00216	chromosome 14 open reading frame 107|non-protein coding RNA 216			2002-12-20T00:00:00Z	2011-08-11T00:00:00Z	2011-08-11T00:00:00Z	2012-10-12T00:00:00Z	55451	ENSG00000279636			AF116641
HGNC:20169	LINC00221	long intergenic non-protein coding RNA 221	non-coding RNA	RNA, long non-coding	Approved	14q32.33	14q32.33			C14orf98|NCRNA00221	chromosome 14 open reading frame 98|non-protein coding RNA 221			2003-01-13T00:00:00Z	2011-08-11T00:00:00Z	2011-08-11T00:00:00Z	2015-01-29T00:00:00Z	338005	ENSG00000270816	OTTHUMG00000152084	uc032bnl.1	AK058096	NR_027457
HGNC:21560	LINC00222	long intergenic non-protein coding RNA 222	non-coding RNA	RNA, long non-coding	Approved	6q21	06q21	dJ354J5.2		C6orf181|NCRNA00222	chromosome 6 open reading frame 181|non-protein coding RNA 222			2003-11-26T00:00:00Z	2011-08-11T00:00:00Z	2011-08-11T00:00:00Z	2014-11-19T00:00:00Z	387111	ENSG00000203801	OTTHUMG00000015330	uc003pso.1	AY927445	NR_033376
HGNC:20168	LINC00226	long intergenic non-protein coding RNA 226	non-coding RNA	RNA, long non-coding	Approved	14q32.33	14q32.33			C14orf97|NCRNA00226	chromosome 14 open reading frame 97|non-protein coding RNA 226			2003-01-13T00:00:00Z	2011-08-11T00:00:00Z	2011-08-11T00:00:00Z	2015-01-29T00:00:00Z	338004	ENSG00000276210	OTTHUMG00000152078	uc032bnj.1	AW205017	NR_033375
HGNC:13240	LINC00229	long intergenic non-protein coding RNA 229	non-coding RNA	RNA, long non-coding	Approved	22q13.3	22q13.3	dJ474I12.C22.2		C22orf10|NCRNA00229	chromosome 22 open reading frame 10|non-protein coding RNA 229			2004-06-07T00:00:00Z	2011-08-11T00:00:00Z	2011-08-11T00:00:00Z	2012-10-12T00:00:00Z	414351	ENSG00000234300	OTTHUMG00000149974	uc021wrf.1		NR_044991
HGNC:14138	LINC00235	long intergenic non-protein coding RNA 235	non-coding RNA	RNA, long non-coding	Approved	16p13.3	16p13.3			C16orf10|NCRNA00235	chromosome 16 open reading frame 10|non-protein coding RNA 235			2000-12-21T00:00:00Z	2011-08-11T00:00:00Z	2011-08-11T00:00:00Z	2012-10-12T00:00:00Z	64493	ENSG00000277142		uc010uuh.1	AW298011	NR_024121
HGNC:38166	LINC00237	long intergenic non-protein coding RNA 237	non-coding RNA	RNA, long non-coding	Approved	20p11.23	20p11.23			NCRNA00237	non-protein coding RNA 237			2010-06-28T00:00:00Z	2011-08-11T00:00:00Z	2011-08-11T00:00:00Z	2014-04-07T00:00:00Z	101180898	ENSG00000225127	OTTHUMG00000032017						23034868					614992
HGNC:20100	LINC00238	long intergenic non-protein coding RNA 238	non-coding RNA	RNA, long non-coding	Approved	14q23.3	14q23.3			C14orf53|NCRNA00238	chromosome 14 open reading frame 53|non-protein coding RNA 238			2002-12-18T00:00:00Z	2011-08-11T00:00:00Z	2011-08-11T00:00:00Z	2012-10-12T00:00:00Z	440184	ENSG00000196553	OTTHUMG00000029779	uc001xiu.4		NR_024338
HGNC:20119	LINC00239	long intergenic non-protein coding RNA 239	non-coding RNA	RNA, long non-coding	Approved	14q32.31	14q32.31			C14orf72|NCRNA00239	chromosome 14 open reading frame 72|non-protein coding RNA 239			2002-12-18T00:00:00Z	2011-08-11T00:00:00Z	2011-08-11T00:00:00Z	2012-10-12T00:00:00Z	145200	ENSG00000258512		uc010awj.3		NR_026774
HGNC:18772	LINC00240	long intergenic non-protein coding RNA 240	non-coding RNA	RNA, long non-coding	Approved	6p21	06p21	bA373D17.1		C6orf41|NCRNA00240	chromosome 6 open reading frame 41|non-protein coding RNA 240			2003-11-26T00:00:00Z	2011-08-11T00:00:00Z	2011-08-11T00:00:00Z	2012-10-12T00:00:00Z	100133205	ENSG00000224843	OTTHUMG00000014466	uc003nit.4		NR_026775
HGNC:21249	LINC00242	long intergenic non-protein coding RNA 242	non-coding RNA	RNA, long non-coding	Approved	6q28	06q28	FLJ31451|dJ266L20.5		C6orf122|NCRNA00242	chromosome 6 open reading frame 122|non-protein coding RNA 242			2003-11-26T00:00:00Z	2011-08-11T00:00:00Z	2011-08-11T00:00:00Z	2014-11-19T00:00:00Z	401288	ENSG00000229214	OTTHUMG00000016064	uc003qxj.2	AK056013	NR_026781		Q5T6M2
HGNC:30956	LINC00243	long intergenic non-protein coding RNA 243	non-coding RNA	RNA, long non-coding	Approved	6p21.33	06p21.33	bQB230F21.2|FLJ40693|bQB10J12.2		C6orf214|NCRNA00243	chromosome 6 open reading frame 214 (putative)|non-protein coding RNA 243			2004-01-16T00:00:00Z	2011-08-11T00:00:00Z	2011-08-11T00:00:00Z	2012-10-12T00:00:00Z	401247	ENSG00000236006	OTTHUMG00000031539		AK098012	NR_130726
HGNC:13245	LINC00244	long intergenic non-protein coding RNA 244	non-coding RNA	RNA, long non-coding	Approved	7q36	07q36			C7orf4|NCRNA00244	chromosome 7 open reading frame 4|non-protein coding RNA 244			2001-06-25T00:00:00Z	2011-08-11T00:00:00Z	2011-08-11T00:00:00Z	2012-10-12T00:00:00Z	64433	ENSG00000279418		uc011kvw.1	AF107456	NR_024119			10329000
HGNC:31950	LINC00251	long intergenic non-protein coding RNA 251	non-coding RNA	RNA, long non-coding	Approved	8q13.1	08q13.1			C8orf25|NCRNA00251	chromosome 8 open reading frame 25|non-protein coding RNA 251			2005-04-26T00:00:00Z	2011-08-11T00:00:00Z	2011-08-11T00:00:00Z	2012-10-12T00:00:00Z	552859	ENSG00000280725		uc022ave.1	BX110670	NR_038901
HGNC:14160	LINC00254	long intergenic non-protein coding RNA 254	non-coding RNA	RNA, long non-coding	Approved	16p13.3	16p13.3			C16orf32|NCRNA00254	chromosome 16 open reading frame 32|non-protein coding RNA 254			2000-12-21T00:00:00Z	2011-08-11T00:00:00Z	2011-08-11T00:00:00Z	2012-10-12T00:00:00Z	64735	ENSG00000281219		uc032ept.1	AI209093	NR_033914
HGNC:28770	LINC00260	long intergenic non-protein coding RNA 260	non-coding RNA	RNA, long non-coding	Approved	1q32.1	01q32.1	MGC5457		C1orf217|NCRNA00260	chromosome 1 open reading frame 217|non-protein coding RNA 260			2007-08-02T00:00:00Z	2011-08-11T00:00:00Z	2011-08-11T00:00:00Z	2014-11-18T00:00:00Z	84719			uc031prr.1	BC000988	NR_046213			12477932
HGNC:16189	LINC00261	long intergenic non-protein coding RNA 261	non-coding RNA	RNA, long non-coding	Approved	20p11.21	20p11.21	bA216C10.1|HCCDR1|TCONS_00027846|ALIEN|DEANR1	hepatocellular carcinoma down-regulated RNA 1|definitive endoderm-associated long non-coding RNA 1	C20orf56|NCRNA00261	chromosome 20 open reading frame 56|non-protein coding RNA 261			2001-07-17T00:00:00Z	2013-07-03T00:00:00Z	2013-07-03T00:00:00Z	2015-05-22T00:00:00Z	140828	ENSG00000259974	OTTHUMG00000046240	uc010zsp.2		NR_001558			23801869|22681909|25959816
HGNC:17776	LINC00264	long intergenic non-protein coding RNA 264	non-coding RNA	RNA, long non-coding	Approved	10p12.1	10p12.1	bA128B16.2		C10orf50|NCRNA00264	chromosome 10 open reading frame 50|non-protein coding RNA 264			2004-05-27T00:00:00Z	2011-08-11T00:00:00Z	2011-08-11T00:00:00Z	2014-11-19T00:00:00Z	645528	ENSG00000233261	OTTHUMG00000017839	uc001ist.3		XR_040540
HGNC:28019	LINC00265	long intergenic non-protein coding RNA 265	non-coding RNA	RNA, long non-coding	Approved	7p14.1	07p14.1	NCRNA00265-1	non-protein coding RNA 265-1	NCRNA00265	non-protein coding RNA 265			2010-06-07T00:00:00Z	2011-08-11T00:00:00Z	2011-08-11T00:00:00Z	2014-11-18T00:00:00Z	349114	ENSG00000188185	OTTHUMG00000155273	uc003thf.3		NR_026999			12477932
HGNC:16202	LINC00266-1	long intergenic non-protein coding RNA 266-1	non-coding RNA	RNA, long non-coding	Approved	20q13.33	20q13.33	bA476I15.3		C20orf69|NCRNA00266|NCRNA00266-1	chromosome 20 open reading frame 69|non-protein coding RNA 266|non-protein coding RNA 266-1			2001-07-17T00:00:00Z	2011-08-11T00:00:00Z	2011-08-11T00:00:00Z	2012-10-12T00:00:00Z	140849	ENSG00000149656	OTTHUMG00000033036	uc002yio.1	BC118988	NR_040415
HGNC:21112	LINC00266-3	long intergenic non-protein coding RNA 266-3	non-coding RNA	RNA, long non-coding	Approved	6p25.3	06p25.3	dJ24O22.2		C6orf88|NCRNA00266C|NCRNA00266-3	chromosome 6 open reading frame 88|non-protein coding RNA 266C|non-protein coding RNA 266-3			2003-11-26T00:00:00Z	2011-08-11T00:00:00Z	2011-08-11T00:00:00Z	2014-11-18T00:00:00Z	441123	ENSG00000170590	OTTHUMG00000014109	uc032win.1		NR_109817
HGNC:38543	LINC00268	long intergenic non-protein coding RNA 268	non-coding RNA	RNA, long non-coding	Approved	9p11.2	09p11.2	NCRNA00268A|NCRNA00268-1		NCRNA00268	non-protein coding RNA 268			2010-06-09T00:00:00Z	2011-08-11T00:00:00Z	2011-08-11T00:00:00Z	2012-10-12T00:00:00Z	441426				AK126863
HGNC:26586	LINC00269	long intergenic non-protein coding RNA 269	non-coding RNA	RNA, long non-coding	Approved	Xq13.1	Xq13.1	FLJ33610		CXorf62|NCRNA00269	chromosome X open reading frame 62|non-protein coding RNA 269			2007-08-02T00:00:00Z	2011-08-11T00:00:00Z	2011-08-11T00:00:00Z	2014-11-19T00:00:00Z	100996279	ENSG00000215162	OTTHUMG00000021754	uc004dxj.1	AK090929	NR_103715		Q8N2A0
HGNC:32526	LINC00271	long intergenic non-protein coding RNA 271	non-coding RNA	RNA, long non-coding	Approved	6q23.3	06q23.3			C6orf217|NCRNA00271	chromosome 6 open reading frame 217|non-protein coding RNA 271			2006-02-20T00:00:00Z	2011-08-11T00:00:00Z	2011-08-11T00:00:00Z	2012-10-12T00:00:00Z	100131814	ENSG00000231028	OTTHUMG00000015632	uc010kgm.2		NR_026805		P0C7V0
HGNC:26898	LINC00272	long intergenic non-protein coding RNA 272	non-coding RNA	RNA, long non-coding	Approved	1q25.3	01q25.3	RP1-223H12.3		C1orf120|NCRNA00272	chromosome 1 open reading frame 120|non-protein coding RNA 272			2005-06-21T00:00:00Z	2011-08-11T00:00:00Z	2011-08-11T00:00:00Z	2014-11-18T00:00:00Z	388719	ENSG00000203729	OTTHUMG00000037402	uc009wxv.1	AF508909	NM_001010899			12801632
HGNC:38595	LINC00273	long intergenic non-protein coding RNA 273	non-coding RNA	RNA, long non-coding	Approved	16p11.2	16p11.2	TOP|NCRNA00273-1	non-protein coding RNA 273-1	NCRNA00273	non-protein coding RNA 273			2010-06-28T00:00:00Z	2011-08-11T00:00:00Z	2011-08-11T00:00:00Z	2014-09-30T00:00:00Z	649159	ENSG00000256642	OTTHUMG00000176379	uc021thl.1	AY587847	NR_038368							LINC00273
HGNC:38663	LINC00276	long intergenic non-protein coding RNA 276	non-coding RNA	RNA, long non-coding	Approved	2p24.3	02p24.3			NCRNA00276	non-protein coding RNA 276			2010-07-07T00:00:00Z	2011-08-11T00:00:00Z	2011-08-11T00:00:00Z	2014-11-18T00:00:00Z	100499171	ENSG00000230448	OTTHUMG00000151716	uc002rby.3	BC035112	NR_103814
HGNC:38712	LINC00278	long intergenic non-protein coding RNA 278	non-coding RNA	RNA, long non-coding	Approved	Yp11.31	Yp11.31			NCRNA00278	non-protein coding RNA 278			2010-07-28T00:00:00Z	2011-08-11T00:00:00Z	2011-08-11T00:00:00Z	2012-10-12T00:00:00Z	100873962	ENSG00000231535	OTTHUMG00000036157	uc031tkv.1		NR_046502
HGNC:38724	LINC00279	long intergenic non-protein coding RNA 279	non-coding RNA	RNA, long non-coding	Approved	Yp11.2	Yp11.2			NCRNA00279	non-protein coding RNA 279			2010-07-28T00:00:00Z	2011-08-11T00:00:00Z	2011-08-11T00:00:00Z	2012-10-12T00:00:00Z	100873963	ENSG00000232348	OTTHUMG00000041258			XR_938649
HGNC:38803	LINC00280	long intergenic non-protein coding RNA 280	non-coding RNA	RNA, long non-coding	Approved	Yp11.2	Yp11.2			NCRNA00280	non-protein coding RNA 280			2010-08-05T00:00:00Z	2011-08-11T00:00:00Z	2011-08-11T00:00:00Z	2012-10-12T00:00:00Z	100873964	ENSG00000229643	OTTHUMG00000040955	uc033fec.1		NR_046505
HGNC:26737	LINC00282	long intergenic non-protein coding RNA 282	non-coding RNA	RNA, long non-coding	Approved	13q14.3	13q14.3	FLJ37307		NCRNA00282	non-protein coding RNA 282			2010-08-05T00:00:00Z	2011-08-10T00:00:00Z	2011-08-10T00:00:00Z	2014-11-18T00:00:00Z	283521	ENSG00000281106		uc010tgq.1	AK094626	NR_027047
HGNC:38809	LINC00283	long intergenic non-protein coding RNA 283	non-coding RNA	RNA, long non-coding	Approved	13q33.1	13q33.1			NCRNA00283	non-protein coding RNA 283			2010-08-05T00:00:00Z	2011-08-10T00:00:00Z	2011-08-10T00:00:00Z	2012-10-12T00:00:00Z	100874057	ENSG00000231633	OTTHUMG00000017311
HGNC:26981	LINC00284	long intergenic non-protein coding RNA 284	non-coding RNA	RNA, long non-coding	Approved	13q14.11	13q14.11			NCRNA00284	non-protein coding RNA 284			2010-08-05T00:00:00Z	2011-08-10T00:00:00Z	2011-08-10T00:00:00Z	2014-11-18T00:00:00Z	121838	ENSG00000233725	OTTHUMG00000016827	uc001uzg.3	AK001938	NR_026955
HGNC:38515	LINC00290	long intergenic non-protein coding RNA 290	non-coding RNA	RNA, long non-coding	Approved	4q34.3	04q34.3			NCRNA00290	non-protein coding RNA 290			2010-09-13T00:00:00Z	2011-08-11T00:00:00Z	2011-08-11T00:00:00Z	2014-11-19T00:00:00Z	728081	ENSG00000248197	OTTHUMG00000160706	uc003iuz.3	AF088005	NR_033918
HGNC:39078	LINC00293	long intergenic non-protein coding RNA 293	non-coding RNA	RNA, long non-coding	Approved	8q11.1	08q11.1	BEYLA		NCRNA00293	non-protein coding RNA 293			2010-10-05T00:00:00Z	2011-08-11T00:00:00Z	2011-08-11T00:00:00Z	2014-11-18T00:00:00Z	497634	ENSG00000253314	OTTHUMG00000164130	uc003xqb.1	AK097475	NR_027012								609543
HGNC:27456	LINC00294	long intergenic non-protein coding RNA 294	non-coding RNA	RNA, long non-coding	Approved	11p13	11p13			NCRNA00294	non-protein coding RNA 294			2010-10-05T00:00:00Z	2011-08-11T00:00:00Z	2011-08-11T00:00:00Z	2012-10-12T00:00:00Z	283267	ENSG00000280798		uc001mug.6	BC046921	NR_015451								612296
HGNC:39210	LINC00297	long intergenic non-protein coding RNA 297	non-coding RNA	RNA, long non-coding	Approved	13q12.3	13q12.3			NCRNA00297	non-protein coding RNA 297			2010-11-23T00:00:00Z	2011-08-10T00:00:00Z	2011-08-10T00:00:00Z	2012-10-12T00:00:00Z	100874059	ENSG00000224329	OTTHUMG00000147351	uc031qkw.1		NR_046510
HGNC:49257	LINC00298	long intergenic non-protein coding RNA 298	non-coding RNA	RNA, long non-coding	Approved	2p25.1	02p25.1							2013-10-14T00:00:00Z			2013-10-14T00:00:00Z	339788	ENSG00000235665	OTTHUMG00000151595			NR_015405
HGNC:27940	LINC00299	long intergenic non-protein coding RNA 299	non-coding RNA	RNA, long non-coding	Approved	2p25.1	02p25.1	FLJ45673		C2orf46|NCRNA00299	chromosome 2 open reading frame 46|non-protein coding RNA 299			2006-08-24T00:00:00Z	2011-08-10T00:00:00Z	2011-08-10T00:00:00Z	2014-11-18T00:00:00Z	339789	ENSG00000236790	OTTHUMG00000112455	uc002qyy.1	AK127578	NR_034135		Q6ZSB3	12477932
HGNC:28603	LINC00301	long intergenic non-protein coding RNA 301	non-coding RNA	RNA, long non-coding	Approved	11q12.2	11q12.2	MGC39681		C11orf64|NCRNA00301	chromosome 11 open reading frame 64|non-protein coding RNA 301			2006-03-10T00:00:00Z	2011-08-10T00:00:00Z	2011-08-10T00:00:00Z	2014-11-19T00:00:00Z	283197	ENSG00000181995	OTTHUMG00000141269	uc001npt.3	AK058123	NR_026946		Q8NCQ3	12477932
HGNC:31825	LINC00302	long intergenic non-protein coding RNA 302	non-coding RNA	RNA, long non-coding	Approved	1q21.3	01q21.3	XP33		C1orf46|NCRNA00302	chromosome 1 open reading frame 46|non-protein coding RNA 302			2004-09-16T00:00:00Z	2011-08-10T00:00:00Z	2011-08-10T00:00:00Z	2014-11-19T00:00:00Z	388699	ENSG00000176075	OTTHUMG00000012386		AF005082	XR_918273			9344646
HGNC:26865	LINC00303	long intergenic non-protein coding RNA 303	non-coding RNA	RNA, long non-coding	Approved	1q32.1	01q32.1	FLJ40343		C1orf157|NCRNA00303	chromosome 1 open reading frame 157|non-protein coding RNA 303			2005-07-15T00:00:00Z	2011-08-10T00:00:00Z	2011-08-10T00:00:00Z	2014-11-18T00:00:00Z	284573	ENSG00000176754	OTTHUMG00000036054	uc010pqo.1	AK097662	NR_027902		Q3SY05
HGNC:26713	LINC00304	long intergenic non-protein coding RNA 304	non-coding RNA	RNA, long non-coding	Approved	16q24.3	16q24.3	FLJ36701		C16orf81|NCRNA00304	chromosome 16 open reading frame 81|non-protein coding RNA 304			2006-08-22T00:00:00Z	2011-08-10T00:00:00Z	2011-08-10T00:00:00Z	2014-11-19T00:00:00Z	283860	ENSG00000180422	OTTHUMG00000175524	uc002fms.3	AK094020	NR_024347		Q8N9R0
HGNC:28597	LINC00305	long intergenic non-protein coding RNA 305	non-coding RNA	RNA, long non-coding	Approved	18q22.1	18q22.1	MGC39571|HsT1235		C18orf20|NCRNA00305	chromosome 18 open reading frame 20|non-protein coding RNA 305			2004-05-05T00:00:00Z	2011-08-10T00:00:00Z	2011-08-10T00:00:00Z	2014-11-19T00:00:00Z	221241	ENSG00000179676	OTTHUMG00000060637	uc010dqk.2	BC029565	NM_152728		Q7Z4B0	12477932
HGNC:16727	LINC00307	long intergenic non-protein coding RNA 307	non-coding RNA	RNA, long non-coding	Approved	21q22.11	21q22.11	D21S2091E		NCRNA00307	non-protein coding RNA 307			2011-04-14T00:00:00Z	2011-08-10T00:00:00Z	2011-08-10T00:00:00Z	2014-11-18T00:00:00Z	266919	ENSG00000227342	OTTHUMG00000081871	uc021wif.1	AY063455	NR_038855			12036297
HGNC:16023	LINC00308	long intergenic non-protein coding RNA 308	non-coding RNA	RNA, long non-coding	Approved	21q21.1	21q21.1	PRED16		C21orf74|NCRNA00308	chromosome 21 open reading frame 74|non-protein coding RNA 308			2002-11-26T00:00:00Z	2011-08-10T00:00:00Z	2011-08-10T00:00:00Z	2014-11-18T00:00:00Z	54143	ENSG00000184856	OTTHUMG00000078244	uc021whu.1	AY077696	NR_038400		Q8TCZ7	12036298
HGNC:25279	LINC00309	long intergenic non-protein coding RNA 309	non-coding RNA	RNA, long non-coding	Approved	2p14	02p14			NCRNA00309	non-protein coding RNA 309			2011-04-14T00:00:00Z	2011-08-10T00:00:00Z	2011-08-10T00:00:00Z	2014-11-18T00:00:00Z	150992	ENSG00000230923	OTTHUMG00000152633	uc021vio.1		NR_033837
HGNC:16414	LINC00310	long intergenic non-protein coding RNA 310	non-coding RNA	RNA, long non-coding	Approved	21q22.11	21q22.11			C21orf82|NCRNA00310	chromosome 21 open reading frame 82|non-protein coding RNA 310			2001-08-24T00:00:00Z	2011-08-10T00:00:00Z	2011-08-10T00:00:00Z	2014-11-19T00:00:00Z	114036	ENSG00000227456	OTTHUMG00000086190	uc002yts.2	AF426258	NR_027266		P59036	12036297
HGNC:28312	LINC00311	long intergenic non-protein coding RNA 311	non-coding RNA	RNA, long non-coding	Approved	16q24.1	16q24.1	MGC22001		TMEM148|NCRNA00311	transmembrane protein 148|non-protein coding RNA 311			2006-04-04T00:00:00Z	2011-08-10T00:00:00Z	2011-08-10T00:00:00Z	2014-11-18T00:00:00Z	197196	ENSG00000179219	OTTHUMG00000137643	uc021tmc.1	BC030801	XR_017879		Q8N616	12477932
HGNC:6662	LINC00312	long intergenic non-protein coding RNA 312	non-coding RNA	RNA, long non-coding	Approved	3p25.3	03p25.3	NAG7|NAG-7|ERR10|ERR-10|LMCD1DN	nasopharyngeal carcinoma candidate 7|estrogen receptor repressor 10|LMCD1 downstream neighbor	LOH3CR2A|NCRNA00312	loss of heterozygosity, 3, chromosomal region 2, gene A|non-protein coding RNA 312	Long non-coding RNAs (published)	788	1999-12-22T00:00:00Z	2011-08-11T00:00:00Z	2011-08-11T00:00:00Z	2015-01-29T00:00:00Z	29931	ENSG00000237697	OTTHUMG00000154967	uc010hci.3	AF086709	NR_024065		Q9Y6C7	12452030|12918109|24168098|23529758					610485
HGNC:16416	LINC00313	long intergenic non-protein coding RNA 313	non-coding RNA	RNA, long non-coding	Approved	21q22.3	21q22.3			C21orf84|NCRNA00313	chromosome 21 open reading frame 84|non-protein coding RNA 313			2001-08-24T00:00:00Z	2011-08-10T00:00:00Z	2011-08-10T00:00:00Z	2014-11-19T00:00:00Z	114038	ENSG00000185186	OTTHUMG00000086867	uc032pqx.1	AF426261	NR_026863		P59037	12036297
HGNC:16622	LINC00314	long intergenic non-protein coding RNA 314	non-coding RNA	RNA, long non-coding	Approved	21q21.3	21q21.3			C21orf94|NCRNA00314	chromosome 21 open reading frame 94|non-protein coding RNA 314			2002-07-05T00:00:00Z	2011-08-10T00:00:00Z	2011-08-10T00:00:00Z	2014-11-18T00:00:00Z	246705	ENSG00000178457	OTTHUMG00000074158	uc002ymj.3	AF427489	NR_027246			12036297
HGNC:16621	LINC00315	long intergenic non-protein coding RNA 315	non-coding RNA	RNA, long non-coding	Approved	21q22.3	21q22.3			C21orf93|NCRNA00315	chromosome 21 open reading frame 93|non-protein coding RNA 315			2002-11-26T00:00:00Z	2011-08-10T00:00:00Z	2011-08-10T00:00:00Z	2014-11-18T00:00:00Z	246704	ENSG00000184274	OTTHUMG00000090409		AF427488			P59091	12036297
HGNC:19723	LINC00316	long intergenic non-protein coding RNA 316	non-coding RNA	RNA, long non-coding	Approved	21q22.3	21q22.3	PRED59		C21orf111|NCRNA00316	chromosome 21 open reading frame 111|non-protein coding RNA 316			2003-10-02T00:00:00Z	2011-08-10T00:00:00Z	2011-08-10T00:00:00Z	2014-11-19T00:00:00Z	388830	ENSG00000237664	OTTHUMG00000090404	uc032qcd.1	BG221750	NR_103811
HGNC:23126	LINC00317	long intergenic non-protein coding RNA 317	non-coding RNA	RNA, long non-coding	Approved	21q21.1	21q21.1	PRED89		C21orf117|NCRNA00317	chromosome 21 open reading frame 117|non-protein coding RNA 317			2003-10-01T00:00:00Z	2011-08-10T00:00:00Z	2011-08-10T00:00:00Z	2014-11-19T00:00:00Z	378828	ENSG00000238265	OTTHUMG00000078123	uc021wht.1	BC009878	NR_038872
HGNC:19730	LINC00319	long intergenic non-protein coding RNA 319	non-coding RNA	RNA, long non-coding	Approved	21q22.3	21q22.3	PRED49|FLJ38036		C21orf125|NCRNA00319	chromosome 21 open reading frame 125|non-protein coding RNA 319			2003-10-02T00:00:00Z	2011-08-11T00:00:00Z	2011-08-11T00:00:00Z	2014-11-19T00:00:00Z	284836	ENSG00000188660	OTTHUMG00000086866	uc032pqy.1	AK095355	NR_026960
HGNC:19690	LINC00320	long intergenic non-protein coding RNA 320	non-coding RNA	RNA, long non-coding	Approved	21q21.1	21q21.1	PRED14|FLJ37539		C21orf131|NCRNA00320	chromosome 21 open reading frame 131|non-protein coding RNA 320			2003-12-15T00:00:00Z	2011-08-10T00:00:00Z	2011-08-10T00:00:00Z	2014-11-19T00:00:00Z	387486	ENSG00000224924	OTTHUMG00000078063	uc002yky.5	AK094858	NR_024090
HGNC:33698	LINC00322	long intergenic non-protein coding RNA 322	non-coding RNA	RNA, long non-coding	Approved	21q22.3	21q22.3	FLJ16545		C21orf136|NCRNA00322	chromosome 21 open reading frame 136|non-protein coding RNA 322			2007-11-14T00:00:00Z	2011-08-10T00:00:00Z	2011-08-10T00:00:00Z	2014-11-19T00:00:00Z	100126693	ENSG00000237864	OTTHUMG00000086864	uc032qak.1	AK131425	NR_103713		Q6ZN03	17081983
HGNC:19720	LINC00323	long intergenic non-protein coding RNA 323	non-coding RNA	RNA, long non-coding	Approved	21q22.3	21q22.3	PRED42|FLJ37173		C21orf130|NCRNA00323	chromosome 21 open reading frame 130|non-protein coding RNA 323			2003-12-15T00:00:00Z	2011-08-11T00:00:00Z	2011-08-11T00:00:00Z	2014-11-19T00:00:00Z	284835	ENSG00000226496	OTTHUMG00000086741	uc002yyv.1	AK094492	NR_024100
HGNC:26628	LINC00324	long intergenic non-protein coding RNA 324	non-coding RNA	RNA, long non-coding	Approved	17p13.1	17p13.1	FLJ34790|MGC104931		C17orf44|NCRNA00324	chromosome 17 open reading frame 44|non-protein coding RNA 324			2005-11-14T00:00:00Z	2011-08-10T00:00:00Z	2011-08-10T00:00:00Z	2014-11-19T00:00:00Z	284029	ENSG00000178977	OTTHUMG00000132866	uc002gkp.4	AK092109	NR_026951
HGNC:41926	LINC00326	long intergenic non-protein coding RNA 326	non-coding RNA	RNA, long non-coding	Approved	6q23.2	06q23.2			NCRNA00326	non-protein coding RNA 326			2011-05-19T00:00:00Z	2011-08-10T00:00:00Z	2011-08-10T00:00:00Z	2012-10-12T00:00:00Z	285735	ENSG00000231023	OTTHUMG00000015597	uc003qdz.3		NR_026969
HGNC:42009	LINC00327	long intergenic non-protein coding RNA 327	non-coding RNA	RNA, long non-coding	Approved	13q12.12	13q12.12			NCRNA00327	non-protein coding RNA 327			2011-05-31T00:00:00Z	2011-08-10T00:00:00Z	2011-08-10T00:00:00Z	2014-11-18T00:00:00Z	100506697	ENSG00000232977	OTTHUMG00000016566	uc001uos.3		NR_038995
HGNC:42028	LINC00328	long intergenic non-protein coding RNA 328	non-coding RNA	RNA, long non-coding	Approved	21p11.2	21p11.2	NCRNA00328-1	non-protein coding RNA 328-1	NCRNA00328A|NCRNA00328	non-protein coding RNA 328A|non-protein coding RNA 328			2011-06-01T00:00:00Z	2011-08-10T00:00:00Z	2011-08-10T00:00:00Z	2012-10-12T00:00:00Z	51152				AF172850
HGNC:42047	LINC00330	long intergenic non-protein coding RNA 330	non-coding RNA	RNA, long non-coding	Approved	13q14.12	13q14.12			NCRNA00330	non-protein coding RNA 330			2011-06-01T00:00:00Z	2011-08-10T00:00:00Z	2011-08-10T00:00:00Z	2014-11-19T00:00:00Z	144817	ENSG00000235097	OTTHUMG00000016840	uc021rjc.1	AK056732	NR_038433
HGNC:42048	LINC00331	long intergenic non-protein coding RNA 331	non-coding RNA	RNA, long non-coding	Approved	13q31.1	13q31.1			NCRNA00331	non-protein coding RNA 331			2011-06-01T00:00:00Z	2011-08-10T00:00:00Z	2011-08-10T00:00:00Z	2014-11-18T00:00:00Z	100874126	ENSG00000225427	OTTHUMG00000017124	uc031qml.1		NR_046869
HGNC:42049	LINC00332	long intergenic non-protein coding RNA 332	non-coding RNA	RNA, long non-coding	Approved	13q14.11	13q14.11			NCRNA00332	non-protein coding RNA 332			2011-06-01T00:00:00Z	2011-08-10T00:00:00Z	2011-08-10T00:00:00Z	2014-11-19T00:00:00Z	100874127	ENSG00000230710	OTTHUMG00000016770	uc031qlg.1		NR_046870
HGNC:42050	LINC00333	long intergenic non-protein coding RNA 333	non-coding RNA	RNA, long non-coding	Approved	13q31.1	13q31.1			NCRNA00333	non-protein coding RNA 333			2011-06-01T00:00:00Z	2011-08-10T00:00:00Z	2011-08-10T00:00:00Z	2014-11-18T00:00:00Z	100874128	ENSG00000233349	OTTHUMG00000017154	uc031qmn.1		NR_046871
HGNC:16425	LINC00334	long intergenic non-protein coding RNA 334	non-coding RNA	RNA, long non-coding	Approved	21q22.3	21q22.3			C21orf89|NCRNA00334	chromosome 21 open reading frame 89|non-protein coding RNA 334			2001-08-24T00:00:00Z	2011-08-10T00:00:00Z	2011-08-10T00:00:00Z	2014-11-18T00:00:00Z	114042	ENSG00000182586	OTTHUMG00000084875		AF426268				12036297
HGNC:33813	LINC00336	long intergenic non-protein coding RNA 336	non-coding RNA	RNA, long non-coding	Approved	6p21.31	06p21.31	FLJ43752		C6orf227|NCRNA00336	chromosome 6 open reading frame 227|non-protein coding RNA 336			2009-04-02T00:00:00Z	2011-08-10T00:00:00Z	2011-08-10T00:00:00Z	2012-10-12T00:00:00Z	401253	ENSG00000197251	OTTHUMG00000159733	uc003oew.1	AK125740	NR_027908		Q6ZUF6
HGNC:28620	LINC00337	long intergenic non-protein coding RNA 337	non-coding RNA	RNA, long non-coding	Approved	1p36.31	01p36.31	MGC40168		C1orf211|NCRNA00337	chromosome 1 open reading frame 211|non-protein coding RNA 337			2006-04-03T00:00:00Z	2011-08-10T00:00:00Z	2011-08-10T00:00:00Z	2014-11-18T00:00:00Z	148645	ENSG00000225077	OTTHUMG00000001255	uc031tnm.1	BC030279	NR_103534		Q8N6G1	12477932
HGNC:25011	LINC00339	long intergenic non-protein coding RNA 339	non-coding RNA	RNA, long non-coding	Approved	1p36.12	01p36.12	HSPC157		NCRNA00339	non-protein coding RNA 339			2011-06-10T00:00:00Z	2011-08-10T00:00:00Z	2011-08-10T00:00:00Z	2014-11-18T00:00:00Z	29092	ENSG00000218510	OTTHUMG00000002757	uc031tsl.1		NR_109761			11042152
HGNC:20353	LINC00341	long intergenic non-protein coding RNA 341	non-coding RNA	RNA, long non-coding	Approved	14q32.13	14q32.13			C14orf139|NCRNA00341	chromosome 14 open reading frame 139|non-protein coding RNA 341			2003-01-28T00:00:00Z	2011-08-10T00:00:00Z	2011-08-10T00:00:00Z	2015-01-29T00:00:00Z	79686		OTTHUMG00000028884	uc001yeh.5	AK024929	NR_026779		Q9H761
HGNC:42470	LINC00342	long intergenic non-protein coding RNA 342	non-coding RNA	RNA, long non-coding	Approved	2q11.1	02q11.1			NCRNA00342	non-protein coding RNA 342			2011-07-29T00:00:00Z	2011-08-10T00:00:00Z	2011-08-10T00:00:00Z	2012-10-12T00:00:00Z	150759	ENSG00000232931	OTTHUMG00000155186	uc002suy.2		NR_103734														PGOHUM00000240212
HGNC:42500	LINC00343	long intergenic non-protein coding RNA 343	non-coding RNA	RNA, long non-coding	Approved	13q33.2	13q33.2			NCRNA00343|LINC00344|NCRNA00344	non-protein coding RNA 343|long intergenic non-protein coding RNA 344|non-protein coding RNA 344			2011-08-02T00:00:00Z	2011-08-10T00:00:00Z	2011-08-10T00:00:00Z	2014-11-19T00:00:00Z	144920	ENSG00000226620	OTTHUMG00000017317	uc001vqf.2		NR_046391
HGNC:42503	LINC00345	long intergenic non-protein coding RNA 345	non-coding RNA	RNA, long non-coding	Approved	13q14.3	13q14.3							2011-08-10T00:00:00Z			2014-11-18T00:00:00Z	100874134	ENSG00000235660	OTTHUMG00000016974
HGNC:27492	LINC00346	long intergenic non-protein coding RNA 346	non-coding RNA	RNA, long non-coding	Approved	13q34	13q34			C13orf29|NCRNA00346	chromosome 13 open reading frame 29|non-protein coding RNA 346			2006-08-04T00:00:00Z	2011-08-10T00:00:00Z	2011-08-10T00:00:00Z	2014-06-17T00:00:00Z	283487	ENSG00000255874	OTTHUMG00000187398	uc001vrk.2		NR_027701		Q8IVM7					LINC00346
HGNC:27890	LINC00347	long intergenic non-protein coding RNA 347	non-coding RNA	RNA, long non-coding	Approved	13q22.1	13q22.1							2011-08-11T00:00:00Z		2011-08-11T00:00:00Z	2014-11-18T00:00:00Z	338864	ENSG00000236678	OTTHUMG00000017082	uc001vjk.3		NR_034024			12477932
HGNC:42658	LINC00348	long intergenic non-protein coding RNA 348	non-coding RNA	RNA, long non-coding	Approved	13q21.33	13q21.33							2011-08-11T00:00:00Z		2011-08-11T00:00:00Z	2014-11-19T00:00:00Z	100885781	ENSG00000226846	OTTHUMG00000017059	uc031qmd.1		NR_047699
HGNC:42667	LINC00349	long intergenic non-protein coding RNA 349	non-coding RNA	RNA, long non-coding	Approved	13q11	13q11							2011-08-15T00:00:00Z			2014-11-18T00:00:00Z	100874135	ENSG00000231238	OTTHUMG00000016451
HGNC:42668	LINC00350	long intergenic non-protein coding RNA 350	non-coding RNA	RNA, long non-coding	Approved	13q12.11	13q12.11							2011-08-15T00:00:00Z			2014-11-18T00:00:00Z	100874136	ENSG00000225316	OTTHUMG00000016497			NR_046988
HGNC:42669	LINC00351	long intergenic non-protein coding RNA 351	non-coding RNA	RNA, long non-coding	Approved	13q31.1	13q31.1							2011-08-15T00:00:00Z			2014-11-18T00:00:00Z	100874137	ENSG00000226317	OTTHUMG00000017156	uc031qmo.1		NR_046989
HGNC:42670	LINC00352	long intergenic non-protein coding RNA 352	non-coding RNA	RNA, long non-coding	Approved	13q12.12	13q12.12							2011-08-15T00:00:00Z			2014-11-18T00:00:00Z	100874138	ENSG00000227893	OTTHUMG00000016567
HGNC:42671	LINC00353	long intergenic non-protein coding RNA 353	non-coding RNA	RNA, long non-coding	Approved	13q31.3	13q31.3							2011-08-15T00:00:00Z			2014-11-18T00:00:00Z	100874139	ENSG00000236176	OTTHUMG00000017179	uc031qmq.1		NR_046991
HGNC:42672	LINC00354	long intergenic non-protein coding RNA 354	non-coding RNA	RNA, long non-coding	Approved	13q34	13q34							2011-08-15T00:00:00Z			2014-11-19T00:00:00Z	101928616	ENSG00000226903	OTTHUMG00000017361			NR_046992
HGNC:27061	LINC00355	long intergenic non-protein coding RNA 355	non-coding RNA	RNA, long non-coding	Approved	13q21.31	13q21.31							2011-08-15T00:00:00Z			2014-11-18T00:00:00Z	144766	ENSG00000227674	OTTHUMG00000017028
HGNC:42678	LINC00358	long intergenic non-protein coding RNA 358	non-coding RNA	RNA, long non-coding	Approved	13q21.31	13q21.31							2011-08-15T00:00:00Z			2014-11-19T00:00:00Z	100874143	ENSG00000229578	OTTHUMG00000017014	uc032ahy.1		NR_046995
HGNC:42679	LINC00359	long intergenic non-protein coding RNA 359	non-coding RNA	RNA, long non-coding	Approved	13q32.1	13q32.1							2011-08-15T00:00:00Z			2014-11-19T00:00:00Z	100887754	ENSG00000243300	OTTHUMG00000185759	uc031qmy.1		NR_051966
HGNC:42682	LINC00362	long intergenic non-protein coding RNA 362	non-coding RNA	RNA, long non-coding	Approved	13q12.12	13q12.12							2011-08-15T00:00:00Z			2014-11-19T00:00:00Z	100874144	ENSG00000229483	OTTHUMG00000016559
HGNC:42684	LINC00363	long intergenic non-protein coding RNA 363	non-coding RNA	RNA, long non-coding	Approved	13q31.3	13q31.3	TCONS_00021586						2013-08-08T00:00:00Z			2014-11-18T00:00:00Z	104326053	ENSG00000232849	OTTHUMG00000017201		AA885151	NR_126360
HGNC:42686	LINC00364	long intergenic non-protein coding RNA 364	non-coding RNA	RNA, long non-coding	Approved	13q21.32	13q21.32							2011-08-16T00:00:00Z			2014-11-19T00:00:00Z	100874145	ENSG00000230040	OTTHUMG00000017041			NR_130792
HGNC:42687	LINC00365	long intergenic non-protein coding RNA 365	non-coding RNA	RNA, long non-coding	Approved	13q12.3	13q12.3							2011-08-16T00:00:00Z			2014-11-18T00:00:00Z	100874146	ENSG00000224511	OTTHUMG00000016663			XR_914847
HGNC:42688	LINC00366	long intergenic non-protein coding RNA 366	non-coding RNA	RNA, long non-coding	Approved	13q13.3	13q13.3							2011-08-16T00:00:00Z			2014-11-18T00:00:00Z	100874147	ENSG00000229437	OTTHUMG00000016758	uc031qlf.1		NR_046999
HGNC:42689	LINC00367	long intergenic non-protein coding RNA 367	non-coding RNA	RNA, long non-coding	Approved	13q12.11	13q12.11	TCONS_l2_00007488						2013-08-08T00:00:00Z			2015-01-29T00:00:00Z	101930748		OTTHUMG00000016526		BG723634	NR_104058
HGNC:42690	LINC00368	long intergenic non-protein coding RNA 368	non-coding RNA	RNA, long non-coding	Approved	13q34	13q34							2013-08-19T00:00:00Z			2014-11-18T00:00:00Z	101927802	ENSG00000225870	OTTHUMG00000017352		BG720241	NR_120415
HGNC:42692	LINC00370	long intergenic non-protein coding RNA 370	non-coding RNA	RNA, long non-coding	Approved	13q33.3	13q33.3							2013-09-16T00:00:00Z			2014-11-19T00:00:00Z	105370357	ENSG00000223617	OTTHUMG00000017334		BF695150	XR_915260
HGNC:42693	LINC00371	long intergenic non-protein coding RNA 371	non-coding RNA	RNA, long non-coding	Approved	13q14.3	13q14.3							2011-08-16T00:00:00Z			2014-11-18T00:00:00Z	647166	ENSG00000226792	OTTHUMG00000153575	uc031qlr.1		NR_102432
HGNC:42698	LINC00374	long intergenic non-protein coding RNA 374	non-coding RNA	RNA, long non-coding	Approved	13q21.1	13q21.1							2013-08-08T00:00:00Z			2014-11-19T00:00:00Z		ENSG00000232954	OTTHUMG00000016997		BG190276
HGNC:42699	LINC00375	long intergenic non-protein coding RNA 375	non-coding RNA	RNA, long non-coding	Approved	13q31.1	13q31.1							2013-08-08T00:00:00Z			2014-11-18T00:00:00Z	104355140	ENSG00000226370	OTTHUMG00000017155		AW510855	NR_126383
HGNC:42701	LINC00376	long intergenic non-protein coding RNA 376	non-coding RNA	RNA, long non-coding	Approved	13q21.31	13q21.31							2013-09-16T00:00:00Z			2014-11-19T00:00:00Z	104355293	ENSG00000227564	OTTHUMG00000017020		AA759092	NR_126409
HGNC:42703	LINC00377	long intergenic non-protein coding RNA 377	non-coding RNA	RNA, long non-coding	Approved	13q31.1	13q31.1	TCONS_00021861						2014-01-13T00:00:00Z			2014-11-19T00:00:00Z	103724386	ENSG00000229246	OTTHUMG00000017144		BG185523	NR_125770
HGNC:42704	LINC00378	long intergenic non-protein coding RNA 378	non-coding RNA	RNA, long non-coding	Approved	13q21.2	13q21.2							2011-08-16T00:00:00Z			2014-11-18T00:00:00Z	101926930	ENSG00000225249	OTTHUMG00000017008	uc032ahv.1		NR_047003
HGNC:42705	LINC00379	long intergenic non-protein coding RNA 379	non-coding RNA	RNA, long non-coding	Approved	13q31.3	13q31.3							2011-08-16T00:00:00Z			2014-11-18T00:00:00Z	100874150	ENSG00000229557	OTTHUMG00000017188	uc031qms.1		NR_047004
HGNC:42706	LINC00380	long intergenic non-protein coding RNA 380	non-coding RNA	RNA, long non-coding	Approved	13q31.3	13q31.3	TCONS_00021685						2013-08-08T00:00:00Z			2014-11-18T00:00:00Z	101930747	ENSG00000234625	OTTHUMG00000017187		AA609658	NR_104057
HGNC:42708	LINC00381	long intergenic non-protein coding RNA 381	non-coding RNA	RNA, long non-coding	Approved	13q22.1	13q22.1							2011-08-16T00:00:00Z			2014-11-18T00:00:00Z	100874151	ENSG00000226240	OTTHUMG00000017081	uc031qmf.1		NR_047005
HGNC:42709	LINC00382	long intergenic non-protein coding RNA 382	non-coding RNA	RNA, long non-coding	Approved	13q31.1	13q31.1	TCONS_00021500						2013-08-08T00:00:00Z			2014-11-19T00:00:00Z	101927195	ENSG00000229175	OTTHUMG00000017139		BG717866	NR_120413
HGNC:42710	LINC00383	long intergenic non-protein coding RNA 383	non-coding RNA	RNA, long non-coding	Approved	13q21.33	13q21.33			LINC00401	long intergenic non-protein coding RNA 401			2013-08-08T00:00:00Z			2015-04-02T00:00:00Z	103689913	ENSG00000237534	OTTHUMG00000017052		BG527271|BM557184	NR_125752
HGNC:42711	LINC00384	long intergenic non-protein coding RNA 384	non-coding RNA	RNA, long non-coding	Approved	13q12.3	13q12.3							2013-09-16T00:00:00Z			2014-11-19T00:00:00Z	102157400	ENSG00000232117	OTTHUMG00000055982		BX648491	XR_432912
HGNC:42713	LINC00385	long intergenic non-protein coding RNA 385	non-coding RNA	RNA, long non-coding	Approved	13q12.3	13q12.3							2013-09-16T00:00:00Z			2014-11-19T00:00:00Z		ENSG00000232643	OTTHUMG00000016664		AI203837
HGNC:42715	LINC00387	long intergenic non-protein coding RNA 387	non-coding RNA	RNA, long non-coding	Approved	13q11	13q11							2011-08-16T00:00:00Z			2014-11-18T00:00:00Z	100874152	ENSG00000231914	OTTHUMG00000016454
HGNC:42716	LINC00388	long intergenic non-protein coding RNA 388	non-coding RNA	RNA, long non-coding	Approved	13q11	13q11							2011-08-16T00:00:00Z			2014-11-19T00:00:00Z	100874153	ENSG00000229788	OTTHUMG00000016452
HGNC:42718	LINC00390	long intergenic non-protein coding RNA 390	non-coding RNA	RNA, long non-coding	Approved	13q14.11	13q14.11	TCONS_00021641						2013-08-08T00:00:00Z			2014-11-18T00:00:00Z		ENSG00000226519	OTTHUMG00000016828		AW779259
HGNC:42719	LINC00391	long intergenic non-protein coding RNA 391	non-coding RNA	RNA, long non-coding	Approved	13q32.1	13q32.1							2011-08-16T00:00:00Z			2014-11-18T00:00:00Z	100874154	ENSG00000238230	OTTHUMG00000017212
HGNC:42720	LINC00392	long intergenic non-protein coding RNA 392	non-coding RNA	RNA, long non-coding	Approved	13q22.1	13q22.1							2011-08-16T00:00:00Z			2014-11-19T00:00:00Z	100874155	ENSG00000228295	OTTHUMG00000017076			NR_047009
HGNC:42721	LINC00393	long intergenic non-protein coding RNA 393	non-coding RNA	RNA, long non-coding	Approved	13q22.1	13q22.1							2011-08-16T00:00:00Z			2014-11-18T00:00:00Z	100874156	ENSG00000224853	OTTHUMG00000017077			XR_915078
HGNC:42723	LINC00395	long intergenic non-protein coding RNA 395	non-coding RNA	RNA, long non-coding	Approved	13q21.31	13q21.31							2011-08-16T00:00:00Z			2014-11-19T00:00:00Z	100874157	ENSG00000231061	OTTHUMG00000017022	uc032aid.1		NR_047011
HGNC:42724	LINC00396	long intergenic non-protein coding RNA 396	non-coding RNA	RNA, long non-coding	Approved	13q34	13q34							2013-08-21T00:00:00Z			2014-11-19T00:00:00Z	104355146	ENSG00000231428	OTTHUMG00000017341		AA927226	NR_126387
HGNC:42725	LINC00397	long intergenic non-protein coding RNA 397	non-coding RNA	RNA, long non-coding	Approved	13q31.2	13q31.2	TCONS_00021582						2013-08-08T00:00:00Z			2014-11-18T00:00:00Z	101930749	ENSG00000223404	OTTHUMG00000017169		AI286230	NR_104059
HGNC:42727	LINC00398	long intergenic non-protein coding RNA 398	non-coding RNA	RNA, long non-coding	Approved	13q12.3	13q12.3							2011-08-16T00:00:00Z			2014-11-19T00:00:00Z	100874158	ENSG00000237879	OTTHUMG00000016676	uc031qkx.1		NR_047012
HGNC:42728	LINC00399	long intergenic non-protein coding RNA 399	non-coding RNA	RNA, long non-coding	Approved	13q33.3	13q33.3	TCONS_00021596						2013-08-08T00:00:00Z			2014-11-19T00:00:00Z	104326054	ENSG00000229792	OTTHUMG00000017337		BX111569|AI023810	NR_126361
HGNC:42729	LINC00400	long intergenic non-protein coding RNA 400	non-coding RNA	RNA, long non-coding	Approved	13q14.11	13q14.11							2011-08-16T00:00:00Z			2014-11-18T00:00:00Z	100874159	ENSG00000229928	OTTHUMG00000016815			NR_047013
HGNC:42732	LINC00402	long intergenic non-protein coding RNA 402	non-coding RNA	RNA, long non-coding	Approved	13q22.1	13q22.1							2011-08-16T00:00:00Z			2014-11-18T00:00:00Z	100507612	ENSG00000235532	OTTHUMG00000017079
HGNC:42733	LINC00403	long intergenic non-protein coding RNA 403	non-coding RNA	RNA, long non-coding	Approved	13q34	13q34							2011-08-16T00:00:00Z			2014-11-19T00:00:00Z	100505996	ENSG00000224243	OTTHUMG00000017363			NR_120394
HGNC:42734	LINC00404	long intergenic non-protein coding RNA 404	non-coding RNA	RNA, long non-coding	Approved	13q34	13q34							2011-08-16T00:00:00Z			2014-11-18T00:00:00Z	100874160	ENSG00000229520	OTTHUMG00000017364
HGNC:42739	LINC00407	long intergenic non-protein coding RNA 407	non-coding RNA	RNA, long non-coding	Approved	13q14.12	13q14.12							2013-08-08T00:00:00Z			2014-11-18T00:00:00Z		ENSG00000237585	OTTHUMG00000016839		BG959100
HGNC:42740	LINC00408	long intergenic non-protein coding RNA 408	non-coding RNA	RNA, long non-coding	Approved	13q11	13q11							2013-08-08T00:00:00Z			2014-11-18T00:00:00Z	100652856	ENSG00000226250	OTTHUMG00000016469		BG722014	NR_104118
HGNC:42742	LINC00410	long intergenic non-protein coding RNA 410	non-coding RNA	RNA, long non-coding	Approved	13q31.3	13q31.3							2011-08-18T00:00:00Z			2014-11-18T00:00:00Z	144776	ENSG00000231674	OTTHUMG00000017185	uc010tid.1		NR_027039
HGNC:42744	LINC00411	long intergenic non-protein coding RNA 411	non-coding RNA	RNA, long non-coding	Approved	13q32.3	13q32.3							2011-08-18T00:00:00Z			2014-11-19T00:00:00Z	100874161	ENSG00000229599	OTTHUMG00000017293			NR_047015
HGNC:42745	LINC00412	long intergenic non-protein coding RNA 412	non-coding RNA	RNA, long non-coding	Approved	13q12.2	13q12.2							2013-08-08T00:00:00Z			2014-11-19T00:00:00Z	102723332	ENSG00000234772	OTTHUMG00000016629		AI051530	NR_120429
HGNC:42748	LINC00415	long intergenic non-protein coding RNA 415	non-coding RNA	RNA, long non-coding	Approved	13q12.13	13q12.13							2011-08-18T00:00:00Z			2014-11-18T00:00:00Z	100874163	ENSG00000231983	OTTHUMG00000016610
HGNC:42752	LINC00418	long intergenic non-protein coding RNA 418	non-coding RNA	RNA, long non-coding	Approved	13q11	13q11							2013-08-21T00:00:00Z			2014-11-18T00:00:00Z		ENSG00000236169	OTTHUMG00000016461		AA621750
HGNC:42755	LINC00421	long intergenic non-protein coding RNA 421	non-coding RNA	RNA, long non-coding	Approved	13q12.11	13q12.11							2011-08-18T00:00:00Z			2014-11-18T00:00:00Z	100287114	ENSG00000236834	OTTHUMG00000016488	uc021rgw.1		NR_034026
HGNC:42758	LINC00423	long intergenic non-protein coding RNA 423	non-coding RNA	RNA, long non-coding	Approved	13q13.1	13q13.1							2011-08-18T00:00:00Z			2014-11-18T00:00:00Z	100874167	ENSG00000226968	OTTHUMG00000016703	uc031qlb.1		NR_047020
HGNC:42815	LINC00424	long intergenic non-protein coding RNA 424	non-coding RNA	RNA, long non-coding	Approved	13q12.11	13q12.11							2011-08-23T00:00:00Z			2014-11-18T00:00:00Z	100874182	ENSG00000226722	OTTHUMG00000016547	uc031qkr.1		NR_047040
HGNC:42761	LINC00426	long intergenic non-protein coding RNA 426	non-coding RNA	RNA, long non-coding	Approved	13q12.3	13q12.3							2011-08-18T00:00:00Z			2014-11-19T00:00:00Z	100188949	ENSG00000238121	OTTHUMG00000016668	uc001usu.3		NR_024464
HGNC:42762	LINC00427	long intergenic non-protein coding RNA 427	non-coding RNA	RNA, long non-coding	Approved	13q12.3	13q12.3							2011-08-18T00:00:00Z			2014-11-19T00:00:00Z	100507040	ENSG00000236463	OTTHUMG00000016667
HGNC:42763	LINC00428	long intergenic non-protein coding RNA 428	non-coding RNA	RNA, long non-coding	Approved	13q14.11	13q14.11							2013-08-19T00:00:00Z			2014-11-19T00:00:00Z	104355147	ENSG00000229546	OTTHUMG00000016811		AA206719	NR_126389
HGNC:42765	LINC00430	long intergenic non-protein coding RNA 430	non-coding RNA	RNA, long non-coding	Approved	13q31.1	13q31.1	TCONS_00021581						2013-08-08T00:00:00Z			2014-11-18T00:00:00Z		ENSG00000233528	OTTHUMG00000017162		AW661815
HGNC:42766	LINC00431	long intergenic non-protein coding RNA 431	non-coding RNA	RNA, long non-coding	Approved	13q34	13q34							2013-08-08T00:00:00Z			2014-11-19T00:00:00Z	104355135	ENSG00000225760	OTTHUMG00000017351		BG181389	NR_126378
HGNC:42768	LINC00433	long intergenic non-protein coding RNA 433	non-coding RNA	RNA, long non-coding	Approved	13q31.2	13q31.2							2011-08-18T00:00:00Z			2014-11-19T00:00:00Z	100874168	ENSG00000229443	OTTHUMG00000017171	uc031qmp.1		NR_047021
HGNC:42769	LINC00434	long intergenic non-protein coding RNA 434	non-coding RNA	RNA, long non-coding	Approved	13q21.2	13q21.2							2011-08-18T00:00:00Z			2014-11-19T00:00:00Z	100874169	ENSG00000227336	OTTHUMG00000017005			NR_047022
HGNC:42772	LINC00437	long intergenic non-protein coding RNA 437	non-coding RNA	RNA, long non-coding	Approved	13q13.3	13q13.3	TCONS_00021639						2013-08-08T00:00:00Z			2014-11-18T00:00:00Z	101929121	ENSG00000236354	OTTHUMG00000016756		BM927018	NR_126377
HGNC:42777	LINC00440	long intergenic non-protein coding RNA 440	non-coding RNA	RNA, long non-coding	Approved	13q31.2	13q31.2							2011-08-18T00:00:00Z			2014-11-18T00:00:00Z	100874172	ENSG00000234660	OTTHUMG00000017175			NR_047025
HGNC:42778	LINC00441	long intergenic non-protein coding RNA 441	non-coding RNA	RNA, long non-coding	Approved	13q14.2	13q14.2	ncRNA-RB1						2011-08-18T00:00:00Z			2015-01-29T00:00:00Z	100862704	ENSG00000231473	OTTHUMG00000016896	uc001vca.3		NR_046414			25579178
HGNC:42779	LINC00442	long intergenic non-protein coding RNA 442	non-coding RNA	RNA, long non-coding	Approved	13q12.11	13q12.11							2011-08-18T00:00:00Z			2014-11-18T00:00:00Z	348021	ENSG00000232685	OTTHUMG00000016475	uc001uma.1		NR_026852
HGNC:42780	LINC00443	long intergenic non-protein coding RNA 443	non-coding RNA	RNA, long non-coding	Approved	13q33.3	13q33.3							2011-08-18T00:00:00Z			2014-11-18T00:00:00Z	100874173	ENSG00000230156	OTTHUMG00000017323	uc031qnf.1		NR_047026
HGNC:42781	LINC00444	long intergenic non-protein coding RNA 444	non-coding RNA	RNA, long non-coding	Approved	13q14.2	13q14.2							2011-08-18T00:00:00Z			2014-11-19T00:00:00Z	100874174	ENSG00000234689	OTTHUMG00000016886
HGNC:42782	LINC00445	long intergenic non-protein coding RNA 445	non-coding RNA	RNA, long non-coding	Approved	13q13.3	13q13.3							2011-08-18T00:00:00Z			2014-11-19T00:00:00Z	100507114	ENSG00000236036	OTTHUMG00000016726			XR_253157
HGNC:42783	LINC00446	long intergenic non-protein coding RNA 446	non-coding RNA	RNA, long non-coding	Approved	13q22.3	13q22.3							2011-08-18T00:00:00Z			2014-11-18T00:00:00Z	100874175	ENSG00000229249	OTTHUMG00000017115	uc031qmk.1		NR_047028
HGNC:42785	LINC00448	long intergenic non-protein coding RNA 448	non-coding RNA	RNA, long non-coding	Approved	13q21.31	13q21.31							2011-08-18T00:00:00Z			2014-11-18T00:00:00Z	100874176	ENSG00000228669	OTTHUMG00000017019			NR_120403
HGNC:42786	LINC00449	long intergenic non-protein coding RNA 449	non-coding RNA	RNA, long non-coding	Approved	13q32.3	13q32.3							2011-08-18T00:00:00Z			2014-11-19T00:00:00Z		ENSG00000203441	OTTHUMG00000017270
HGNC:42802	LINC00454	long intergenic non-protein coding RNA 454	non-coding RNA	RNA, long non-coding	Approved	13q34	13q34							2011-08-22T00:00:00Z			2014-11-18T00:00:00Z	100874178	ENSG00000226921	OTTHUMG00000017392			XR_915299
HGNC:42804	LINC00456	long intergenic non-protein coding RNA 456	non-coding RNA	RNA, long non-coding	Approved	13q32.1	13q32.1							2013-08-19T00:00:00Z			2014-11-18T00:00:00Z	100507566	ENSG00000233124	OTTHUMG00000017237		BG623605	NR_125725
HGNC:42805	LINC00457	long intergenic non-protein coding RNA 457	non-coding RNA	RNA, long non-coding	Approved	13q13.2	13q13.2							2011-08-22T00:00:00Z			2014-11-18T00:00:00Z	100874179	ENSG00000225179	OTTHUMG00000016718	uc031qld.2		NR_047036
HGNC:42807	LINC00458	long intergenic non-protein coding RNA 458	non-coding RNA	RNA, long non-coding	Approved	13q14.3	13q14.3	LncRNA-ES3						2011-08-22T00:00:00Z			2014-11-18T00:00:00Z	100507428	ENSG00000234787	OTTHUMG00000016984	uc001vhn.4	BC026300	NR_108062
HGNC:42808	LINC00459	long intergenic non-protein coding RNA 459	non-coding RNA	RNA, long non-coding	Approved	13q21.31	13q21.31							2011-08-22T00:00:00Z			2014-11-19T00:00:00Z	100874180	ENSG00000229307	OTTHUMG00000017015
HGNC:42809	LINC00460	long intergenic non-protein coding RNA 460	non-coding RNA	RNA, long non-coding	Approved	13q33.3	13q33.3							2011-08-22T00:00:00Z			2014-11-19T00:00:00Z	728192	ENSG00000233532	OTTHUMG00000017319	uc001vqg.4		NR_034119
HGNC:42810	LINC00461	long intergenic non-protein coding RNA 461	non-coding RNA	RNA, long non-coding	Approved	5q14.3	05q14.3	EyeLinc1|Visc-1a|Visc-1b|Visc-2|LOC645323	visual cortex expressed					2011-08-18T00:00:00Z			2014-11-20T00:00:00Z	645323	ENSG00000245526	OTTHUMG00000162632	uc003kjg.3		NR_024384			25209608|25392693	MGI:2443574	RGD:4888542
HGNC:42811	LINC00462	long intergenic non-protein coding RNA 462	non-coding RNA	RNA, long non-coding	Approved	13q14.2	13q14.2							2011-08-22T00:00:00Z			2014-11-19T00:00:00Z	100129597	ENSG00000233610	OTTHUMG00000016905	uc031qln.1		NR_051983
HGNC:42813	LINC00463	long intergenic non-protein coding RNA 463	non-coding RNA	RNA, long non-coding	Approved	13q12.13	13q12.13	TCONS_l2_00007499		AMER2-AS1	AMER2 antisense RNA 1 (head to head)			2013-08-08T00:00:00Z	2014-06-17T00:00:00Z	2014-06-17T00:00:00Z	2014-11-18T00:00:00Z	101928922	ENSG00000234056	OTTHUMG00000016604		BM666193	NR_120428
HGNC:27294	LINC00466	long intergenic non-protein coding RNA 466	non-coding RNA	RNA, long non-coding	Approved	1p31.3	01p31.3							2011-08-25T00:00:00Z			2014-11-18T00:00:00Z	199899	ENSG00000224209	OTTHUMG00000009143	uc001daw.2		NR_038252			12477932
HGNC:28227	LINC00467	long intergenic non-protein coding RNA 467	non-coding RNA	RNA, long non-coding	Approved	1q32.3	01q32.3	MGC14801		C1orf97	chromosome 1 open reading frame 97			2005-05-31T00:00:00Z	2013-12-05T00:00:00Z	2013-12-05T00:00:00Z	2014-11-19T00:00:00Z	84791	ENSG00000153363	OTTHUMG00000036998	uc001hil.4	BC005997	NR_026761		Q9BRT7	24586304
HGNC:26863	LINC00469	long intergenic non-protein coding RNA 469	non-coding RNA	RNA, long non-coding	Approved	17q25.1	17q25.1	FLJ40319		C17orf54	chromosome 17 open reading frame 54			2005-12-15T00:00:00Z	2011-08-31T00:00:00Z	2011-08-31T00:00:00Z	2012-10-12T00:00:00Z	283982	ENSG00000177338	OTTHUMG00000167833	uc010dfo.2	AK097638	NM_182564		Q8N7U9
HGNC:1225	LINC00470	long intergenic non-protein coding RNA 470	non-coding RNA	RNA, long non-coding	Approved	18p11.32	18p11.32			C18orf2	chromosome 18 open reading frame 2			2000-08-11T00:00:00Z	2011-08-31T00:00:00Z	2011-08-31T00:00:00Z	2012-10-12T00:00:00Z	56651	ENSG00000132204		uc002klg.2	AF295730	NR_023925		Q9BZP3	11173868				LINC00470
HGNC:28668	LINC00471	long intergenic non-protein coding RNA 471	non-coding RNA	RNA, long non-coding	Approved	2q37.1	02q37.1	MGC43122		C2orf52	chromosome 2 open reading frame 52			2006-11-03T00:00:00Z	2011-08-31T00:00:00Z	2011-08-31T00:00:00Z	2014-11-18T00:00:00Z	151477	ENSG00000181798	OTTHUMG00000133227	uc002vrx.1	BC033054	NM_173513		Q8N535	12477932
HGNC:21380	LINC00472	long intergenic non-protein coding RNA 472	non-coding RNA	RNA, long non-coding	Approved	6q13	06q13	dJ288M22.3|FLJ13189		C6orf155	chromosome 6 open reading frame 155			2003-06-11T00:00:00Z	2011-08-31T00:00:00Z	2011-08-31T00:00:00Z	2015-04-22T00:00:00Z	79940	ENSG00000233237	OTTHUMG00000015006	uc003pfz.1		NR_121612		Q9H8W2	25865225
HGNC:21160	LINC00473	long intergenic non-protein coding RNA 473	non-coding RNA	RNA, long non-coding	Approved	6q27	06q27	bA142J11.1		C6orf176	chromosome 6 open reading frame 176			2003-11-25T00:00:00Z	2011-08-31T00:00:00Z	2011-08-31T00:00:00Z	2014-11-19T00:00:00Z	90632	ENSG00000223414	OTTHUMG00000015990	uc011egl.1	BC008632	NR_026860		A8K010	22108211
HGNC:23367	LINC00474	long intergenic non-protein coding RNA 474	non-coding RNA	RNA, long non-coding	Approved	9q31.3	09q31.3	EST-YD1		C9orf27	chromosome 9 open reading frame 27			2003-11-14T00:00:00Z	2011-08-31T00:00:00Z	2011-08-31T00:00:00Z	2014-11-19T00:00:00Z	58483	ENSG00000204148	OTTHUMG00000020551	uc004bjm.3	AB021923	NM_021208		Q9P2X8
HGNC:23569	LINC00475	long intergenic non-protein coding RNA 475	non-coding RNA	RNA, long non-coding	Approved	9q22.31	09q22.31			C9orf44	chromosome 9 open reading frame 44			2003-11-25T00:00:00Z	2011-08-31T00:00:00Z	2011-08-31T00:00:00Z	2012-10-12T00:00:00Z	158314	ENSG00000225511	OTTHUMG00000020216	uc004arp.1	AK023662	NR_027341
HGNC:27858	LINC00476	long intergenic non-protein coding RNA 476	non-coding RNA	RNA, long non-coding	Approved	9q22.33	09q22.33			C9orf130	chromosome 9 open reading frame 130			2004-04-16T00:00:00Z	2013-12-05T00:00:00Z	2013-12-05T00:00:00Z	2014-11-18T00:00:00Z	100128782	ENSG00000175611	OTTHUMG00000020286	uc004avp.4	AK092137	NR_023389		Q8WZB0
HGNC:26557	LINC00477	long intergenic non-protein coding RNA 477	non-coding RNA	RNA, long non-coding	Approved	12p12.1	12p12.1	FLJ32894|FAM191B	family with sequence similarity 191, member B	C12orf67	chromosome 12 open reading frame 67			2008-07-11T00:00:00Z	2011-08-31T00:00:00Z	2011-08-31T00:00:00Z	2014-11-18T00:00:00Z	144360	ENSG00000197503	OTTHUMG00000159485	uc001rgb.1	AK057456	NM_144667		Q96M19	14702039
HGNC:19727	LINC00479	long intergenic non-protein coding RNA 479	non-coding RNA	RNA, long non-coding	Approved	21q22.3	21q22.3	PRED76|FLJ32835		C21orf129	chromosome 21 open reading frame 129			2003-12-15T00:00:00Z	2011-08-31T00:00:00Z	2011-08-31T00:00:00Z	2014-11-19T00:00:00Z	150135	ENSG00000236384	OTTHUMG00000086773	uc010got.1	AK057397	NR_027272		Q96M42
HGNC:26816	LINC00482	long intergenic non-protein coding RNA 482	non-coding RNA	RNA, long non-coding	Approved	17q25.3	17q25.3	FLJ39421		C17orf55	chromosome 17 open reading frame 55			2005-12-15T00:00:00Z	2011-09-01T00:00:00Z	2011-09-01T00:00:00Z	2012-10-12T00:00:00Z	284185	ENSG00000185168		uc002kac.1	AK096740	NM_178519		Q8N8I6
HGNC:26080	LINC00483	long intergenic non-protein coding RNA 483	non-coding RNA	RNA, long non-coding	Approved	17q21.33	17q21.33	FLJ20694		C17orf73	chromosome 17 open reading frame 73			2006-01-04T00:00:00Z	2013-12-05T00:00:00Z	2013-12-05T00:00:00Z	2014-11-18T00:00:00Z	55018	ENSG00000167117	OTTHUMG00000132429	uc031rdf.1	AK000701	NR_073199		Q53H64
HGNC:27862	LINC00484	long intergenic non-protein coding RNA 484	non-coding RNA	RNA, long non-coding	Approved	9q22.31	09q22.31			C9orf73	chromosome 9 open reading frame 73			2004-01-06T00:00:00Z	2011-09-06T00:00:00Z	2011-09-06T00:00:00Z	2012-10-12T00:00:00Z	100129347	ENSG00000235641	OTTHUMG00000020203		AK095132	XR_958594
HGNC:27476	LINC00485	long intergenic non-protein coding RNA 485	non-coding RNA	RNA, long non-coding	Approved	12q23.2	12q23.2							2011-09-08T00:00:00Z			2012-10-12T00:00:00Z	283432	ENSG00000258169	OTTHUMG00000169965	uc021rct.1	BC037211	NR_033855
HGNC:42946	LINC00486	long intergenic non-protein coding RNA 486	non-coding RNA	RNA, long non-coding	Approved	2p22.3	02p22.3							2011-09-08T00:00:00Z			2012-10-12T00:00:00Z	285045	ENSG00000230876	OTTHUMG00000152136	uc002roo.2		NR_027099
HGNC:42947	LINC00487	long intergenic non-protein coding RNA 487	non-coding RNA	RNA, long non-coding	Approved	2p25.2	02p25.2	FLJ42418						2011-09-08T00:00:00Z			2012-10-12T00:00:00Z	400941	ENSG00000205837	OTTHUMG00000151630	uc002qym.2		NR_038369
HGNC:32675	LINC00488	long intergenic non-protein coding RNA 488	non-coding RNA	RNA, long non-coding	Approved	3q13.13	03q13.13	FLJ41232		C3orf66	chromosome 3 open reading frame 66			2006-03-30T00:00:00Z	2011-09-14T00:00:00Z	2011-09-14T00:00:00Z	2012-10-12T00:00:00Z	677779	ENSG00000214381	OTTHUMG00000159206	uc003dxn.5	AK123226	NR_026767
HGNC:43426	LINC00489	long intergenic non-protein coding RNA 489	non-coding RNA	RNA, long non-coding	Approved	20q11.23	20q11.23							2011-10-20T00:00:00Z			2012-10-12T00:00:00Z	100861522	ENSG00000225759	OTTHUMG00000046198	uc031rte.1	DB341379	NR_047461
HGNC:43428	LINC00491	long intergenic non-protein coding RNA 491	non-coding RNA	RNA, long non-coding	Approved	5q21.1	05q21.1	BC008363						2011-10-20T00:00:00Z			2014-09-10T00:00:00Z	285708	ENSG00000250682	OTTHUMG00000162775	uc032vez.1	CN270888	NR_103753			25200694
HGNC:43429	LINC00492	long intergenic non-protein coding RNA 492	non-coding RNA	RNA, long non-coding	Approved	5q21.1	05q21.1							2011-10-20T00:00:00Z			2012-10-12T00:00:00Z	100861468	ENSG00000250958	OTTHUMG00000162776	uc032veu.1	CA314239	NR_047462
HGNC:43430	LINC00493	long intergenic non-protein coding RNA 493	non-coding RNA	RNA, long non-coding	Approved	20p11.23	20p11.23	LOC388789						2011-10-20T00:00:00Z			2014-11-20T00:00:00Z	388789	ENSG00000232388	OTTHUMG00000031978	uc002wre.4		NR_015432			25392693		RGD:1566320
HGNC:27657	LINC00494	long intergenic non-protein coding RNA 494	non-coding RNA	RNA, long non-coding	Approved	20q13.13	20q13.13							2011-10-28T00:00:00Z			2014-11-18T00:00:00Z	284749	ENSG00000235621	OTTHUMG00000032682	uc002xtt.2		NR_026958			12477932
HGNC:43435	LINC00498	long intergenic non-protein coding RNA 498	non-coding RNA	RNA, long non-coding	Approved	4q28.3	04q28.3							2011-10-28T00:00:00Z			2012-10-12T00:00:00Z	100874046	ENSG00000248397	OTTHUMG00000161288
HGNC:43436	LINC00499	long intergenic non-protein coding RNA 499	non-coding RNA	RNA, long non-coding	Approved	4q28.3	04q28.3							2011-10-28T00:00:00Z			2012-10-12T00:00:00Z	100874047	ENSG00000251372	OTTHUMG00000161286	uc031sha.1		NR_051987
HGNC:43437	LINC00500	long intergenic non-protein coding RNA 500	non-coding RNA	RNA, long non-coding	Approved	4q28.3	04q28.3							2011-10-28T00:00:00Z			2012-10-12T00:00:00Z		ENSG00000249381	OTTHUMG00000161287
HGNC:43439	LINC00501	long intergenic non-protein coding RNA 501	non-coding RNA	RNA, long non-coding	Approved	3q26.32	03q26.32							2011-10-28T00:00:00Z			2012-10-12T00:00:00Z	100820709	ENSG00000203645	OTTHUMG00000157234	uc032skk.1	AK055528	NR_047465
HGNC:43442	LINC00502	long intergenic non-protein coding RNA 502	non-coding RNA	RNA, long non-coding	Approved	10q23.31	10q23.31							2011-10-28T00:00:00Z			2012-10-12T00:00:00Z	100874184	ENSG00000224851	OTTHUMG00000018738	uc031pwt.1		NR_047467
HGNC:43555	LINC00504	long intergenic non-protein coding RNA 504	non-coding RNA	RNA, long non-coding	Approved	4p15.33	04p15.33							2011-11-07T00:00:00Z			2012-10-12T00:00:00Z	201853	ENSG00000248360	OTTHUMG00000160121			NR_126435
HGNC:43556	LINC00505	long intergenic non-protein coding RNA 505	non-coding RNA	RNA, long non-coding	Approved	1p33	01p33							2011-11-07T00:00:00Z			2012-10-12T00:00:00Z	100874049	ENSG00000225667	OTTHUMG00000007985
HGNC:43557	LINC00506	long intergenic non-protein coding RNA 506	non-coding RNA	RNA, long non-coding	Approved	3p12.1	03p12.1							2011-11-07T00:00:00Z			2012-10-12T00:00:00Z	100846978	ENSG00000281392		uc003dqo.3	BC030609	NR_047469
HGNC:43558	LINC00507	long intergenic non-protein coding RNA 507	non-coding RNA	RNA, long non-coding	Approved	12q24.32	12q24.32							2011-11-07T00:00:00Z			2012-10-12T00:00:00Z	100862680	ENSG00000256193	OTTHUMG00000168425	uc031qkg.1		NR_046392
HGNC:43559	LINC00508	long intergenic non-protein coding RNA 508	non-coding RNA	RNA, long non-coding	Approved	12q24.32	12q24.32							2011-11-07T00:00:00Z			2012-10-12T00:00:00Z	104472718	ENSG00000256971	OTTHUMG00000168426			NR_126452
HGNC:43564	LINC00511	long intergenic non-protein coding RNA 511	non-coding RNA	RNA, long non-coding	Approved	17q24.3	17q24.3							2011-11-07T00:00:00Z			2012-10-12T00:00:00Z	400619	ENSG00000227036	OTTHUMG00000132227	uc021ucl.1	AK129994	NR_033876
HGNC:27549	LINC00514	long intergenic non-protein coding RNA 514	non-coding RNA	RNA, long non-coding	Approved	16p13.3	16p13.3							2011-11-23T00:00:00Z			2012-10-12T00:00:00Z	283875			uc002css.1	AK098017	NR_033861
HGNC:16019	LINC00515	long intergenic non-protein coding RNA 515	non-coding RNA	RNA, long non-coding	Approved	21q21.3	21q21.3	PRED21		C21orf71	chromosome 21 open reading frame 71			2002-11-26T00:00:00Z	2011-11-23T00:00:00Z	2011-11-23T00:00:00Z	2012-10-12T00:00:00Z	282566			uc011acd.2	AF086441	NR_024092
HGNC:19831	LINC00517	long intergenic non-protein coding RNA 517	non-coding RNA	RNA, long non-coding	Approved	14q21.1	14q21.1			C14orf26	chromosome 14 open reading frame 26			2003-01-13T00:00:00Z	2011-12-07T00:00:00Z	2011-12-07T00:00:00Z	2012-10-12T00:00:00Z	400208	ENSG00000259091	OTTHUMG00000170594		AA029430
HGNC:28626	LINC00518	long intergenic non-protein coding RNA 518	non-coding RNA	RNA, long non-coding	Approved	6p24.3	06p24.3	MGC40222		C6orf218	chromosome 6 open reading frame 218			2006-04-04T00:00:00Z	2011-11-25T00:00:00Z	2011-11-25T00:00:00Z	2014-11-19T00:00:00Z	221718	ENSG00000183674	OTTHUMG00000159175	uc003myz.2	BC028118	NR_027793		Q8N0U6	12477932|24906614
HGNC:19838	LINC00519	long intergenic non-protein coding RNA 519	non-coding RNA	RNA, long non-coding	Approved	14q22.1	14q22.1			C14orf30	chromosome 14 open reading frame 30			2002-11-27T00:00:00Z	2011-11-29T00:00:00Z	2011-11-29T00:00:00Z	2012-10-12T00:00:00Z	161342	ENSG00000258955	OTTHUMG00000171090		BG121773
HGNC:19843	LINC00520	long intergenic non-protein coding RNA 520	non-coding RNA	RNA, long non-coding	Approved	14q22.3	14q22.3			C14orf34	chromosome 14 open reading frame 34			2002-11-27T00:00:00Z	2011-11-29T00:00:00Z	2011-11-29T00:00:00Z	2012-10-12T00:00:00Z	645687	ENSG00000258791	OTTHUMG00000171059	uc010trd.2	BF572611	NR_026796
HGNC:19860	LINC00521	long intergenic non-protein coding RNA 521	non-coding RNA	RNA, long non-coding	Approved	14q32.12	14q32.12			C14orf48	chromosome 14 open reading frame 48			2002-11-27T00:00:00Z	2011-11-29T00:00:00Z	2011-11-29T00:00:00Z	2014-11-18T00:00:00Z	256369	ENSG00000175699	OTTHUMG00000156974	uc001ycg.1	BI463117	NR_024182		Q8NCU1
HGNC:20117	LINC00523	long intergenic non-protein coding RNA 523	non-coding RNA	RNA, long non-coding	Approved	14q32.2	14q32.2			C14orf70	chromosome 14 open reading frame 70			2003-01-13T00:00:00Z	2011-11-30T00:00:00Z	2011-11-30T00:00:00Z	2012-10-12T00:00:00Z	283601	ENSG00000196273	OTTHUMG00000171592	uc001yhr.1		NR_024096		Q86TU6
HGNC:20118	LINC00524	long intergenic non-protein coding RNA 524	non-coding RNA	RNA, long non-coding	Approved	14q32.31	14q32.31			C14orf71	chromosome 14 open reading frame 71			2003-01-13T00:00:00Z	2011-11-30T00:00:00Z	2011-11-30T00:00:00Z	2012-10-12T00:00:00Z	338002	ENSG00000259023	OTTHUMG00000171679		AA843471	NR_126006
HGNC:40290	LINC00525	long intergenic non-protein coding RNA 525	non-coding RNA	RNA, long non-coding	Approved	7p12.3	07p12.3							2011-12-05T00:00:00Z			2014-11-18T00:00:00Z	84847	ENSG00000146666	OTTHUMG00000155644	uc003tnx.3	BC007354	NR_038407
HGNC:28278	LINC00526	long intergenic non-protein coding RNA 526	non-coding RNA	RNA, long non-coding	Approved	18p11.31	18p11.31	MGC17515|HsT959		C18orf18	chromosome 18 open reading frame 18			2004-05-05T00:00:00Z	2011-12-07T00:00:00Z	2011-12-07T00:00:00Z	2014-11-19T00:00:00Z	147525	ENSG00000264575		uc010wzd.2	BC010538	NR_026849		Q96FQ7	12477932
HGNC:17215	LINC00527	long intergenic non-protein coding RNA 527	non-coding RNA	RNA, long non-coding	Approved	21q22.2	21q22.2			C21orf104	chromosome 21 open reading frame 104			2003-10-01T00:00:00Z	2011-12-07T00:00:00Z	2011-12-07T00:00:00Z	2014-11-18T00:00:00Z	54748				AJ011409			Q9UJ94
HGNC:26875	LINC00528	long intergenic non-protein coding RNA 528	non-coding RNA	RNA, long non-coding	Approved	22q11.21	22q11.21	FLJ40542		C22orf37	chromosome 22 open reading frame 37			2006-10-17T00:00:00Z	2011-12-07T00:00:00Z	2011-12-07T00:00:00Z	2012-10-12T00:00:00Z	200298	ENSG00000269220		uc032qff.1	AK097861	NR_103718		Q8N1L1	14702039				LINC00528
HGNC:15544	LINC00529	long intergenic non-protein coding RNA 529	non-coding RNA	RNA, long non-coding	Approved	8p23-p22	08p23-p22			C8orf8	chromosome 8 open reading frame 8			2001-04-25T00:00:00Z	2011-12-08T00:00:00Z	2011-12-08T00:00:00Z	2012-10-12T00:00:00Z	83647	ENSG00000236827	OTTHUMG00000165427		AJ301561				11896452
HGNC:18690	LINC00533	long intergenic non-protein coding RNA 533	non-coding RNA	RNA, long non-coding	Approved	6p21	06p21	bA373N24.1|C6orf39		C6orf38	chromosome 6 open reading frame 38			2003-11-26T00:00:00Z	2011-12-13T00:00:00Z	2011-12-13T00:00:00Z	2012-10-12T00:00:00Z	387055	ENSG00000235570	OTTHUMG00000016245		AA913908|AI688709
HGNC:43643	LINC00534	long intergenic non-protein coding RNA 534	non-coding RNA	RNA, long non-coding	Approved	8q21.3	08q21.3							2011-12-13T00:00:00Z			2012-10-12T00:00:00Z	100874052	ENSG00000253394	OTTHUMG00000163968	uc031tbq.1		NR_051989
HGNC:43644	LINC00535	long intergenic non-protein coding RNA 535	non-coding RNA	RNA, long non-coding	Approved	8q22.1	08q22.1							2011-12-13T00:00:00Z			2012-10-12T00:00:00Z	642924	ENSG00000246662	OTTHUMG00000164234	uc022ayb.1		NR_033858
HGNC:43645	LINC00536	long intergenic non-protein coding RNA 536	non-coding RNA	RNA, long non-coding	Approved	8q23.3	08q23.3							2011-12-13T00:00:00Z			2012-10-12T00:00:00Z	100859921	ENSG00000249917	OTTHUMG00000164936	uc031tcc.1	BC040336	NR_046215
HGNC:43654	LINC00537	long intergenic non-protein coding RNA 537	non-coding RNA	RNA, long non-coding	Approved	9q13	09q13							2012-01-16T00:00:00Z			2012-10-12T00:00:00Z	203274				BC110369
HGNC:43655	LINC00538	long intergenic non-protein coding RNA 538	non-coding RNA	RNA, long non-coding	Approved	1q32.3	01q32.3	Yiya|PROX1UT	PROX1 upstream transcript					2012-01-23T00:00:00Z			2014-06-23T00:00:00Z	100861504	ENSG00000281664		uc031psb.1	JF495099	NR_046189			22258142					614635
HGNC:43672	LINC00539	long intergenic non-protein coding RNA 539	non-coding RNA	RNA, long non-coding	Approved	13q12.11	13q12.11			LINC00422	long intergenic non-protein coding RNA 422			2012-01-30T00:00:00Z			2015-01-29T00:00:00Z	100652865	ENSG00000224429	OTTHUMG00000016541	uc031zyg.1	BG940872	NR_103840
HGNC:43673	LINC00540	long intergenic non-protein coding RNA 540	non-coding RNA	RNA, long non-coding	Approved	13q12.11	13q12.11							2012-01-30T00:00:00Z			2012-10-12T00:00:00Z	100506622	ENSG00000276476		uc001uoi.3	AK054845|BC035104	NR_103810
HGNC:43678	LINC00543	long intergenic non-protein coding RNA 543	non-coding RNA	RNA, long non-coding	Approved	13q12.2	13q12.2							2012-01-30T00:00:00Z			2012-10-12T00:00:00Z	100132234	ENSG00000260704	OTTHUMG00000170880		CB142335|AI262987
HGNC:43679	LINC00544	long intergenic non-protein coding RNA 544	non-coding RNA	RNA, long non-coding	Approved	13q12.3	13q12.3							2012-09-12T00:00:00Z			2014-09-30T00:00:00Z	440131	ENSG00000122043	OTTHUMG00000016659	uc010aav.3		NR_033889							LINC00544
HGNC:43680	LINC00545	long intergenic non-protein coding RNA 545	non-coding RNA	RNA, long non-coding	Approved	13q12.3	13q12.3							2012-01-30T00:00:00Z			2012-10-12T00:00:00Z	440132	ENSG00000236094	OTTHUMG00000016678	uc032aax.1	AW971998|AA514237	NR_103813
HGNC:43682	LINC00547	long intergenic non-protein coding RNA 547	non-coding RNA	RNA, long non-coding	Approved	13q13.3	13q13.3	FLJ34747						2012-01-30T00:00:00Z			2012-10-12T00:00:00Z	400121	ENSG00000275226		uc001uwn.1	AK092066	NR_040244
HGNC:43683	LINC00548	long intergenic non-protein coding RNA 548	non-coding RNA	RNA, long non-coding	Approved	13q14.11	13q14.11	FLJ42392						2012-01-30T00:00:00Z			2012-10-12T00:00:00Z	400123	ENSG00000278772		uc021rim.1	AK124383	NR_033877
HGNC:43688	LINC00550	long intergenic non-protein coding RNA 550	non-coding RNA	RNA, long non-coding	Approved	13q21.33	13q21.33							2012-01-30T00:00:00Z			2012-10-12T00:00:00Z	338862	ENSG00000281778		uc001vio.3	BC042673	NR_038878
HGNC:43691	LINC00551	long intergenic non-protein coding RNA 551	non-coding RNA	RNA, long non-coding	Approved	13q33.3	13q33.3							2012-01-30T00:00:00Z			2013-09-05T00:00:00Z	283483	ENSG00000272274	OTTHUMG00000185758	uc031qne.1	AK098538	NR_051977
HGNC:43692	LINC00552	long intergenic non-protein coding RNA 552	non-coding RNA	RNA, long non-coding	Approved	13q34	13q34							2012-01-30T00:00:00Z			2015-01-29T00:00:00Z	100130386	ENSG00000279770	OTTHUMG00000186842	uc010tkg.1	AK057435	NR_028064
HGNC:43697	LINC00554	long intergenic non-protein coding RNA 554	non-coding RNA	RNA, long non-coding	Approved	13q32.3	13q32.3							2012-01-31T00:00:00Z			2012-10-12T00:00:00Z	100861542	ENSG00000260738	OTTHUMG00000176067	uc032ank.1	BC068276	NR_047483
HGNC:43699	LINC00555	long intergenic non-protein coding RNA 555	non-coding RNA	RNA, long non-coding	Approved	13q33.1	13q33.1							2012-01-31T00:00:00Z			2012-10-12T00:00:00Z	100861543	ENSG00000261057	OTTHUMG00000176068		AF339825
HGNC:43700	LINC00556	long intergenic non-protein coding RNA 556	non-coding RNA	RNA, long non-coding	Approved	13q12.11	13q12.11							2012-01-31T00:00:00Z			2012-10-12T00:00:00Z	100861551	ENSG00000260131	OTTHUMG00000175961		AF086361
HGNC:43701	LINC00557	long intergenic non-protein coding RNA 557	non-coding RNA	RNA, long non-coding	Approved	13q32.1	13q32.1							2012-01-31T00:00:00Z			2012-10-12T00:00:00Z	100861544	ENSG00000260962	OTTHUMG00000176061		AF339811	NR_047487
HGNC:43702	LINC00558	long intergenic non-protein coding RNA 558	non-coding RNA	RNA, long non-coding	Approved	13q14.3	13q14.3							2012-01-31T00:00:00Z			2014-05-09T00:00:00Z	100861552	ENSG00000261517	OTTHUMG00000176029	uc031qlu.1	BC041877	NR_047488
HGNC:43703	LINC00559	long intergenic non-protein coding RNA 559	non-coding RNA	RNA, long non-coding	Approved	13q31.3	13q31.3							2012-01-31T00:00:00Z			2012-10-12T00:00:00Z	100874187	ENSG00000261446	OTTHUMG00000176057	uc031qmr.2	BC043442	NR_047489
HGNC:43704	LINC00560	long intergenic non-protein coding RNA 560	non-coding RNA	RNA, long non-coding	Approved	13q31.2	13q31.2							2012-01-31T00:00:00Z			2012-10-12T00:00:00Z	100861553	ENSG00000261666	OTTHUMG00000176053		BC043278	XR_253191
HGNC:43705	LINC00561	long intergenic non-protein coding RNA 561	non-coding RNA	RNA, long non-coding	Approved	13q22.2	13q22.2							2012-01-31T00:00:00Z			2012-10-12T00:00:00Z	100861545	ENSG00000261206	OTTHUMG00000176038		BC034981
HGNC:43706	LINC00562	long intergenic non-protein coding RNA 562	non-coding RNA	RNA, long non-coding	Approved	13q14.2	13q14.2							2012-01-31T00:00:00Z			2012-10-12T00:00:00Z	100861549	ENSG00000260388	OTTHUMG00000175994		AK123146	NR_047492
HGNC:43707	LINC00563	long intergenic non-protein coding RNA 563	non-coding RNA	RNA, long non-coding	Approved	13q14.13	13q14.13							2012-01-31T00:00:00Z			2012-10-12T00:00:00Z	100861554	ENSG00000261097	OTTHUMG00000175991	uc031qll.1	U79295	NR_047493
HGNC:43708	LINC00564	long intergenic non-protein coding RNA 564	non-coding RNA	RNA, long non-coding	Approved	13q31.1	13q31.1							2012-01-31T00:00:00Z			2012-10-12T00:00:00Z	100861546	ENSG00000260094	OTTHUMG00000176051		BC039360	NR_047494
HGNC:43709	LINC00565	long intergenic non-protein coding RNA 565	non-coding RNA	RNA, long non-coding	Approved	13q34	13q34							2012-01-31T00:00:00Z			2012-10-12T00:00:00Z	100861555	ENSG00000260910	OTTHUMG00000176086	uc031qnq.1	AK092053	NR_047495
HGNC:43710	LINC00566	long intergenic non-protein coding RNA 566	non-coding RNA	RNA, long non-coding	Approved	13q12.12	13q12.12							2012-01-31T00:00:00Z			2012-10-12T00:00:00Z	100861547	ENSG00000261498	OTTHUMG00000175964		BC038727	NR_131903
HGNC:43711	LINC00567	long intergenic non-protein coding RNA 567	non-coding RNA	RNA, long non-coding	Approved	13q34	13q34							2012-01-31T00:00:00Z			2012-10-12T00:00:00Z	283486	ENSG00000259831	OTTHUMG00000176071		BC035264
HGNC:43717	LINC00570	long intergenic non-protein coding RNA 570	non-coding RNA	RNA, long non-coding	Approved	2p25.1	02p25.1	ncRNA-a5				Long non-coding RNAs (published)	788	2012-02-02T00:00:00Z			2014-10-22T00:00:00Z	100874055	ENSG00000224177	OTTHUMG00000151818	uc031rnr.1	BX102688|AI493106	NR_047499			20887892																			LINC00570
HGNC:43721	LINC00571	long intergenic non-protein coding RNA 571	non-coding RNA	RNA, long non-coding	Approved	13q13.3	13q13.3							2012-02-06T00:00:00Z			2012-10-12T00:00:00Z	100874188	ENSG00000223685	OTTHUMG00000016755	uc031qle.1	BM023585|BF887755	NR_047500
HGNC:43722	LINC00572	long intergenic non-protein coding RNA 572	non-coding RNA	RNA, long non-coding	Approved	13q12.3	13q12.3							2012-02-06T00:00:00Z			2012-10-12T00:00:00Z	100861573	ENSG00000224405	OTTHUMG00000016662	uc032aap.1	BC039674	NR_047501
HGNC:21598	LINC00574	long intergenic non-protein coding RNA 574	non-coding RNA	RNA, long non-coding	Approved	6q27	06q27	FLJ13162|dJ182D15.1		C6orf208	chromosome 6 open reading frame 208			2003-11-26T00:00:00Z	2012-02-22T00:00:00Z	2012-02-22T00:00:00Z	2012-10-12T00:00:00Z	80069	ENSG00000231690	OTTHUMG00000016071	uc010kkz.2	AK023224	NR_026780		Q9H8X3
HGNC:21342	LINC00575	long intergenic non-protein coding RNA 575	non-coding RNA	RNA, long non-coding	Approved	4q21.23	04q21.23			C4orf11	chromosome 4 open reading frame 11			2003-06-09T00:00:00Z	2012-02-24T00:00:00Z	2012-02-24T00:00:00Z	2014-11-19T00:00:00Z	439934	ENSG00000231782	OTTHUMG00000161121	uc011cck.2	AY316301	NR_024087		Q6W349	15218245
HGNC:21553	LINC00577	long intergenic non-protein coding RNA 577	non-coding RNA	RNA, long non-coding	Approved	6q21	06q21	dJ439I14.1		C6orf220	chromosome 6 open reading frame 220			2007-08-02T00:00:00Z	2012-03-01T00:00:00Z	2012-03-01T00:00:00Z	2014-11-18T00:00:00Z	100113403	ENSG00000203809	OTTHUMG00000015289	uc031spf.1	AW612153|BF223582	NR_046407
HGNC:43807	LINC00578	long intergenic non-protein coding RNA 578	non-coding RNA	RNA, long non-coding	Approved	3q26.32	03q26.32							2012-03-12T00:00:00Z			2012-10-12T00:00:00Z	100505566	ENSG00000228221	OTTHUMG00000157222	uc031sch.2	BX101293	NR_047568
HGNC:43840	LINC00581	long intergenic non-protein coding RNA 581	non-coding RNA	RNA, long non-coding	Approved	6p22.3	06p22.3					Long non-coding RNAs (published)	788	2012-03-26T00:00:00Z			2014-10-22T00:00:00Z	100874531	ENSG00000280989		uc032woc.1	BX118339	NR_103790			22245136																			BX118339
HGNC:43842	LINC00582	long intergenic non-protein coding RNA 582	non-coding RNA	RNA, long non-coding	Approved	1q42.2	01q42.2							2012-03-26T00:00:00Z			2012-10-12T00:00:00Z	100287814	ENSG00000229228	OTTHUMG00000039488	uc021pkm.3		NR_034037
HGNC:31437	LINC00583	long intergenic non-protein coding RNA 583	non-coding RNA	RNA, long non-coding	Approved	9p23	09p23			C9orf146	chromosome 9 open reading frame 146			2007-08-02T00:00:00Z	2012-04-03T00:00:00Z	2012-04-03T00:00:00Z	2014-11-18T00:00:00Z	100113404	ENSG00000205636	OTTHUMG00000019564	uc022bdn.1		NR_038194							LINC00583
HGNC:31372	LINC00587	long intergenic non-protein coding RNA 587	non-coding RNA	RNA, long non-coding	Approved	9q31.1	09q31.1	bA785H23.1		C9orf107	chromosome 9 open reading frame 107			2004-06-02T00:00:00Z	2012-04-11T00:00:00Z	2012-04-11T00:00:00Z	2012-10-12T00:00:00Z	414319	ENSG00000204250	OTTHUMG00000020393	uc033ddi.1	BC038565	NR_103830		B1AMM8
HGNC:24494	LINC00588	long intergenic non-protein coding RNA 588	non-coding RNA	RNA, long non-coding	Approved	8q12.1	08q12.1	DKFZP434F122		C8orf71	chromosome 8 open reading frame 71			2005-09-22T00:00:00Z	2012-04-17T00:00:00Z	2012-04-17T00:00:00Z	2012-10-12T00:00:00Z	26138	ENSG00000215117	OTTHUMG00000164424	uc003xtg.3		NR_026772		Q9Y4M8	11230166
HGNC:32299	LINC00589	long intergenic non-protein coding RNA 589	non-coding RNA	RNA, long non-coding	Approved	8p12	08p12			C8orf75	chromosome 8 open reading frame 75			2005-09-23T00:00:00Z	2012-04-17T00:00:00Z	2012-04-17T00:00:00Z	2012-10-12T00:00:00Z	619351	ENSG00000251191	OTTHUMG00000163800	uc003xhn.3	BC003524|BC014230	NR_026765
HGNC:27474	LINC00592	long intergenic non-protein coding RNA 592	non-coding RNA	RNA, long non-coding	Approved	12q13.13	12q13.13							2012-04-27T00:00:00Z			2012-10-12T00:00:00Z	283404	ENSG00000258279	OTTHUMG00000169627	uc010snp.2	BC039104	NR_027358
HGNC:32382	LINC00593	long intergenic non-protein coding RNA 593	non-coding RNA	RNA, long non-coding	Approved	15q23	15q23	MGC42951		C15orf50	chromosome 15 open reading frame 50			2005-11-24T00:00:00Z	2012-04-30T00:00:00Z	2012-04-30T00:00:00Z	2012-10-12T00:00:00Z	414926	ENSG00000259703	OTTHUMG00000172102	uc002asj.3	BC031958	NR_026764			12477932
HGNC:32358	LINC00594	long intergenic non-protein coding RNA 594	non-coding RNA	RNA, long non-coding	Approved	15q15.1	15q15.1			C15orf36	chromosome 15 open reading frame 36			2005-10-21T00:00:00Z	2012-04-30T00:00:00Z	2012-04-30T00:00:00Z	2015-01-29T00:00:00Z	641314	ENSG00000259714	OTTHUMG00000172453		AI278850
HGNC:31430	LINC00595	long intergenic non-protein coding RNA 595	non-coding RNA	RNA, long non-coding	Approved	10q22.3	10q22.3			C10orf101	chromosome 10 open reading frame 101			2004-05-27T00:00:00Z	2012-04-30T00:00:00Z	2012-04-30T00:00:00Z	2012-10-12T00:00:00Z	414243	ENSG00000227136	OTTHUMG00000018552	uc001jzw.2	AA256890|BQ082446|BQ070817	NR_073447
HGNC:23167	LINC00596	long intergenic non-protein coding RNA 596	non-coding RNA	RNA, long non-coding	Approved	14q11.2	14q11.2	CNSLT1I7G		C14orf165	chromosome 14 open reading frame 165			2004-06-11T00:00:00Z	2012-04-30T00:00:00Z	2012-04-30T00:00:00Z	2012-10-12T00:00:00Z	414767	ENSG00000259334	OTTHUMG00000171723		BX161431|CR615368			Q86U02
HGNC:1193	LINC00597	long intergenic non-protein coding RNA 597	non-coding RNA	RNA, long non-coding	Approved	15q23-q24	15q23-q24			C15orf5	chromosome 15 open reading frame 5			1999-12-22T00:00:00Z	2012-04-30T00:00:00Z	2012-04-30T00:00:00Z	2012-10-12T00:00:00Z	81698			uc002bcp.4	AL109679	NR_026813		Q9H2U6
HGNC:42770	LINC00598	long intergenic non-protein coding RNA 598	non-coding RNA	RNA, long non-coding	Approved	13q14.11	13q14.11	TTL	twelve-thirteen translocation leukemia transcript (non-protein coding)					2012-05-01T00:00:00Z			2013-08-08T00:00:00Z	646982	ENSG00000215483	OTTHUMG00000016772			NR_024505			12764377
HGNC:27231	LINC00599	long intergenic non-protein coding RNA 599	non-coding RNA	RNA, long non-coding	Approved	8p23.1	08p23.1	Rncr3	retinal non-coding RNA 3			Long non-coding RNAs (published)	788	2012-05-01T00:00:00Z			2014-10-22T00:00:00Z	157627	ENSG00000253230	OTTHUMG00000163734	uc003wsu.2	AF052108	NR_024281			8619474|9110174																			rncr3
HGNC:43916	LINC00601	long intergenic non-protein coding RNA 601	non-coding RNA	RNA, long non-coding	Approved	10q26.2	10q26.2							2012-05-03T00:00:00Z			2012-10-12T00:00:00Z	101101772	ENSG00000235180	OTTHUMG00000019244	uc031pxp.1	BF215388	NR_073453
HGNC:43917	LINC00602	long intergenic non-protein coding RNA 602	non-coding RNA	RNA, long non-coding	Approved	6q27	06q27							2012-05-03T00:00:00Z			2012-10-12T00:00:00Z	441177	ENSG00000281832		uc011egm.3	BC110806	NR_027284
HGNC:43918	LINC00603	long intergenic non-protein coding RNA 603	non-coding RNA	RNA, long non-coding	Approved	5p13.1	05p13.1							2012-05-01T00:00:00Z			2012-10-12T00:00:00Z	102467077	ENSG00000250048	OTTHUMG00000162195	uc032urs.1	BG181872|BX100325	NR_104633
HGNC:43924	LINC00604	long intergenic non-protein coding RNA 604	non-coding RNA	RNA, long non-coding	Approved	5p13.1	05p13.1							2012-05-04T00:00:00Z			2012-10-12T00:00:00Z		ENSG00000250585	OTTHUMG00000162074		AI539454|BX115904
HGNC:43928	LINC00605	long intergenic non-protein coding RNA 605	non-coding RNA	RNA, long non-coding	Approved	14q32.32	14q32.32							2012-05-04T00:00:00Z			2012-10-12T00:00:00Z	100131366	ENSG00000251533	OTTHUMG00000171894	uc001ymn.3	BC035396	NR_033938
HGNC:43931	LINC00606	long intergenic non-protein coding RNA 606	non-coding RNA	RNA, long non-coding	Approved	3p25.3	03p25.3							2012-05-04T00:00:00Z			2012-10-12T00:00:00Z	285370	ENSG00000226567	OTTHUMG00000155455	uc003bvx.1	AK093398	NR_027102
HGNC:43944	LINC00607	long intergenic non-protein coding RNA 607	non-coding RNA	RNA, long non-coding	Approved	2q35	02q35							2012-05-11T00:00:00Z			2012-10-12T00:00:00Z	646324	ENSG00000235770	OTTHUMG00000154834	uc002vfm.1	AK091865	NR_037195
HGNC:27179	LINC00608	long intergenic non-protein coding RNA 608	non-coding RNA	RNA, long non-coding	Approved	2q35	02q35							2012-05-11T00:00:00Z			2014-11-18T00:00:00Z	151300	ENSG00000236445	OTTHUMG00000154665	uc002vjg.4	BC033552	NR_015390			12477932
HGNC:43960	LINC00609	long intergenic non-protein coding RNA 609	non-coding RNA	RNA, long non-coding	Approved	14q13.2-q13.3	14q13.2-q13.3							2012-05-16T00:00:00Z			2012-10-12T00:00:00Z	101101773	ENSG00000257585	OTTHUMG00000170616	uc031qog.1	DN993271	NR_073454
HGNC:23262	LINC00610	long intergenic non-protein coding RNA 610	non-coding RNA	RNA, long non-coding	Approved	11p13	11p13	FLJ45212		C11orf55	chromosome 11 open reading frame 55			2006-02-11T00:00:00Z	2012-05-16T00:00:00Z	2012-05-16T00:00:00Z	2015-01-29T00:00:00Z	399879		OTTHUMG00000156310		AK127155			Q6ZST8
HGNC:28621	LINC00612	long intergenic non-protein coding RNA 612	non-coding RNA	RNA, long non-coding	Approved	12p13.31	12p13.31	MGC40170|FLJ41814		C12orf33	chromosome 12 open reading frame 33			2006-01-20T00:00:00Z	2012-05-30T00:00:00Z	2012-05-30T00:00:00Z	2012-10-12T00:00:00Z	253128	ENSG00000214851	OTTHUMG00000168288	uc009zgh.2	BC028195	NR_034140		Q8N6U2	12477932
HGNC:44060	LINC00613	long intergenic non-protein coding RNA 613	non-coding RNA	RNA, long non-coding	Approved	4q28.3	04q28.3							2012-05-30T00:00:00Z			2012-10-12T00:00:00Z	100507528	ENSG00000248330	OTTHUMG00000161224	uc032txr.1	AW237894	NR_103762
HGNC:30165	LINC00614	long intergenic non-protein coding RNA 614	non-coding RNA	RNA, long non-coding	Approved	10p12.1	10p12.1	FLJ35853		C10orf52	chromosome 10 open reading frame 52			2004-05-27T00:00:00Z	2012-05-30T00:00:00Z	2012-05-30T00:00:00Z	2014-11-18T00:00:00Z	645587	ENSG00000236983	OTTHUMG00000017850					P0C842
HGNC:26343	LINC00615	long intergenic non-protein coding RNA 615	non-coding RNA	RNA, long non-coding	Approved	12q21.33	12q21.33	FLJ25378		C12orf37	chromosome 12 open reading frame 37			2006-01-23T00:00:00Z	2012-05-30T00:00:00Z	2012-05-30T00:00:00Z	2012-10-12T00:00:00Z	439916	ENSG00000196243	OTTHUMG00000170071	uc021rbs.1	AK058107	NR_038868		Q96LM1
HGNC:44065	LINC00616	long intergenic non-protein coding RNA 616	non-coding RNA	RNA, long non-coding	Approved	4q28.3	04q28.3							2012-05-30T00:00:00Z			2012-10-12T00:00:00Z	641365	ENSG00000248307	OTTHUMG00000161281	uc003ihh.3		NR_037866
HGNC:20110	LINC00618	long intergenic non-protein coding RNA 618	non-coding RNA	RNA, long non-coding	Approved	14q32.2	14q32.2			C14orf63	chromosome 14 open reading frame 63			2002-12-18T00:00:00Z	2012-07-05T00:00:00Z	2012-07-05T00:00:00Z	2012-10-12T00:00:00Z	145249	ENSG00000225163	OTTHUMG00000171460	uc032blb.1	AA055628	NR_104113
HGNC:31657	LINC00619	long intergenic non-protein coding RNA 619	non-coding RNA	RNA, long non-coding	Approved	10q11.21	10q11.21	bA168P8.1		C10orf136	chromosome 10 open reading frame 136			2004-05-27T00:00:00Z	2012-07-12T00:00:00Z	2012-07-12T00:00:00Z	2012-10-12T00:00:00Z	414260	ENSG00000204187	OTTHUMG00000018048	uc021ppi.1	BC017939	NR_033923
HGNC:44223	LINC00620	long intergenic non-protein coding RNA 620	non-coding RNA	RNA, long non-coding	Approved	3p25.1	03p25.1							2012-07-16T00:00:00Z			2013-03-14T00:00:00Z	285375	ENSG00000224514	OTTHUMG00000155508	uc003byd.1	BC039529	NR_027103			23478628|21368711
HGNC:44227	LINC00621	long intergenic non-protein coding RNA 621	non-coding RNA	RNA, long non-coding	Approved	13q12.12	13q12.12							2012-07-23T00:00:00Z			2012-10-12T00:00:00Z	100996930	ENSG00000262619	OTTHUMG00000177835		AK091626	XR_914784
HGNC:44251	LINC00622	long intergenic non-protein coding RNA 622	non-coding RNA	RNA, long non-coding	Approved	1p12	01p12							2012-07-25T00:00:00Z			2012-10-12T00:00:00Z	644242	ENSG00000260941	OTTHUMG00000176048	uc021osv.1	AK123168|BC015390	NR_036540
HGNC:44252	LINC00623	long intergenic non-protein coding RNA 623	non-coding RNA	RNA, long non-coding	Approved	1q21.1	01q21.1							2012-07-25T00:00:00Z			2015-02-04T00:00:00Z	728855	ENSG00000226067	OTTHUMG00000185016			NR_024584
HGNC:44254	LINC00624	long intergenic non-protein coding RNA 624	non-coding RNA	RNA, long non-coding	Approved	1q21.1	01q21.1							2012-07-25T00:00:00Z			2015-01-30T00:00:00Z	100289211	ENSG00000278811	OTTHUMG00000041476	uc031uuj.1		NR_038423
HGNC:44257	LINC00626	long intergenic non-protein coding RNA 626	non-coding RNA	RNA, long non-coding	Approved	1q24.2	01q24.2	MGC4473						2012-07-25T00:00:00Z			2012-10-12T00:00:00Z	79100	ENSG00000225826	OTTHUMG00000034551	uc001gfq.3	BC001841	NR_024160
HGNC:27008	LINC00628	long intergenic non-protein coding RNA 628	non-coding RNA	RNA, long non-coding	Approved	1q32.1	01q32.1							2012-07-25T00:00:00Z			2012-10-12T00:00:00Z	127841	ENSG00000280924		uc010pqu.1	BC015457	NR_027022			12477932
HGNC:44262	LINC00629	long intergenic non-protein coding RNA 629	non-coding RNA	RNA, long non-coding	Approved	Xq26.3	Xq26.3							2012-08-01T00:00:00Z			2012-10-12T00:00:00Z	100506757	ENSG00000227060	OTTHUMG00000022456	uc004exn.1	BQ374946	NR_038998
HGNC:44263	LINC00630	long intergenic non-protein coding RNA 630	non-coding RNA	RNA, long non-coding	Approved	Xq22.1	Xq22.1							2012-08-01T00:00:00Z			2012-10-12T00:00:00Z	100287765	ENSG00000223546	OTTHUMG00000022077	uc004ejq.2	BC032741|BC040959|DA332880	NR_038988
HGNC:27865	LINC00632	long intergenic non-protein coding RNA 632	non-coding RNA	RNA, long non-coding	Approved	Xq27.1	Xq27.1							2013-05-17T00:00:00Z			2014-11-19T00:00:00Z	286411	ENSG00000203930	OTTHUMG00000022548		AK054978	NR_028344			24833871
HGNC:44269	LINC00633	long intergenic non-protein coding RNA 633	non-coding RNA	RNA, long non-coding	Approved	Xq26.3	Xq26.3							2012-08-02T00:00:00Z			2012-10-12T00:00:00Z	100129515	ENSG00000224107	OTTHUMG00000022469	uc004eyi.4	AI015085|AY730280	NR_033941
HGNC:27930	LINC00634	long intergenic non-protein coding RNA 634	non-coding RNA	RNA, long non-coding	Approved	22q13.2	22q13.2							2012-08-07T00:00:00Z			2014-11-18T00:00:00Z	339674	ENSG00000205704	OTTHUMG00000151274			NR_024355			12477932	MGI:1923755
HGNC:27184	LINC00635	long intergenic non-protein coding RNA 635	non-coding RNA	RNA, long non-coding	Approved	3q13.12	03q13.12							2012-08-07T00:00:00Z			2012-10-12T00:00:00Z	151658	ENSG00000241469	OTTHUMG00000159195	uc003dwp.4	BC045586	NR_015414			12477932
HGNC:27702	LINC00636	long intergenic non-protein coding RNA 636	non-coding RNA	RNA, long non-coding	Approved	3q13.12	03q13.12							2012-08-07T00:00:00Z			2014-11-18T00:00:00Z	285205	ENSG00000240423	OTTHUMG00000159197	uc003dws.4		NR_015394			12477932
HGNC:27069	LINC00637	long intergenic non-protein coding RNA 637	non-coding RNA	RNA, long non-coding	Approved	14q32.33	14q32.33							2012-08-08T00:00:00Z			2012-10-12T00:00:00Z	145216	ENSG00000258735	OTTHUMG00000171648	uc001yoh.1		NR_038436
HGNC:28325	LINC00638	long intergenic non-protein coding RNA 638	non-coding RNA	RNA, long non-coding	Approved	14q32.33	14q32.33	MGC23270						2012-08-08T00:00:00Z			2012-10-12T00:00:00Z	196872	ENSG00000258701	OTTHUMG00000170791	uc001ypq.5		NR_024396			12477932
HGNC:27502	LINC00639	long intergenic non-protein coding RNA 639	non-coding RNA	RNA, long non-coding	Approved	14q21.1	14q21.1							2012-08-08T00:00:00Z			2012-10-12T00:00:00Z	283547	ENSG00000259070	OTTHUMG00000170746	uc001wun.3	AK125018|AK127318|BC035119	NR_039982
HGNC:44291	LINC00640	long intergenic non-protein coding RNA 640	non-coding RNA	RNA, long non-coding	Approved	14q22.1	14q22.1							2012-08-08T00:00:00Z			2012-10-12T00:00:00Z	283553	ENSG00000258479	OTTHUMG00000171072	uc021rta.1		NR_038358
HGNC:27511	LINC00641	long intergenic non-protein coding RNA 641	non-coding RNA	RNA, long non-coding	Approved	14q11.2	14q11.2							2012-08-08T00:00:00Z			2012-10-12T00:00:00Z	283624	ENSG00000258441	OTTHUMG00000170756	uc001vzu.2	AK092333|AK093962	NR_038970
HGNC:44293	LINC00642	long intergenic non-protein coding RNA 642	non-coding RNA	RNA, long non-coding	Approved	14q32.11	14q32.11							2012-08-08T00:00:00Z			2012-10-12T00:00:00Z	400238	ENSG00000233208	OTTHUMG00000149923	uc021ryj.1	BC036259|BX101323	NR_033986
HGNC:44296	LINC00643	long intergenic non-protein coding RNA 643	non-coding RNA	RNA, long non-coding	Approved	14q23.2	14q23.2							2012-08-08T00:00:00Z			2012-10-12T00:00:00Z	646113	ENSG00000186369	OTTHUMG00000171566	uc010apt.2		NR_015358		Q86TS7
HGNC:44297	LINC00644	long intergenic non-protein coding RNA 644	non-coding RNA	RNA, long non-coding	Approved	14q23.2	14q23.2							2012-08-08T00:00:00Z			2014-01-30T00:00:00Z	101954204	ENSG00000259142	OTTHUMG00000171117	uc032bdr.1	AW292481	NR_104063
HGNC:44299	LINC00645	long intergenic non-protein coding RNA 645	non-coding RNA	RNA, long non-coding	Approved	14q12	14q12							2012-08-08T00:00:00Z			2012-10-12T00:00:00Z	100505967	ENSG00000258548	OTTHUMG00000170580	uc001wqc.3	BC042069|BX538073|BX538140	NR_039992
HGNC:44302	LINC00648	long intergenic non-protein coding RNA 648	non-coding RNA	RNA, long non-coding	Approved	14q21.3	14q21.3							2012-08-08T00:00:00Z			2012-10-12T00:00:00Z	100506433	ENSG00000259129	OTTHUMG00000170822	uc001wwk.2	AK056212|CA435241	NR_039996
HGNC:44305	LINC00649	long intergenic non-protein coding RNA 649	non-coding RNA	RNA, long non-coding	Approved	21q22.11	21q22.11							2012-08-08T00:00:00Z			2012-10-12T00:00:00Z	100506334	ENSG00000237945	OTTHUMG00000065819	uc002ytn.3	DA374118	NR_038883
HGNC:25003	LINC00652	long intergenic non-protein coding RNA 652	non-coding RNA	RNA, long non-coding	Approved	20p11.23	20p11.23	HSPC072						2012-08-09T00:00:00Z			2014-11-18T00:00:00Z	29075	ENSG00000179935	OTTHUMG00000031986	uc002wrh.3	AF161557|BC029555	NR_026883			11042152
HGNC:27154	LINC00654	long intergenic non-protein coding RNA 654	non-coding RNA	RNA, long non-coding	Approved	20p12.3	20p12.3							2012-08-09T00:00:00Z			2012-10-12T00:00:00Z	149837	ENSG00000205181	OTTHUMG00000031810	uc002wmc.5	BC067900	NR_015406
HGNC:27304	LINC00656	long intergenic non-protein coding RNA 656	non-coding RNA	RNA, long non-coding	Approved	20p11.21	20p11.21							2012-08-09T00:00:00Z			2014-11-18T00:00:00Z	200261	ENSG00000233746	OTTHUMG00000133099	uc021wbi.2	AF258576|CA748604|DA864592	NR_034149
HGNC:44311	LINC00657	long intergenic non-protein coding RNA 657	non-coding RNA	RNA, long non-coding	Approved	20q11.23	20q11.23							2012-08-09T00:00:00Z			2012-10-12T00:00:00Z	647979	ENSG00000260032	OTTHUMG00000175580	uc002xet.3	AI619767|AK090641|BC011592	NR_027451
HGNC:44315	LINC00658	long intergenic non-protein coding RNA 658	non-coding RNA	RNA, long non-coding	Approved	20p12.3	20p12.3							2012-08-09T00:00:00Z			2012-10-12T00:00:00Z	100507629	ENSG00000226995	OTTHUMG00000031805	uc021waj.1	BC035192	NR_038239
HGNC:44316	LINC00659	long intergenic non-protein coding RNA 659	non-coding RNA	RNA, long non-coding	Approved	20q13.33	20q13.33							2012-08-09T00:00:00Z			2012-10-12T00:00:00Z	100652730	ENSG00000228705	OTTHUMG00000032931	uc002ydh.4	DA633805|DB320598	NR_046224
HGNC:27002	LINC00661	long intergenic non-protein coding RNA 661	non-coding RNA	RNA, long non-coding	Approved	19p13.12	19p13.12							2012-08-10T00:00:00Z			2012-10-12T00:00:00Z	126536	ENSG00000205396	OTTHUMG00000169715	uc002nbw.2	AI184190|CR749400	NR_026828			12477932
HGNC:27122	LINC00662	long intergenic non-protein coding RNA 662	non-coding RNA	RNA, long non-coding	Approved	19q11	19q11							2012-08-10T00:00:00Z			2012-10-12T00:00:00Z	148189	ENSG00000261824		uc002nrx.3	AK311452|BC045720	NR_027301			12477932
HGNC:28609	LINC00663	long intergenic non-protein coding RNA 663	non-coding RNA	RNA, long non-coding	Approved	19p13.11	19p13.11	MGC39821						2012-08-10T00:00:00Z			2012-10-12T00:00:00Z	284440			uc002nof.4	AK289657|BC034236|DB196080	NR_026956			12477932
HGNC:44319	LINC00664	long intergenic non-protein coding RNA 664	non-coding RNA	RNA, long non-coding	Approved	19p12	19p12							2013-05-21T00:00:00Z			2013-05-21T00:00:00Z	400680	ENSG00000268658	OTTHUMG00000182847			NR_037194
HGNC:44323	LINC00665	long intergenic non-protein coding RNA 665	non-coding RNA	RNA, long non-coding	Approved	19q13.12	19q13.12							2012-08-10T00:00:00Z			2012-10-12T00:00:00Z	100506930	ENSG00000232677	OTTHUMG00000048145		AI282277|BC041949|BU071001	NR_038278
HGNC:27906	LINC00667	long intergenic non-protein coding RNA 667	non-coding RNA	RNA, long non-coding	Approved	18p11.31	18p11.31							2012-08-13T00:00:00Z			2012-10-12T00:00:00Z	339290	ENSG00000263753	OTTHUMG00000178805	uc010dko.3		NR_015389			8619474|9110174
HGNC:44328	LINC00668	long intergenic non-protein coding RNA 668	non-coding RNA	RNA, long non-coding	Approved	18p11.31	18p11.31							2012-08-13T00:00:00Z			2012-10-12T00:00:00Z	400643	ENSG00000265933	OTTHUMG00000178875	uc002kni.1		NR_034100
HGNC:44332	LINC00669	long intergenic non-protein coding RNA 669	non-coding RNA	RNA, long non-coding	Approved	18q12.2-q12.3	18q12.2-q12.3							2012-08-13T00:00:00Z			2012-10-12T00:00:00Z	647946			uc002lak.1	AK090603|BG220862|DB038664	NR_024391
HGNC:44338	LINC00670	long intergenic non-protein coding RNA 670	non-coding RNA	RNA, long non-coding	Approved	17p12	17p12	FLJ34690						2012-08-14T00:00:00Z			2012-10-12T00:00:00Z	284034	ENSG00000179136	OTTHUMG00000058766	uc002gnl.2	BC122870|DB255288	NR_034144
HGNC:44339	LINC00671	long intergenic non-protein coding RNA 671	non-coding RNA	RNA, long non-coding	Approved	17q21.31	17q21.31							2012-08-14T00:00:00Z			2012-10-12T00:00:00Z	388387	ENSG00000213373	OTTHUMG00000132654	uc010whe.1	AK055784|BC122868|DC361857	NR_027254
HGNC:44353	LINC00672	long intergenic non-protein coding RNA 672	non-coding RNA	RNA, long non-coding	Approved	17q12	17q12							2012-08-17T00:00:00Z			2012-10-12T00:00:00Z	100505576	ENSG00000263874	OTTHUMG00000178440	uc002hrb.2	AK090935|BC009632	NR_038847
HGNC:44354	LINC00673	long intergenic non-protein coding RNA 673	non-coding RNA	RNA, long non-coding	Approved	17q24.3	17q24.3	HI-LNC75	Human Islet Long Non Coding RNA 75					2012-08-17T00:00:00Z			2014-11-19T00:00:00Z	100499467			uc002jiz.2	AK000477|AK129763	NR_036488			23040067
HGNC:44355	LINC00674	long intergenic non-protein coding RNA 674	non-coding RNA	RNA, long non-coding	Approved	17q24.2	17q24.2							2012-08-17T00:00:00Z			2014-10-08T00:00:00Z	100499466	ENSG00000237854	OTTHUMG00000132303	uc002jgq.3	BC045718|DA232946	NR_027418
HGNC:44356	LINC00675	long intergenic non-protein coding RNA 675	non-coding RNA	RNA, long non-coding	Approved	17p13.1-p12	17p13.1-p12							2012-08-17T00:00:00Z			2012-10-12T00:00:00Z	100289255	ENSG00000263429	OTTHUMG00000132847	uc002gmz.3	BC015790	NR_036581
HGNC:44394	LINC00676	long intergenic non-protein coding RNA 676	non-coding RNA	RNA, long non-coding	Approved	13q34	13q34							2012-09-24T00:00:00Z			2012-10-12T00:00:00Z	101409253	ENSG00000234854	OTTHUMG00000017340	uc032aov.1	AW816149	NR_103846
HGNC:20121	LINC00677	long intergenic non-protein coding RNA 677	non-coding RNA	RNA, long non-coding	Approved	14q32.32	14q32.32			C14orf74	chromosome 14 open reading frame 74			2002-12-18T00:00:00Z	2012-09-28T00:00:00Z	2012-09-28T00:00:00Z	2012-10-12T00:00:00Z	254299	ENSG00000259717	OTTHUMG00000171889		AW182802
HGNC:44413	LINC00678	long intergenic non-protein coding RNA 678	non-coding RNA	RNA, long non-coding	Approved	11p14.1	11p14.1							2012-10-01T00:00:00Z			2012-10-12T00:00:00Z	101410541	ENSG00000254934	OTTHUMG00000166194	uc009yjc.2	CD176172|CD049147	NR_102708
HGNC:44417	LINC00680	long intergenic non-protein coding RNA 680	non-coding RNA	RNA, long non-coding	Approved	6p11.2	06p11.2							2012-10-01T00:00:00Z			2012-10-12T00:00:00Z	100996497	ENSG00000215190	OTTHUMG00000014928		BC011838|BC017330
HGNC:44423	LINC00681	long intergenic non-protein coding RNA 681	non-coding RNA	RNA, long non-coding	Approved	8p23.1	08p23.1							2012-10-08T00:00:00Z			2012-10-12T00:00:00Z	101409254	ENSG00000255494	OTTHUMG00000129516	uc031tak.1	BM725196|BM678210	NR_102423
HGNC:44466	LINC00682	long intergenic non-protein coding RNA 682	non-coding RNA	RNA, long non-coding	Approved	4p13	04p13							2012-10-10T00:00:00Z			2012-10-16T00:00:00Z	101927074	ENSG00000245870	OTTHUMG00000160528	uc003gwh.4	BC025350	NR_104143
HGNC:44467	LINC00683	long intergenic non-protein coding RNA 683	non-coding RNA	RNA, long non-coding	Approved	18q23	18q23							2012-10-15T00:00:00Z			2012-10-16T00:00:00Z	400660	ENSG00000266256	OTTHUMG00000179274		AK094957	NR_120419
HGNC:44268	LINC00684	long intergenic non-protein coding RNA 684	non-coding RNA	RNA, long non-coding	Approved	Xq13.1	Xq13.1			DMRTC1-AS1	DMRTC1 antisense RNA 1 (non-protein coding)|DMRTC1 antisense RNA 1			2012-08-02T00:00:00Z	2012-10-16T00:00:00Z	2012-10-16T00:00:00Z	2015-01-30T00:00:00Z	100129407	ENSG00000275520	OTTHUMG00000188527	uc022byy.1		NR_034116							LINC00684
HGNC:27560	LINC00685	long intergenic non-protein coding RNA 685	non-coding RNA	RNA, long non-coding	Approved	Xp22.33 and Yp11.32	Xp22.33 and Yp11.32	OTTHUMT00000055574		CXYorf10|NCRNA00107|PPP2R3B-AS1	chromosome X and Y open reading frame 10|non-protein coding RNA 107|PPP2R3B antisense RNA 1 (non-protein coding)|PPP2R3B antisense RNA 1	Pseudoautosomal region 1	715	2008-10-09T00:00:00Z	2012-10-17T00:00:00Z	2012-10-17T00:00:00Z	2012-10-17T00:00:00Z	283981	ENSG00000226179	OTTHUMG00000021049	uc033dot.1	BC041934	NR_027231			12477932
HGNC:16221	LINC00686	long intergenic non-protein coding RNA 686	non-coding RNA	RNA, long non-coding	Approved	20q13.33	20q13.33	bA93B14.2		C20orf90	chromosome 20 open reading frame 90			2001-07-17T00:00:00Z	2012-10-24T00:00:00Z	2012-10-24T00:00:00Z	2012-10-24T00:00:00Z	140865	ENSG00000237687	OTTHUMG00000032927		D80415
HGNC:16194	LINC00687	long intergenic non-protein coding RNA 687	non-coding RNA	RNA, long non-coding	Approved	20p12.2	20p12.2	dJ1012F16.1		C20orf61	chromosome 20 open reading frame 61			2001-07-17T00:00:00Z	2012-10-29T00:00:00Z	2012-10-29T00:00:00Z	2012-10-29T00:00:00Z	728450	ENSG00000228422	OTTHUMG00000031887		BX092309	XR_109647
HGNC:27217	LINC00689	long intergenic non-protein coding RNA 689	non-coding RNA	RNA, long non-coding	Approved	7q36.3	07q36.3							2012-11-06T00:00:00Z			2015-05-01T00:00:00Z	154822	ENSG00000231419	OTTHUMG00000151442	uc003wof.3		NR_024394			12477932
HGNC:44503	LINC00690	long intergenic non-protein coding RNA 690	non-coding RNA	RNA, long non-coding	Approved	3p24.3	03p24.3							2012-11-13T00:00:00Z			2012-11-13T00:00:00Z	100996597	ENSG00000233570	OTTHUMG00000157049	uc003caz.2	BC034913	NR_103843
HGNC:44514	LINC00691	long intergenic non-protein coding RNA 691	non-coding RNA	RNA, long non-coding	Approved	3p24.2	03p24.2							2012-11-13T00:00:00Z			2012-11-13T00:00:00Z	152024	ENSG00000224074	OTTHUMG00000155662	uc003ccv.2		NR_026834
HGNC:27708	LINC00692	long intergenic non-protein coding RNA 692	non-coding RNA	RNA, long non-coding	Approved	3p24.2	03p24.2							2012-11-14T00:00:00Z			2014-11-19T00:00:00Z	285326	ENSG00000230891	OTTHUMG00000155601	uc003cdo.3	BC033370	NR_034055			12477932
HGNC:44526	LINC00693	long intergenic non-protein coding RNA 693	non-coding RNA	RNA, long non-coding	Approved	3p24.1	03p24.1							2012-11-14T00:00:00Z			2012-11-14T00:00:00Z	645206	ENSG00000228214	OTTHUMG00000155718	uc021wur.1		NR_038840
HGNC:44570	LINC00694	long intergenic non-protein coding RNA 694	non-coding RNA	RNA, long non-coding	Approved	3p21.31	03p21.31							2012-11-16T00:00:00Z			2012-11-16T00:00:00Z	100506301	ENSG00000225873	OTTHUMG00000156179
HGNC:34426	LINC00696	long intergenic non-protein coding RNA 696	non-coding RNA	RNA, long non-coding	Approved	3p21.1	03p21.1			C3orf74	chromosome 3 open reading frame 74			2008-10-09T00:00:00Z	2012-11-20T00:00:00Z	2012-11-20T00:00:00Z	2014-11-19T00:00:00Z	100128378			uc010hmb.3	AK127958	NR_027331		Q6ZRV3
HGNC:27720	LINC00698	long intergenic non-protein coding RNA 698	non-coding RNA	RNA, long non-coding	Approved	3p14.2	03p14.2							2012-11-23T00:00:00Z			2014-11-18T00:00:00Z	285401	ENSG00000244342	OTTHUMG00000158701	uc003dlo.3	BC039502|BC043407	NR_027104
HGNC:27422	LINC00700	long intergenic non-protein coding RNA 700	non-coding RNA	RNA, long non-coding	Approved	10p15.3	10p15.3							2012-12-03T00:00:00Z			2014-11-18T00:00:00Z	282980	ENSG00000234962	OTTHUMG00000017547	uc001igo.3	AK097474	NR_040253
HGNC:44674	LINC00701	long intergenic non-protein coding RNA 701	non-coding RNA	RNA, long non-coding	Approved	10p15.3	10p15.3							2012-12-03T00:00:00Z			2012-12-03T00:00:00Z	399708	ENSG00000234556	OTTHUMG00000017548	uc021pmj.1	BC055423	NR_038884
HGNC:44676	LINC00702	long intergenic non-protein coding RNA 702	non-coding RNA	RNA, long non-coding	Approved	10p15.1	10p15.1							2012-12-03T00:00:00Z			2012-12-04T00:00:00Z	100652988	ENSG00000233117	OTTHUMG00000017572	uc031vvk.1	DA655411|DB287388|CN281541	NR_108040
HGNC:44677	LINC00703	long intergenic non-protein coding RNA 703	non-coding RNA	RNA, long non-coding	Approved	10p15.1	10p15.1							2012-12-03T00:00:00Z			2012-12-04T00:00:00Z	100507059	ENSG00000224382	OTTHUMG00000017573	uc031vvl.1	AK095699	NR_108055
HGNC:44678	LINC00704	long intergenic non-protein coding RNA 704	non-coding RNA	RNA, long non-coding	Approved	10p15.1	10p15.1							2012-12-04T00:00:00Z			2012-12-04T00:00:00Z	100216001	ENSG00000231298	OTTHUMG00000017576	uc001ihe.4	BC048320	NR_024475
HGNC:27874	LINC00705	long intergenic non-protein coding RNA 705	non-coding RNA	RNA, long non-coding	Approved	10p15.1	10p15.1							2012-12-04T00:00:00Z			2014-11-18T00:00:00Z	338588	ENSG00000225269	OTTHUMG00000017575	uc001ihg.3	BC104742	NR_015425			12477932
HGNC:44690	LINC00706	long intergenic non-protein coding RNA 706	non-coding RNA	RNA, long non-coding	Approved	10p14	10p14							2012-12-04T00:00:00Z			2012-12-04T00:00:00Z	100652997	ENSG00000281186		uc031vwd.1	DA137858|DB484295	NR_108074
HGNC:44691	LINC00707	long intergenic non-protein coding RNA 707	non-coding RNA	RNA, long non-coding	Approved	10p14	10p14							2012-12-04T00:00:00Z			2014-10-22T00:00:00Z	100507127	ENSG00000238266	OTTHUMG00000017627	uc001ijm.3		NR_038291
HGNC:44694	LINC00708	long intergenic non-protein coding RNA 708	non-coding RNA	RNA, long non-coding	Approved	10p14	10p14							2012-12-04T00:00:00Z			2013-05-31T00:00:00Z	100507143	ENSG00000232170	OTTHUMG00000017645	uc001ikb.4	BC031880	NR_108058
HGNC:44700	LINC00709	long intergenic non-protein coding RNA 709	non-coding RNA	RNA, long non-coding	Approved	10p14	10p14							2012-12-04T00:00:00Z			2012-12-04T00:00:00Z	100507163	ENSG00000230014	OTTHUMG00000017652	uc031vwv.1	AI761698|BX111793|CR737742	NR_108039
HGNC:27386	LINC00710	long intergenic non-protein coding RNA 710	non-coding RNA	RNA, long non-coding	Approved	10p14	10p14							2012-12-05T00:00:00Z			2014-11-19T00:00:00Z	254312	ENSG00000229240	OTTHUMG00000017661	uc009xiu.3		NR_015413
HGNC:50281	LINC00824	long intergenic non-protein coding RNA 824	non-coding RNA	RNA, long non-coding	Approved	8q24.21	08q24.21			LINC01263	long intergenic non-protein coding RNA 1263			2014-03-27T00:00:00Z	2014-06-26T00:00:00Z	2014-06-26T00:00:00Z	2014-06-26T00:00:00Z	101927774	ENSG00000254275	OTTHUMG00000165050		BC009730	NR_121673
HGNC:44915	LINC00836	long intergenic non-protein coding RNA 836	non-coding RNA	RNA, long non-coding	Approved	10p12.1	10p12.1							2012-12-18T00:00:00Z			2014-01-30T00:00:00Z	101929052	ENSG00000280809		uc031wad.1	W37259|BX100192	NR_108067
HGNC:27436	LINC00837	long intergenic non-protein coding RNA 837	non-coding RNA	RNA, long non-coding	Approved	10p12.1	10p12.1							2012-12-19T00:00:00Z			2014-11-19T00:00:00Z	100507605	ENSG00000235824	OTTHUMG00000017876	uc021poo.1		NR_038374
HGNC:44963	LINC00838	long intergenic non-protein coding RNA 838	non-coding RNA	RNA, long non-coding	Approved	10p11.22	10p11.22							2012-12-20T00:00:00Z			2012-12-20T00:00:00Z	100505583	ENSG00000261683	OTTHUMG00000176162	uc001ixd.3	BC042457	NR_038932
HGNC:28269	LINC00839	long intergenic non-protein coding RNA 839	non-coding RNA	RNA, long non-coding	Approved	10q11.21	10q11.21							2012-12-20T00:00:00Z			2015-01-22T00:00:00Z	84856	ENSG00000185904	OTTHUMG00000018010	uc001izy.3		NR_026827			12477932
HGNC:44987	LINC00840	long intergenic non-protein coding RNA 840	non-coding RNA	RNA, long non-coding	Approved	10q11.21	10q11.21							2013-01-03T00:00:00Z			2013-01-03T00:00:00Z	100506835	ENSG00000226808	OTTHUMG00000018049	uc021ppj.1		NR_038268
HGNC:27430	LINC00841	long intergenic non-protein coding RNA 841	non-coding RNA	RNA, long non-coding	Approved	10q11.21	10q11.21							2013-01-03T00:00:00Z			2014-11-19T00:00:00Z	283033	ENSG00000233395	OTTHUMG00000018053	uc001jbe.1	AK093142	NR_033846
HGNC:44989	LINC00842	long intergenic non-protein coding RNA 842	non-coding RNA	RNA, long non-coding	Approved	10q11.22	10q11.22							2013-01-04T00:00:00Z			2015-01-30T00:00:00Z	643650			uc031wez.1		NR_033957
HGNC:45009	LINC00843	long intergenic non-protein coding RNA 843	non-coding RNA	RNA, long non-coding	Approved	10q11.23	10q11.23							2013-01-07T00:00:00Z			2014-02-26T00:00:00Z	102902672	ENSG00000178440	OTTHUMG00000018218		BC035067
HGNC:45031	LINC00844	long intergenic non-protein coding RNA 844	non-coding RNA	RNA, long non-coding	Approved	10q21.1	10q21.1							2013-01-08T00:00:00Z			2013-01-08T00:00:00Z	100507008	ENSG00000237949	OTTHUMG00000018273	uc031wic.1	BG618474|AB060916|AI572833	NR_108046
HGNC:45033	LINC00845	long intergenic non-protein coding RNA 845	non-coding RNA	RNA, long non-coding	Approved	10q21.2	10q21.2							2013-01-08T00:00:00Z			2013-01-08T00:00:00Z	100507058	ENSG00000227244	OTTHUMG00000018291	uc031wil.1	BX105353|AI792470	NR_108052
HGNC:45050	LINC00847	long intergenic non-protein coding RNA 847	non-coding RNA	RNA, long non-coding	Approved	5q35.3	05q35.3							2013-01-31T00:00:00Z			2013-01-31T00:00:00Z	729678	ENSG00000245060	OTTHUMG00000162270	uc011dhd.3	AK095170	NR_027183
HGNC:45092	LINC00850	long intergenic non-protein coding RNA 850	non-coding RNA	RNA, long non-coding	Approved	Xq28	Xq28	KUCG1				Long non-coding RNAs (published)	788	2013-02-11T00:00:00Z			2014-07-18T00:00:00Z	101241891	ENSG00000280752		uc033ezx.1	JX283354	NR_109813			23223008					300892
HGNC:43424	LINC00851	long intergenic non-protein coding RNA 851	non-coding RNA	RNA, long non-coding	Approved	20p11.23	20p11.23			DZANK1-AS1	DZANK1 antisense RNA 1 (non-protein coding)|DZANK1 antisense RNA 1 (tail to tail)			2011-10-07T00:00:00Z	2013-02-13T00:00:00Z	2013-02-13T00:00:00Z	2013-02-13T00:00:00Z	440757	ENSG00000237282	OTTHUMG00000057443	uc021wbc.1		NR_034167
HGNC:29904	LINC00852	long intergenic non-protein coding RNA 852	non-coding RNA	RNA, long non-coding	Approved	3p25.3	03p25.3	NAG73|GHRL-AS2	GHRL antisense RNA 2 (non-protein coding)	C3orf42|GHRLOS2	chromosome 3 open reading frame 42|ghrelin opposite strand/antisense RNA 2 (tail to tail)			2006-01-10T00:00:00Z	2013-02-13T00:00:00Z	2013-02-13T00:00:00Z	2014-11-19T00:00:00Z	84657	ENSG00000231177	OTTHUMG00000155362	uc010hcz.3	AF280797	NR_026829			12477932
HGNC:43716	LINC00853	long intergenic non-protein coding RNA 853	non-coding RNA	RNA, long non-coding	Approved	1p33	01p33	ncRNA-a4		PDZK1IP1-AS1	PDZK1IP1 antisense RNA 1 (non-protein coding)|PDZK1IP1 antisense RNA 1 (tail to tail)	Long non-coding RNAs (published)	788	2012-02-02T00:00:00Z	2013-02-13T00:00:00Z	2013-02-13T00:00:00Z	2014-10-22T00:00:00Z	100874253	ENSG00000224805	OTTHUMG00000007850	uc031pmn.1	AI792909	NR_047498			20887892																			PDZK1IP1-AS1
HGNC:43658	LINC00854	long intergenic non-protein coding RNA 854	non-coding RNA	RNA, long non-coding	Approved	17q21.31	17q21.31			TMEM106A-AS1	TMEM106A antisense RNA 1 (non-protein coding)|TMEM106A antisense RNA 1|TMEM106A antisense RNA 1 (tail to tail)			2012-01-23T00:00:00Z	2013-02-13T00:00:00Z	2013-02-13T00:00:00Z	2013-02-13T00:00:00Z	100874261	ENSG00000236383	OTTHUMG00000132641	uc032fja.1		NR_047479			22196729
HGNC:45111	LINC00856	long intergenic non-protein coding RNA 856	non-coding RNA	RNA, long non-coding	Approved	10q22.3	10q22.3							2013-02-15T00:00:00Z			2013-02-15T00:00:00Z	100132987	ENSG00000230417	OTTHUMG00000018555	uc001jzv.3		NR_038985
HGNC:45114	LINC00857	long intergenic non-protein coding RNA 857	non-coding RNA	RNA, long non-coding	Approved	10q22.3	10q22.3							2013-02-15T00:00:00Z			2013-02-15T00:00:00Z	439990	ENSG00000237523	OTTHUMG00000018605	uc001kbv.3		NR_038464
HGNC:27276	LINC00858	long intergenic non-protein coding RNA 858	non-coding RNA	RNA, long non-coding	Approved	10q23.1	10q23.1							2013-02-15T00:00:00Z			2014-11-19T00:00:00Z	170425	ENSG00000229404	OTTHUMG00000018638	uc001kdf.1		NR_038220
HGNC:45133	LINC00861	long intergenic non-protein coding RNA 861	non-coding RNA	RNA, long non-coding	Approved	8q24.13	08q24.13							2013-02-22T00:00:00Z			2013-02-22T00:00:00Z	100130231	ENSG00000245164	OTTHUMG00000165025	uc003yry.4		NR_038446
HGNC:21901	LINC00862	long intergenic non-protein coding RNA 862	non-coding RNA	RNA, long non-coding	Approved	1q32.1	01q32.1			C1orf98|SMIM16	chromosome 1 open reading frame 98|small integral membrane protein 16			2005-05-31T00:00:00Z	2013-02-22T00:00:00Z	2013-02-22T00:00:00Z	2014-11-19T00:00:00Z	554279	ENSG00000203721	OTTHUMG00000035722	uc001gvd.1	BC040731	NR_040064		A6NCI5
HGNC:45162	LINC00863	long intergenic non-protein coding RNA 863	non-coding RNA	RNA, long non-coding	Approved	10q23.2	10q23.2							2013-02-28T00:00:00Z			2014-01-30T00:00:00Z	677759	ENSG00000224914	OTTHUMG00000018673		BC082979
HGNC:45163	LINC00864	long intergenic non-protein coding RNA 864	non-coding RNA	RNA, long non-coding	Approved	10q23.2	10q23.2							2013-02-28T00:00:00Z			2013-02-28T00:00:00Z	728218	ENSG00000228055	OTTHUMG00000018674	uc001ket.1		NR_046091
HGNC:45170	LINC00865	long intergenic non-protein coding RNA 865	non-coding RNA	RNA, long non-coding	Approved	10q23.31	10q23.31							2013-03-01T00:00:00Z			2013-03-01T00:00:00Z	643529	ENSG00000232229	OTTHUMG00000018726	uc001kgv.2		NR_038382
HGNC:45232	LINC00866	long intergenic non-protein coding RNA 866	non-coding RNA	RNA, long non-coding	Approved	10q24.2	10q24.2							2013-03-07T00:00:00Z			2013-03-07T00:00:00Z	100505561	ENSG00000227356	OTTHUMG00000018868	uc031wqj.1	BM126639|CK818728|CK906088	NR_108035
HGNC:45265	LINC00867	long intergenic non-protein coding RNA 867	non-coding RNA	RNA, long non-coding	Approved	10q26.11	10q26.11							2013-03-12T00:00:00Z			2013-03-12T00:00:00Z	100506126	ENSG00000232139	OTTHUMG00000019132	uc031wuk.1	AI733769|AA121564	NR_108045
HGNC:27562	LINC00868	long intergenic non-protein coding RNA 868	non-coding RNA	RNA, long non-coding	Approved	17q25.2	17q25.2			C17orf52	chromosome 17 open reading frame 52			2005-12-14T00:00:00Z	2013-03-14T00:00:00Z	2013-03-14T00:00:00Z	2013-03-14T00:00:00Z	283994	ENSG00000267535	OTTHUMG00000177703		BC038218				12477932
HGNC:29050	LINC00869	long intergenic non-protein coding RNA 869	non-coding RNA	RNA, long non-coding	Approved	1q21.1	01q21.1	KIAA0493						2005-10-04T00:00:00Z	2013-03-15T00:00:00Z	2013-03-15T00:00:00Z	2015-02-04T00:00:00Z	57234	ENSG00000277147	OTTHUMG00000182426	uc031upc.1	AB007962	NR_046135		P0C866	9455484
HGNC:27319	LINC00870	long intergenic non-protein coding RNA 870	non-coding RNA	RNA, long non-coding	Approved	3p13	03p13							2013-04-04T00:00:00Z			2013-04-04T00:00:00Z	201617	ENSG00000243083	OTTHUMG00000159724	uc003dpd.2		NR_038221
HGNC:47038	LINC00871	long intergenic non-protein coding RNA 871	non-coding RNA	RNA, long non-coding	Approved	14q21.2	14q21.2	RP11-1A16.1						2013-04-12T00:00:00Z			2013-07-05T00:00:00Z	100506412	ENSG00000258700	OTTHUMG00000170871	uc031qoi.1	BG186771	NR_102700
HGNC:27706	LINC00877	long intergenic non-protein coding RNA 877	non-coding RNA	RNA, long non-coding	Approved	3p13	03p13							2013-05-15T00:00:00Z			2014-11-19T00:00:00Z	285286	ENSG00000241163	OTTHUMG00000158784		AK097190	NR_104116
HGNC:48566	LINC00879	long intergenic non-protein coding RNA 879	non-coding RNA	RNA, long non-coding	Approved	3q11.2	03q11.2							2013-05-17T00:00:00Z			2013-05-17T00:00:00Z	255025	ENSG00000239589	OTTHUMG00000159021			NR_015400
HGNC:27948	LINC00880	long intergenic non-protein coding RNA 880	non-coding RNA	RNA, long non-coding	Approved	3q25.31	03q25.31							2013-05-17T00:00:00Z			2013-05-17T00:00:00Z	339894	ENSG00000243629	OTTHUMG00000158717		BC038760|BC040669	NR_034007			12477932
HGNC:48567	LINC00881	long intergenic non-protein coding RNA 881	non-coding RNA	RNA, long non-coding	Approved	3q25.31	03q25.31							2013-05-17T00:00:00Z			2013-05-17T00:00:00Z	100498859	ENSG00000241135	OTTHUMG00000158712			NR_034008
HGNC:48568	LINC00882	long intergenic non-protein coding RNA 882	non-coding RNA	RNA, long non-coding	Approved	3q13.12	03q13.12							2013-05-17T00:00:00Z			2014-06-03T00:00:00Z	100302640	ENSG00000242759	OTTHUMG00000159196			NR_028303			24886442
HGNC:48569	LINC00883	long intergenic non-protein coding RNA 883	non-coding RNA	RNA, long non-coding	Approved	3q13.12	03q13.12							2013-05-17T00:00:00Z			2015-03-04T00:00:00Z	344595	ENSG00000243701	OTTHUMG00000159173			NR_028301			24886442	MGI:1915440
HGNC:48570	LINC00884	long intergenic non-protein coding RNA 884	non-coding RNA	RNA, long non-coding	Approved	3q29	03q29							2013-05-17T00:00:00Z			2013-05-17T00:00:00Z	401106	ENSG00000233058	OTTHUMG00000156037			NR_033929
HGNC:48571	LINC00885	long intergenic non-protein coding RNA 885	non-coding RNA	RNA, long non-coding	Approved	3q29	03q29							2013-05-17T00:00:00Z			2013-05-17T00:00:00Z	401109	ENSG00000224652	OTTHUMG00000155713			NR_034088
HGNC:48572	LINC00886	long intergenic non-protein coding RNA 886	non-coding RNA	RNA, long non-coding	Approved	3q25.31	03q25.31							2013-05-17T00:00:00Z			2013-05-17T00:00:00Z	730091	ENSG00000240875	OTTHUMG00000158647			NR_038387
HGNC:48574	LINC00887	long intergenic non-protein coding RNA 887	non-coding RNA	RNA, long non-coding	Approved	3q29	03q29							2013-05-17T00:00:00Z			2013-05-17T00:00:00Z	100131551	ENSG00000214145	OTTHUMG00000155982			NR_024480
HGNC:48575	LINC00888	long intergenic non-protein coding RNA 888	non-coding RNA	RNA, long non-coding	Approved	3q27.1	03q27.1							2013-05-17T00:00:00Z			2014-10-08T00:00:00Z	100505687	ENSG00000240024	OTTHUMG00000158437		AK057000	NR_038301
HGNC:26410	LINC00889	long intergenic non-protein coding RNA 889	non-coding RNA	RNA, long non-coding	Approved	Xq26.3	Xq26.3	FLJ30672						2013-05-17T00:00:00Z			2013-05-17T00:00:00Z	158696				AK055234|DA392242	NR_026935
HGNC:48576	LINC00890	long intergenic non-protein coding RNA 890	non-coding RNA	RNA, long non-coding	Approved	Xq23	Xq23							2013-05-17T00:00:00Z			2013-05-17T00:00:00Z	401613	ENSG00000260802	OTTHUMG00000173027			NR_033974
HGNC:48577	LINC00891	long intergenic non-protein coding RNA 891	non-coding RNA	RNA, long non-coding	Approved	Xq13.1	Xq13.1	FLJ46446						2013-05-17T00:00:00Z			2013-05-17T00:00:00Z	441501	ENSG00000281852			BX276092	NR_034005
HGNC:48578	LINC00892	long intergenic non-protein coding RNA 892	non-coding RNA	RNA, long non-coding	Approved	Xq26.3	Xq26.3							2013-05-17T00:00:00Z			2013-05-17T00:00:00Z	100128420	ENSG00000233093	OTTHUMG00000022511			NR_038461
HGNC:44265	LINC00893	long intergenic non-protein coding RNA 893	non-coding RNA	RNA, long non-coding	Approved	Xq28	Xq28		gene W					2013-05-17T00:00:00Z			2013-05-17T00:00:00Z	100131434	ENSG00000241769	OTTHUMG00000022617		AK124040|AF050144	NR_027455			10737977
HGNC:48579	LINC00894	long intergenic non-protein coding RNA 894	non-coding RNA	RNA, long non-coding	Approved	Xq28	Xq28							2013-05-17T00:00:00Z			2013-05-17T00:00:00Z	100272228	ENSG00000235703	OTTHUMG00000022638			NR_027456
HGNC:48580	LINC00895	long intergenic non-protein coding RNA 895	non-coding RNA	RNA, long non-coding	Approved	22q11.21	22q11.21							2013-05-17T00:00:00Z			2013-05-17T00:00:00Z	150185	ENSG00000281548			AK057431|BC104250	NR_024381
HGNC:26519	LINC00896	long intergenic non-protein coding RNA 896	non-coding RNA	RNA, long non-coding	Approved	22q11.21	22q11.21	FLJ32575						2013-05-17T00:00:00Z			2013-05-17T00:00:00Z	150197	ENSG00000236499			AK057137	NR_026919
HGNC:48581	LINC00898	long intergenic non-protein coding RNA 898	non-coding RNA	RNA, long non-coding	Approved	22q13.31	22q13.31							2013-05-17T00:00:00Z			2013-05-17T00:00:00Z	400932	ENSG00000205634	OTTHUMG00000150323			NR_033377
HGNC:48583	LINC00899	long intergenic non-protein coding RNA 899	non-coding RNA	RNA, long non-coding	Approved	22q13.31	22q13.31							2013-05-17T00:00:00Z			2013-05-17T00:00:00Z	100271722	ENSG00000231711	OTTHUMG00000150406			NR_027036
HGNC:27444	LINC00900	long intergenic non-protein coding RNA 900	non-coding RNA	RNA, long non-coding	Approved	11q23.3	11q23.3							2013-05-17T00:00:00Z			2013-05-17T00:00:00Z	283143	ENSG00000246100	OTTHUMG00000168216			NR_034148
HGNC:40352	LINC00901	long intergenic non-protein coding RNA 901	non-coding RNA	RNA, long non-coding	Approved	3q13.31	03q13.31	TCONS_00005428|BC040587		LSAMP-AS4	LSAMP antisense RNA 4			2011-07-27T00:00:00Z	2013-05-21T00:00:00Z	2013-05-21T00:00:00Z	2015-01-23T00:00:00Z	100506724	ENSG00000242385	OTTHUMG00000159347		BI464214|BC040587	NR_121607			25435812
HGNC:40351	LINC00903	long intergenic non-protein coding RNA 903	non-coding RNA	RNA, long non-coding	Approved	3q13.31	03q13.31			LSAMP-AS2	LSAMP antisense RNA 2			2011-07-27T00:00:00Z	2013-05-21T00:00:00Z	2013-05-21T00:00:00Z	2014-11-19T00:00:00Z	100861506	ENSG00000241397	OTTHUMG00000159325		DB446734
HGNC:44325	LINC00904	long intergenic non-protein coding RNA 904	non-coding RNA	RNA, long non-coding	Approved	19q13.11	19q13.11							2013-05-21T00:00:00Z			2013-05-21T00:00:00Z	100652909	ENSG00000271649			BX091932	NR_046222
HGNC:26334	LINC00905	long intergenic non-protein coding RNA 905	non-coding RNA	RNA, long non-coding	Approved	19p13.12	19p13.12	FLJ25328						2013-05-21T00:00:00Z			2013-05-21T00:00:00Z	148231	ENSG00000167459	OTTHUMG00000182270		BC031284|BC069223|DB461577	NR_024335
HGNC:27121	LINC00906	long intergenic non-protein coding RNA 906	non-coding RNA	RNA, long non-coding	Approved	19q12	19q12							2013-05-21T00:00:00Z			2013-05-21T00:00:00Z	148145	ENSG00000267339	OTTHUMG00000181995		BX647231|BC039341	NR_027318
HGNC:44327	LINC00907	long intergenic non-protein coding RNA 907	non-coding RNA	RNA, long non-coding	Approved	18q12.3	18q12.3							2013-05-21T00:00:00Z			2013-05-21T00:00:00Z	284260	ENSG00000267586	OTTHUMG00000178321		BC021928|BC040725|BC011527	NR_046174
HGNC:27599	LINC00908	long intergenic non-protein coding RNA 908	non-coding RNA	RNA, long non-coding	Approved	18q23	18q23							2013-05-21T00:00:00Z			2014-10-01T00:00:00Z	284276	ENSG00000263812	OTTHUMG00000179141		AK093936|BC035336|BC121150	NR_015417
HGNC:44331	LINC00909	long intergenic non-protein coding RNA 909	non-coding RNA	RNA, long non-coding	Approved	18q22.3	18q22.3							2013-05-21T00:00:00Z			2013-05-21T00:00:00Z	400657	ENSG00000264247	OTTHUMG00000179121			NR_024484
HGNC:44361	LINC00910	long intergenic non-protein coding RNA 910	non-coding RNA	RNA, long non-coding	Approved	17q21.31	17q21.31							2013-05-21T00:00:00Z			2013-05-21T00:00:00Z	100130581	ENSG00000188825	OTTHUMG00000180880		BC035366	NR_027412
HGNC:48596	LINC00911	long intergenic non-protein coding RNA 911	non-coding RNA	RNA, long non-coding	Approved	14q31.3	14q31.3							2013-05-21T00:00:00Z			2013-05-21T00:00:00Z	100996280	ENSG00000259107	OTTHUMG00000171369		AA905171|AK131026	NR_102737
HGNC:48604	LINC00914	long intergenic non-protein coding RNA 914	non-coding RNA	RNA, long non-coding	Approved	6p21.33	06p21.33	RAGE	RNA for advanced-glycation end products					2013-05-24T00:00:00Z			2013-05-24T00:00:00Z	101669765				HF678991
HGNC:48607	LINC00917	long intergenic non-protein coding RNA 917	non-coding RNA	RNA, long non-coding	Approved	16q24.1	16q24.1							2013-05-24T00:00:00Z			2013-05-24T00:00:00Z	732275	ENSG00000168367	OTTHUMG00000183867			NR_024406
HGNC:48610	LINC00919	long intergenic non-protein coding RNA 919	non-coding RNA	RNA, long non-coding	Approved	16q12.1	16q12.1							2013-05-24T00:00:00Z			2013-05-24T00:00:00Z	100505619	ENSG00000260268	OTTHUMG00000173235		AK098676	NR_038233
HGNC:48611	LINC00920	long intergenic non-protein coding RNA 920	non-coding RNA	RNA, long non-coding	Approved	16q21	16q21							2013-05-24T00:00:00Z			2013-05-24T00:00:00Z	100505865	ENSG00000246898	OTTHUMG00000175510		AW015153|DA813001	NR_046242
HGNC:26830	LINC00921	long intergenic non-protein coding RNA 921	non-coding RNA	RNA, long non-coding	Approved	16p13.3	16p13.3	FLJ39639						2013-05-24T00:00:00Z			2013-05-24T00:00:00Z	283876	ENSG00000281005			AK096958|DA532447	NR_033904
HGNC:27545	LINC00922	long intergenic non-protein coding RNA 922	non-coding RNA	RNA, long non-coding	Approved	16q21	16q21							2013-05-24T00:00:00Z			2013-05-24T00:00:00Z	283867	ENSG00000261742	OTTHUMG00000172812		BC037902|BC104446	NR_027755
HGNC:28088	LINC00923	long intergenic non-protein coding RNA 923	non-coding RNA	RNA, long non-coding	Approved	15q26.2	15q26.2							2013-05-24T00:00:00Z			2013-05-24T00:00:00Z	91948	ENSG00000251209	OTTHUMG00000172044		AK025311|BC105717	NR_024172
HGNC:27081	LINC00924	long intergenic non-protein coding RNA 924	non-coding RNA	RNA, long non-coding	Approved	15q26.2	15q26.2							2013-05-24T00:00:00Z			2013-05-24T00:00:00Z	145820	ENSG00000259134	OTTHUMG00000171819			NR_027132
HGNC:27388	LINC00925	long intergenic non-protein coding RNA 925	non-coding RNA	RNA, long non-coding	Approved	15q26.1	15q26.1							2013-05-24T00:00:00Z			2013-05-24T00:00:00Z	254559	ENSG00000255571	OTTHUMG00000171992			NR_015411
HGNC:27514	LINC00926	long intergenic non-protein coding RNA 926	non-coding RNA	RNA, long non-coding	Approved	15q21.3	15q21.3							2013-05-24T00:00:00Z			2013-05-24T00:00:00Z	283663	ENSG00000247982	OTTHUMG00000172641			NR_024433
HGNC:27522	LINC00927	long intergenic non-protein coding RNA 927	non-coding RNA	RNA, long non-coding	Approved	15q25.1	15q25.1							2013-05-24T00:00:00Z			2013-05-24T00:00:00Z	283688	ENSG00000259361	OTTHUMG00000172168			NR_033833
HGNC:27535	LINC00928	long intergenic non-protein coding RNA 928	non-coding RNA	RNA, long non-coding	Approved	15q26.1	15q26.1							2013-05-24T00:00:00Z			2013-05-24T00:00:00Z	283761	ENSG00000259218	OTTHUMG00000172014			NR_027074
HGNC:48615	LINC00929	long intergenic non-protein coding RNA 929	non-coding RNA	RNA, long non-coding	Approved	15q12	15q12							2013-05-24T00:00:00Z			2013-05-24T00:00:00Z	503519	ENSG00000259150	OTTHUMG00000171722			NR_038851
HGNC:48620	LINC00930	long intergenic non-protein coding RNA 930	non-coding RNA	RNA, long non-coding	Approved	15q26.1	15q26.1							2013-05-24T00:00:00Z			2013-05-24T00:00:00Z	100144604	ENSG00000258647	OTTHUMG00000171742			NR_021493
HGNC:48625	LINC00933	long intergenic non-protein coding RNA 933	non-coding RNA	RNA, long non-coding	Approved	15q25.2	15q25.2							2013-05-29T00:00:00Z			2013-05-29T00:00:00Z	100506874	ENSG00000259728	OTTHUMG00000172445			NR_038273
HGNC:27059	LINC00934	long intergenic non-protein coding RNA 934	non-coding RNA	RNA, long non-coding	Approved	12q24.23	12q24.23							2013-05-30T00:00:00Z			2013-05-30T00:00:00Z	144742	ENSG00000281196			AK057497	NR_024246
HGNC:48628	LINC00935	long intergenic non-protein coding RNA 935	non-coding RNA	RNA, long non-coding	Approved	12q13.12	12q13.12							2013-05-30T00:00:00Z			2013-05-30T00:00:00Z	255411	ENSG00000257987	OTTHUMG00000170394		AK131005|BC054859	NR_029448					RGD:1305928
HGNC:27883	LINC00936	long intergenic non-protein coding RNA 936	non-coding RNA	RNA, long non-coding	Approved	12q21.33	12q21.33							2013-05-30T00:00:00Z			2013-05-30T00:00:00Z	338758	ENSG00000271614	OTTHUMG00000169947			NR_028138			12477932
HGNC:48629	LINC00937	long intergenic non-protein coding RNA 937	non-coding RNA	RNA, long non-coding	Approved	12p13.31	12p13.31							2013-05-30T00:00:00Z			2013-05-30T00:00:00Z	389634	ENSG00000226091	OTTHUMG00000168663		BC073935	NR_024420
HGNC:48630	LINC00938	long intergenic non-protein coding RNA 938	non-coding RNA	RNA, long non-coding	Approved	12q12	12q12							2013-05-30T00:00:00Z			2013-05-30T00:00:00Z	400027					NR_028408
HGNC:48631	LINC00939	long intergenic non-protein coding RNA 939	non-coding RNA	RNA, long non-coding	Approved	12q24.32	12q24.32							2013-05-30T00:00:00Z			2013-05-30T00:00:00Z	400084	ENSG00000249267	OTTHUMG00000168492			NR_034132
HGNC:48634	LINC00940	long intergenic non-protein coding RNA 940	non-coding RNA	RNA, long non-coding	Approved	12p13.33	12p13.33							2013-05-30T00:00:00Z			2013-05-30T00:00:00Z	100271702	ENSG00000235049	OTTHUMG00000168112		AK316036|DA269488	NR_036546
HGNC:48635	LINC00941	long intergenic non-protein coding RNA 941	non-coding RNA	RNA, long non-coding	Approved	12p11.21	12p11.21							2013-05-30T00:00:00Z			2013-05-30T00:00:00Z	100287314	ENSG00000235884	OTTHUMG00000169309		AK289874|BC072678	NR_040245
HGNC:48636	LINC00942	long intergenic non-protein coding RNA 942	non-coding RNA	RNA, long non-coding	Approved	12p13.33	12p13.33							2013-05-30T00:00:00Z			2013-05-30T00:00:00Z	100292680	ENSG00000249628	OTTHUMG00000168151		AK090616|BG332174|BQ942184	NR_028415
HGNC:48639	LINC00943	long intergenic non-protein coding RNA 943	non-coding RNA	RNA, long non-coding	Approved	12q24.32	12q24.32							2013-05-30T00:00:00Z			2013-05-30T00:00:00Z	100507206	ENSG00000189238	OTTHUMG00000168479			NR_038256
HGNC:48640	LINC00944	long intergenic non-protein coding RNA 944	non-coding RNA	RNA, long non-coding	Approved	12q24.32	12q24.32							2013-05-30T00:00:00Z			2013-05-30T00:00:00Z	387895	ENSG00000256128	OTTHUMG00000168480		BC040060|DA048939	NR_033878
HGNC:48643	LINC00945	long intergenic non-protein coding RNA 945	non-coding RNA	RNA, long non-coding	Approved	21q22.11	21q22.11	TCONS_00028834						2013-05-21T00:00:00Z			2013-05-31T00:00:00Z	101930746	ENSG00000232539	OTTHUMG00000065060		BF204217	NR_104056
HGNC:28098	LINC00950	long intergenic non-protein coding RNA 950	non-coding RNA	RNA, long non-coding	Approved	9p13.3	09p13.3	FP588						2013-06-04T00:00:00Z			2013-06-04T00:00:00Z	92973	ENSG00000281205			AF370382	NR_024006			8619474|9110174
HGNC:48662	LINC00951	long intergenic non-protein coding RNA 951	non-coding RNA	RNA, long non-coding	Approved	6p21.2	06p21.2	lincRNA-uc003opf.1|FLJ41649						2013-06-04T00:00:00Z			2013-07-23T00:00:00Z	401260	ENSG00000204092	OTTHUMG00000014658		AK123643|BC132805	NR_038887			23872665
HGNC:48668	LINC00954	long intergenic non-protein coding RNA 954	non-coding RNA	RNA, long non-coding	Approved	2p24.1	02p24.1	FLJ12334						2013-06-04T00:00:00Z			2013-06-04T00:00:00Z	400946	ENSG00000228784	OTTHUMG00000151773		BC068572|DB155534	NR_033875
HGNC:26644	LINC00955	long intergenic non-protein coding RNA 955	non-coding RNA	RNA, long non-coding	Approved	4p16.3	04p16.3	FLJ35424						2013-06-04T00:00:00Z			2014-10-07T00:00:00Z	285492	ENSG00000216560	OTTHUMG00000159817		AK092743	NR_040045
HGNC:22332	LINC00957	long intergenic non-protein coding RNA 957	non-coding RNA	RNA, long non-coding	Approved	7p13	07p13							2013-06-04T00:00:00Z			2014-11-19T00:00:00Z	255031	ENSG00000235314	OTTHUMG00000155351		BC014556	NR_015401
HGNC:48671	LINC00958	long intergenic non-protein coding RNA 958	non-coding RNA	RNA, long non-coding	Approved	11p15.2	11p15.2							2013-06-06T00:00:00Z			2014-02-04T00:00:00Z	100506305	ENSG00000251381	OTTHUMG00000165904		AK001432	NR_038904
HGNC:48677	LINC00959	long intergenic non-protein coding RNA 959	non-coding RNA	RNA, long non-coding	Approved	10q26.3	10q26.3							2013-06-06T00:00:00Z			2013-06-06T00:00:00Z	387723	ENSG00000237489	OTTHUMG00000019268			NR_034125
HGNC:48710	LINC00960	long intergenic non-protein coding RNA 960	non-coding RNA	RNA, long non-coding	Approved	3p12.3	03p12.3							2013-06-06T00:00:00Z			2013-06-06T00:00:00Z	401074	ENSG00000242516	OTTHUMG00000158961			NR_040004
HGNC:27244	LINC00961	long intergenic non-protein coding RNA 961	non-coding RNA	RNA, long non-coding	Approved	9p13.3	09p13.3							2013-06-07T00:00:00Z			2014-11-19T00:00:00Z	158376	ENSG00000235387	OTTHUMG00000019887			NR_024283
HGNC:48716	LINC00963	long intergenic non-protein coding RNA 963	non-coding RNA	RNA, long non-coding	Approved	9q34.11	09q34.11							2013-06-07T00:00:00Z			2014-04-03T00:00:00Z	100506190	ENSG00000204054	OTTHUMG00000020783			NR_038955			24691949
HGNC:27226	LINC00964	long intergenic non-protein coding RNA 964	non-coding RNA	RNA, long non-coding	Approved	8q24.13	08q24.13							2013-06-07T00:00:00Z			2013-06-07T00:00:00Z	157381	ENSG00000249816	OTTHUMG00000165101			NR_027321			12477932
HGNC:28022	LINC00965	long intergenic non-protein coding RNA 965	non-coding RNA	RNA, long non-coding	Approved	8p23.1	08p23.1							2013-06-07T00:00:00Z			2013-06-07T00:00:00Z	349196					NR_027000
HGNC:48725	LINC00967	long intergenic non-protein coding RNA 967	non-coding RNA	RNA, long non-coding	Approved	8q13.1	08q13.1							2013-06-07T00:00:00Z			2013-06-07T00:00:00Z	100505659	ENSG00000253138	OTTHUMG00000164475			NR_039979
HGNC:48727	LINC00968	long intergenic non-protein coding RNA 968	non-coding RNA	RNA, long non-coding	Approved	8q12.1	08q12.1							2013-06-07T00:00:00Z			2013-06-07T00:00:00Z	100507632	ENSG00000246430	OTTHUMG00000164412			NR_038236
HGNC:48729	LINC00969	long intergenic non-protein coding RNA 969	non-coding RNA	RNA, long non-coding	Approved	3q29	03q29							2013-06-07T00:00:00Z			2013-06-07T00:00:00Z	440993	ENSG00000242086	OTTHUMG00000155834		AK128346	NR_122105
HGNC:48730	LINC00970	long intergenic non-protein coding RNA 970	non-coding RNA	RNA, long non-coding	Approved	1q24.2	01q24.2							2013-06-07T00:00:00Z			2013-06-07T00:00:00Z	101978719	ENSG00000203601	OTTHUMG00000034588		BC041008	NR_104091			23741487
HGNC:48737	LINC00971	long intergenic non-protein coding RNA 971	non-coding RNA	RNA, long non-coding	Approved	3p12.1	03p12.1							2013-06-07T00:00:00Z			2013-06-07T00:00:00Z	440970	ENSG00000242641	OTTHUMG00000158981			NR_033860
HGNC:48826	LINC00972	long intergenic non-protein coding RNA 972	non-coding RNA	RNA, long non-coding	Approved	7q21.11	07q21.11							2013-06-14T00:00:00Z			2013-06-14T00:00:00Z	100505913	ENSG00000225128	OTTHUMG00000154585		BG220912
HGNC:48868	LINC00973	long intergenic non-protein coding RNA 973	non-coding RNA	RNA, long non-coding	Approved	3q12.1	03q12.1	CTD-2021J15.2						2013-06-19T00:00:00Z			2013-06-19T00:00:00Z	100506377	ENSG00000240476	OTTHUMG00000159060
HGNC:27105	LINC00974	long intergenic non-protein coding RNA 974	non-coding RNA	RNA, long non-coding	Approved	17q21.2	17q21.2							2013-06-19T00:00:00Z			2015-01-23T00:00:00Z	147093	ENSG00000226629	OTTHUMG00000133607			NR_038442			25476897
HGNC:50610	LINC00976	long intergenic non-protein coding RNA 976	non-coding RNA	RNA, long non-coding	Approved	8q24.21	08q24.21							2014-05-27T00:00:00Z	2014-05-27T00:00:00Z	2014-05-27T00:00:00Z	2014-05-27T00:00:00Z		ENSG00000281657			BF691581|BF691786
HGNC:48902	LINC00977	long intergenic non-protein coding RNA 977	non-coding RNA	RNA, long non-coding	Approved	8q24.21	08q24.21							2013-07-01T00:00:00Z	2014-06-26T00:00:00Z	2014-06-26T00:00:00Z	2014-06-26T00:00:00Z	728724	ENSG00000250400	OTTHUMG00000164846			NR_033916
HGNC:48664	LINC00982	long intergenic non-protein coding RNA 982	non-coding RNA	RNA, long non-coding	Approved	1p36.32	01p36.32	FLJ42875						2013-07-01T00:00:00Z			2013-07-05T00:00:00Z	440556	ENSG00000177133	OTTHUMG00000000563			NR_015440			23801869
HGNC:48911	LINC00987	long intergenic non-protein coding RNA 987	non-coding RNA	RNA, long non-coding	Approved	12p13.31	12p13.31							2013-07-01T00:00:00Z			2013-07-04T00:00:00Z	100499405	ENSG00000237248	OTTHUMG00000168332		AK126248	NR_036466
HGNC:48918	LINC00989	long intergenic non-protein coding RNA 989	non-coding RNA	RNA, long non-coding	Approved	4q21.21	04q21.21							2013-07-05T00:00:00Z			2013-07-05T00:00:00Z	100506035	ENSG00000250334	OTTHUMG00000160884		BC047610	NR_038826
HGNC:48943	LINC00992	long intergenic non-protein coding RNA 992	non-coding RNA	RNA, long non-coding	Approved	5q23.1	05q23.1							2013-07-18T00:00:00Z			2013-07-18T00:00:00Z	728342	ENSG00000248663	OTTHUMG00000162885		BC045192	NR_046089
HGNC:48948	LINC00993	long intergenic non-protein coding RNA 993	non-coding RNA	RNA, long non-coding	Approved	10p11.21	10p11.21							2013-07-14T00:00:00Z			2014-01-06T00:00:00Z	101929520	ENSG00000235687	OTTHUMG00000017971		H39762	NR_104061
HGNC:48949	LINC00994	long intergenic non-protein coding RNA 994	non-coding RNA	RNA, long non-coding	Approved	3p14.1	03p14.1							2013-07-20T00:00:00Z			2013-07-23T00:00:00Z	100287879	ENSG00000189196	OTTHUMG00000158790			NR_033978
HGNC:27800	LINC00996	long intergenic non-protein coding RNA 996	non-coding RNA	RNA, long non-coding	Approved	7q36.1	07q36.1							2013-07-23T00:00:00Z			2014-11-18T00:00:00Z	285972	ENSG00000242258	OTTHUMG00000158321			NR_034033			12477932
HGNC:48952	LINC00997	long intergenic non-protein coding RNA 997	non-coding RNA	RNA, long non-coding	Approved	7p14.3	07p14.3							2013-07-23T00:00:00Z			2013-07-23T00:00:00Z	401321	ENSG00000281332			AK127989	NR_036501
HGNC:48953	LINC00998	long intergenic non-protein coding RNA 998	non-coding RNA	RNA, long non-coding	Approved	7q31.1	07q31.1							2013-07-23T00:00:00Z			2014-10-07T00:00:00Z	401397	ENSG00000214194	OTTHUMG00000154780		BC107860	NR_024412		A4D0T7
HGNC:38537	LINC00999	long intergenic non-protein coding RNA 999	non-coding RNA	RNA, long non-coding	Approved	10p11.1	10p11.1	FLJ44672						2013-07-23T00:00:00Z			2015-01-29T00:00:00Z	399744				AK128746	NR_024497
HGNC:38541	LINC01000	long intergenic non-protein coding RNA 1000	non-coding RNA	RNA, long non-coding	Approved	7q32.1	07q32.1	FLJ45340						2013-07-23T00:00:00Z			2013-07-23T00:00:00Z	402483					NR_024368
HGNC:38540	LINC01001	long intergenic non-protein coding RNA 1001	non-coding RNA	RNA, long non-coding	Approved	11p15.5	11p15.5							2013-07-23T00:00:00Z			2013-07-23T00:00:00Z	100133161	ENSG00000230724	OTTHUMG00000165114			NR_028326
HGNC:38538	LINC01002	long intergenic non-protein coding RNA 1002	non-coding RNA	RNA, long non-coding	Approved	19p13.3	19p13.3							2013-07-23T00:00:00Z			2015-01-30T00:00:00Z	399844	ENSG00000206082	OTTHUMG00000188608			NR_028324
HGNC:48957	LINC01003	long intergenic non-protein coding RNA 1003	non-coding RNA	RNA, long non-coding	Approved	7q36.1	07q36.1							2013-07-23T00:00:00Z			2013-07-23T00:00:00Z	100128822	ENSG00000261455	OTTHUMG00000173415		BC036622	NR_027387
HGNC:48961	LINC01004	long intergenic non-protein coding RNA 1004	non-coding RNA	RNA, long non-coding	Approved	7q22.3	07q22.3							2013-07-23T00:00:00Z			2013-07-23T00:00:00Z	100216546	ENSG00000228393	OTTHUMG00000157278			NR_039981
HGNC:48963	LINC01005	long intergenic non-protein coding RNA 1005	non-coding RNA	RNA, long non-coding	Approved	7q11.21	07q11.21							2013-07-23T00:00:00Z			2013-07-23T00:00:00Z	100506050	ENSG00000228564	OTTHUMG00000156482			NR_039987
HGNC:48971	LINC01006	long intergenic non-protein coding RNA 1006	non-coding RNA	RNA, long non-coding	Approved	7q36.3	07q36.3	MY040		C7orf13	chromosome 7 open reading frame 13			2013-07-23T00:00:00Z			2015-02-05T00:00:00Z	100506380	ENSG00000182648	OTTHUMG00000157237			NR_103858		Q8NI28
HGNC:48973	LINC01007	long intergenic non-protein coding RNA 1007	non-coding RNA	RNA, long non-coding	Approved	7q22.1	07q22.1							2013-07-23T00:00:00Z			2013-07-23T00:00:00Z	100506527	ENSG00000233123	OTTHUMG00000157139			NR_103747
HGNC:48978	LINC01010	long intergenic non-protein coding RNA 1010	non-coding RNA	RNA, long non-coding	Approved	6q23.2	06q23.2							2013-07-24T00:00:00Z			2013-07-24T00:00:00Z	154092	ENSG00000236700	OTTHUMG00000015616			NR_038216
HGNC:33812	LINC01011	long intergenic non-protein coding RNA 1011	non-coding RNA	RNA, long non-coding	Approved	6p25.2	06p25.2	DKFZp686I15217						2013-07-24T00:00:00Z			2014-11-18T00:00:00Z	401232	ENSG00000244041	OTTHUMG00000014128			NR_026855
HGNC:48986	LINC01012	long intergenic non-protein coding RNA 1012	non-coding RNA	RNA, long non-coding	Approved	6p22.1	06p22.1							2013-07-24T00:00:00Z			2013-07-24T00:00:00Z	100507173	ENSG00000281706			BC035101	NR_038292
HGNC:48987	LINC01013	long intergenic non-protein coding RNA 1013	non-coding RNA	RNA, long non-coding	Approved	6q23.2	06q23.2							2013-07-25T00:00:00Z			2013-07-25T00:00:00Z	100507254	ENSG00000228495	OTTHUMG00000015574			NR_038981
HGNC:41353	LINC01014	long intergenic non-protein coding RNA 1014	non-coding RNA	RNA, long non-coding	Approved	3q26.32	03q26.32			KCNMB2-IT1	KCNMB2 intronic transcript 1 (non-protein coding)			2011-05-23T00:00:00Z	2013-07-25T00:00:00Z	2013-07-25T00:00:00Z	2014-11-18T00:00:00Z	100874330	ENSG00000223941	OTTHUMG00000157288		BX105665	NR_046786
HGNC:48988	LINC01015	long intergenic non-protein coding RNA 1015	non-coding RNA	RNA, long non-coding	Approved	6p22.1	06p22.1							2013-07-25T00:00:00Z			2013-07-25T00:00:00Z	100507362	ENSG00000224582	OTTHUMG00000065812			NR_037179
HGNC:48991	LINC01016	long intergenic non-protein coding RNA 1016	non-coding RNA	RNA, long non-coding	Approved	6p21.31	06p21.31							2013-07-25T00:00:00Z			2013-07-25T00:00:00Z	100507584	ENSG00000249346	OTTHUMG00000166297			NR_038989
HGNC:50641	LINC01017	long intergenic non-protein coding RNA 1017	non-coding RNA	RNA, long non-coding	Approved	5p15.33	05p15.33							2014-06-02T00:00:00Z			2014-06-02T00:00:00Z	102467075	ENSG00000250716	OTTHUMG00000161633		BQ428982	NR_104618
HGNC:27394	LINC01018	long intergenic non-protein coding RNA 1018	non-coding RNA	RNA, long non-coding	Approved	5p15.31	05p15.31							2013-07-26T00:00:00Z			2013-07-26T00:00:00Z	255167	ENSG00000250056	OTTHUMG00000161680			NR_024423			12477932					616385
HGNC:27742	LINC01019	long intergenic non-protein coding RNA 1019	non-coding RNA	RNA, long non-coding	Approved	5p15.33	05p15.33							2013-07-26T00:00:00Z			2013-07-26T00:00:00Z	285577	ENSG00000248118	OTTHUMG00000161629			NR_033898			12477932
HGNC:27968	LINC01020	long intergenic non-protein coding RNA 1020	non-coding RNA	RNA, long non-coding	Approved	5p15.32	05p15.32							2013-07-26T00:00:00Z			2013-07-26T00:00:00Z	340094	ENSG00000215231	OTTHUMG00000161653			NR_026994			12477932
HGNC:48995	LINC01021	long intergenic non-protein coding RNA 1021	non-coding RNA	RNA, long non-coding	Approved	5p14.1	05p14.1							2013-07-26T00:00:00Z			2013-07-26T00:00:00Z	643401	ENSG00000250337	OTTHUMG00000161968			NR_038848
HGNC:48998	LINC01022	long intergenic non-protein coding RNA 1022	non-coding RNA	RNA, long non-coding	Approved	7q36.3	07q36.3	TCONS_00013107						2013-07-29T00:00:00Z			2013-07-29T00:00:00Z		ENSG00000232715	OTTHUMG00000152648		DB518621
HGNC:49004	LINC01023	long intergenic non-protein coding RNA 1023	non-coding RNA	RNA, long non-coding	Approved	5q21.3	05q21.3							2013-07-30T00:00:00Z			2013-07-30T00:00:00Z	100652853	ENSG00000272523			BF972671	NR_046368
HGNC:49009	LINC01024	long intergenic non-protein coding RNA 1024	non-coding RNA	RNA, long non-coding	Approved	5q31.2	05q31.2							2013-07-30T00:00:00Z			2013-07-30T00:00:00Z	100505636	ENSG00000245146	OTTHUMG00000163537			NR_102739
HGNC:49014	LINC01028	long intergenic non-protein coding RNA 1028	non-coding RNA	RNA, long non-coding	Approved	17q24.3	17q24.3	TCONS_00025127						2013-08-08T00:00:00Z			2013-08-08T00:00:00Z	101928141	ENSG00000267603	OTTHUMG00000180348		BX647864	NR_104129
HGNC:49015	LINC01029	long intergenic non-protein coding RNA 1029	non-coding RNA	RNA, long non-coding	Approved	18q23	18q23							2013-08-08T00:00:00Z			2013-08-08T00:00:00Z	101927715	ENSG00000265843	OTTHUMG00000179393		BC016792|BF183892	NR_104127
[truncated: 1,378 more rows]
