# Supplementary material for: Long non-coding RNAs as prognostic markers in human breast cancer
Source: Oncotarget. 2016 Mar 1;7(15):20584–96. doi: 10.18632/oncotarget.7828 (PMC4991477; doi:10.18632/oncotarget.7828)
Supplement: Supplementary file 3 [file oncotarget-07-20584-s003.xlsx]

## Sheet: Sheet1
Supplementary Table 2, alterations of lncRNAs and their frequeny
name	amp+exp	p value (OS)		name	amp	p value(OS)		name	exp (default)		name	exp>2	p value (OS)
PVT1	0.32	0.353		PVT1	0.22	0.0172		PVT1	0.21		PVT1	0.21	0.741
LINC00467	0.27	0.804		CASC8	0.22	0.0689		LINC00467	0.19		LINC00467	0.19	0.946
CASC8	0.24	0.103		CCAT1	0.21	0.0452		SNHG6	0.16		SNHG6	0.16	0.446
BAALC-AS2	0.23	0.00783		LINC00536	0.21	0.0052		LINC00657	0.12		LINC00657	0.11	0.0162
HPYR1	0.22	0.0758		PCAT1	0.21	0.0427		SNHG20	0.11		SNHG20	0.11	0.765
LINC00964	0.22	0.0861		PCAT2	0.21	0.0427		CASC15	0.1		CASC15	0.1	0.165
CCAT1	0.21	0.0396		LINC00964	0.2	0.0756		LINC00176	0.1		LINC00176	0.1	0.228
LINC00051	0.21	0.371		LINC00861	0.2	0.0395		LINC00493	0.1		LINC00493	0.1	0.737
LINC00536	0.21	0.00429		CCDC26	0.19	0.0279		LINC00847	0.1		GAS5	0.09	0.406
PCAT1	0.21	0.0373		LINC00977	0.19	0.0375		GAS5	0.09		HCG18	0.08	0.449
PCAT2	0.21	0.0373		BAALC-AS2	0.18	0.0291		HCG18	0.09		BAALC-AS2	0.08	0.57
SNHG6	0.21	0.938		HPYR1	0.18	0.0323		LINC00909	0.09		LINC00346	0.08	0.0109
LINC00861	0.2	0.0342		LINC00051	0.16	0.249		BAALC-AS2	0.08		LINC01547	0.08	0.775
CCDC26	0.19	0.0291		CASC7	0.16	0.206		LINC00346	0.08		ZFAS1	0.08	0.278
LINC00303	0.19	0.0682		LINC00535	0.16	0.0284		LINC01547	0.08		SNHG17	0.08	0.193
LINC00977	0.19	0.039		LINC00184	0.15	0.877		ZFAS1	0.08		DSCR9	0.08	0.908
CASC7	0.16	0.211		LINC00534	0.15	0.0936		SNHG17	0.08		LINC00240	0.08	0.218
GAS5	0.16	0.88		ADAMTSL4-AS1	0.14	0.146		DSCR9	0.08		SNHG1	0.08	0.19
LINC00535	0.16	0.0233		FALEC	0.14	0.346		LINC00240	0.08		SNHG11	0.08	0.758
MIR205HG	0.16	0.498		IBA57-AS1	0.14	0.705		SNHG1	0.08		LINC00847	0.07	0.505
LINC00184	0.15	0.824		LINC00582	0.14	0.597		SNHG11	0.08		LINC00652	0.07	0.74
LINC00534	0.15	0.0792		LINC00303	0.13	0.0918		LINC00662	0.08		LINC00303	0.07	0.595
LINC00623	0.15	0.165		MIR205HG	0.13	0.612		LINC00094	0.08		HCP5	0.07	0.164
ADAMTSL4-AS1	0.14	0.15		LINC00623	0.13	0.264		TUG1	0.08		LINC00654	0.07	0.0002512
FALEC	0.14	0.353		LINC00302	0.13	0.388		LINC00652	0.07		LINC00839	0.07	0.634
IBA57-AS1	0.14	0.752		LINC00624	0.13	0.264		LINC00303	0.07		EXOC3-AS1	0.07	0.828
LINC00582	0.14	0.641		PCAT6	0.13	0.0886		HCP5	0.07		LINC00265	0.07	0.962
LINC00176	0.13	0.341		LINC00210	0.13	0.488		LINC00654	0.07		SNHG15	0.07	0.714
LINC00302	0.13	0.395		LINC00467	0.12	0.492		LINC00839	0.07		LINC00662	0.06	0.797
LINC00624	0.13	0.27		LINC00862	0.12	0.13		EXOC3-AS1	0.07		LINC00051	0.06	0.83
LINC00626	0.13	0.313		LINC00626	0.11	0.528		LINC00265	0.07		CDKN2A-AS1	0.06	0.362
LINC00657	0.13	0.094		LINC00083	0.11	0.396		SNHG15	0.07		FAM138E	0.06	0.513
PCAT6	0.13	0.071		LINC00272	0.11	0.432		LINC00051	0.06		LINC00910	0.06	0.34
SNHG20	0.13	0.858		LINC00970	0.11	0.426		CDKN2A-AS1	0.06		LINC00922	0.06	0.901
LINC00210	0.12	0.441		MIR181A1HG	0.11	0.279		FAM138E	0.06		LINC00925	0.06	0.11
LINC00483	0.12	0.877		GAS5	0.1	0.326		LINC00910	0.06		FAM41C	0.06	0.0893
LINC00862	0.12	0.187		CASC9	0.1	0.39		LINC00922	0.06		HCG11	0.06	0.0321
CASC15	0.11	0.0527		DNM3OS	0.1	0.623		LINC00925	0.06		LINC00526	0.06	0.583
LINC00083	0.11	0.325		LINC00967	0.1	0.108		FAM41C	0.06		LINC00638	0.06	0.316
LINC00272	0.11	0.325		SNHG6	0.09	0.31		HCG11	0.06		LINC00669	0.06	0.129
LINC00662	0.11	0.933		LINC00674	0.09	0.0723		LINC00526	0.06		URB1-AS1	0.06	0.984
LINC00909	0.11	0.638		LINC00483	0.08	0.366		LINC00638	0.06		KCNQ1DN	0.06	0.524
LINC00970	0.11	0.299		LINC00588	0.08	0.114		LINC00669	0.06		LINC00174	0.06	0.337
MIR181A1HG	0.11	0.138		LINC00968	0.08	0.132		URB1-AS1	0.06		LINC00479	0.06	0.125
ZFAS1	0.11	0.32		MIR124-2HG	0.08	0.458		KCNQ1DN	0.06		MEG8	0.06	0.146
CASC9	0.1	0.39		LINC00469	0.07			LINC00174	0.06		SNHG10	0.06	0.075
CDKN2A-AS1	0.1	0.77		LINC00681	0.07			LINC00479	0.06		TP53TG1	0.06	0.516
DNM3OS	0.1	0.623		LINC00176	0.06			MEG8	0.06		SNHG3	0.06	0.443
FAM138E	0.1	0.182		SNHG20	0.06			SNHG10	0.06		SNHG7	0.06	0.943
LINC00588	0.1	0.0504		FAM66A	0.06			TP53TG1	0.06		LINC00909	0.05	0.385
LINC00847	0.1	0.276		FAM66D	0.06			SNHG3	0.06		LINC00094	0.05	0.762
EXOC3-AS1	0.09			FAM66E	0.06			SNHG7	0.06		TUG1	0.05	0.161
FAM66A	0.09			HAR1A	0.06			B3GALT5-AS1	0.06		B3GALT5-AS1	0.05	0.483
FAM66D	0.09			HAR1B	0.06			LINC00483	0.06		C21ORF62-AS1	0.05	0.272
FAM66E	0.09			LINC00029	0.06			C21ORF62-AS1	0.05		HPYR1	0.05	0.828
HCG18	0.09			FAM167A-AS1	0.06			HPYR1	0.05		MIR205HG	0.05	0.918
LINC00346	0.09			LINC00293	0.06			MIR205HG	0.05		LINC00483	0.05	0.169
LINC00469	0.09			LINC00482	0.06			FAM66C	0.05		FAM66C	0.05	0.363
LINC00493	0.09			DLEU1	0.06			LINC00312	0.05		LINC00312	0.05	0.124
LINC00674	0.09			LINC00174	0.06			NBR2	0.05		NBR2	0.05	0.326
LINC00967	0.09			LINC00271	0.06			CECR7	0.05		CECR7	0.05	0.362
SNHG9	0.09			LINC00486	0.06			FAM201A	0.05		FAM201A	0.05	0.752
SNHG17	0.09			LINC00511	0.06			HCG27	0.05		HCG27	0.05	0.762
BCAR4	0.08			LINC00574	0.06			HOTAIR	0.05		HOTAIR	0.05	0.816
DSCR9	0.08			LINC00596	0.06			KCNQ1OT1	0.05		KCNQ1OT1	0.05	0.509
FAM66C	0.08			LINC00635	0.06			LINC00092	0.05		LINC00092	0.05	0.454
HAR1A	0.08			LINC00667	0.06			LINC00111	0.05		LINC00111	0.05	0.384
HAR1B	0.08			LINC00686	0.06			LINC00336	0.05		LINC00336	0.05	0.37
HCP5	0.08			LINC00868	0.06			LINC00472	0.05		LINC00472	0.05	0.8
LINC00029	0.08			SNHG16	0.06			LINC00486	0.05		LINC00486	0.05	0.406
LINC00094	0.08			TRERNA1	0.06			LINC00592	0.05		LINC00592	0.05	0.265
LINC00240	0.08			CDKN2A-AS1	0.05			LINC00620	0.05		LINC00620	0.05	0.599
LINC00652	0.08			SNHG9	0.05			LINC00696	0.05		LINC00696	0.05	0.851
LINC00654	0.08			BCAR4	0.05			LOH12CR2	0.05		LOH12CR2	0.05	0.511
LINC00839	0.08			LINC00501	0.05			TINCR	0.05		TINCR	0.05	0.0594
LINC00910	0.08			LINC00514	0.05			DANCR	0.05		DANCR	0.05	337
LINC00922	0.08			LINC00578	0.05			LINC00634	0.05		LINC00634	0.05	0.623
LINC00925	0.08			PYCARD-AS1	0.05			TLX1NB	0.05		TLX1NB	0.05	0.947
LINC00968	0.08			WASIR2	0.05			TSIX	0.05		TSIX	0.05	0.052
LINC01547	0.08			LINC00662	0.04			LINC01558	0.05		LINC01558	0.05	0.81
MIR124-2HG	0.08			ZFAS1	0.04			SPATA41	0.05		SPATA41	0.05	0.22
SNHG1	0.08			FAM138E	0.04			GHRLOS	0.05		GHRLOS	0.05	0.611
SNHG11	0.08			LINC00494	0.04			INE1	0.05		INE1	0.05	0.729
B3GALT5-AS1	0.07			LINC00672	0.04			LINC00596	0.05		LINC00596	0.05	0.542
C21ORF62-AS1	0.07			LINC00705	0.04			LINC01465	0.05		LINC01465	0.05	0.69
EGOT	0.07			LINC00887	0.04			LINC01553	0.05		LINC01553	0.05	0.306
FAM41C	0.07			SNHG15	0.04			LINC00264	0.05		LINC00264	0.05	0.788
FAM167A-AS1	0.07			FAM74A3	0.04			LINC00476	0.05		LINC00476	0.05	0.507
HCG11	0.07			LINC00704	0.04			LINC00882	0.05		LINC00882	0.05	0.338
KCNQ1DN	0.07			LINC00923	0.04			LINC00894	0.05		LINC00894	0.05	0.296
LINC00265	0.07			LINC00200	0.04			LINC00957	0.05		LINC00957	0.05	0.295
LINC00293	0.07			LINC00710	0.04			MIR600HG	0.05		MIR600HG	0.05	0.433
LINC00312	0.07			FAM138C	0.04			SNHG12	0.05		SNHG12	0.05	0.147
LINC00482	0.07			LINC00700	0.04			ARRDC1-AS1	0.05		ARRDC1-AS1	0.05	0.933
LINC00494	0.07			LINC00701	0.04			LINC00893	0.05		LINC00893	0.05	0.859
LINC00518	0.07			LINC00702	0.04			LINC00667	0.05		LINC00964	0.04
LINC00526	0.07			LINC00703	0.04			LINC00339	0.05		LINC00667	0.04
LINC00638	0.07			LINC00707	0.04			FAM138B	0.05		CASC2	0.04
LINC00669	0.07			LINC00708	0.04			LINC00964	0.04		SNHG9	0.04
LINC00672	0.07			LINC00709	0.04			CASC2	0.04		BCAR4	0.04
LINC00705	0.07			LINC00884	0.04			SNHG9	0.04		EGOT	0.04
LINC00887	0.07			LINC00885	0.04			BCAR4	0.04		LINC00518	0.04
LINC00906	0.07			LINC00888	0.04			EGOT	0.04		LINC00928	0.04
LINC00928	0.07			LINC00924	0.04			LINC00518	0.04		MIMT1	0.04
LINC01558	0.07			LINC00940	0.04			LINC00928	0.04		MIR99AHG	0.04
MIMT1	0.07			LINC00942	0.04			MIMT1	0.04		DLEU1	0.04
MIR99AHG	0.07			LINC00969	0.04			MIR99AHG	0.04		LINC00115	0.04
NBR2	0.07			LINC00657	0.03			DLEU1	0.04		LINC00574	0.04
SNHG15	0.07			CASC15	0.03			LINC00115	0.04		LINC00635	0.04
SPATA41	0.07			LINC00909	0.03			LINC00574	0.04		LINC00852	0.04
TUG1	0.07			EXOC3-AS1	0.03			LINC00635	0.04		MALAT1	0.04
URB1-AS1	0.07			LINC00346	0.03			LINC00852	0.04		UMODL1-AS1	0.04
CECR7	0.06			FAM66C	0.03			MALAT1	0.04		DGCR5	0.04
DLEU1	0.06			LINC00925	0.03			UMODL1-AS1	0.04		JPX	0.04
FAM66B	0.06			EGOT	0.03			DGCR5	0.04		LINC00032	0.04
FAM74A3	0.06			LINC00518	0.03			JPX	0.04		LINC00162	0.04
FAM138D	0.06			LINC00906	0.03			LINC00032	0.04		LINC00314	0.04
FAM201A	0.06			MIMT1	0.03			LINC00162	0.04		LINC00323	0.04
GHRLOS	0.06			HOTAIR	0.03			LINC00314	0.04		LINC00339	0.04
HCG27	0.06			LINC00208	0.03			LINC00323	0.04		LINC00341	0.04
HOTAIR	0.06			LINC00273	0.03			LINC00341	0.04		LINC00471	0.04
IGF2BP2-AS1	0.06			LINC00908	0.03			LINC00471	0.04		LINC00691	0.04
INE1	0.06			LINC00930	0.03			LINC00691	0.04		LINC00883	0.04
KCNQ1OT1	0.06			LINC00937	0.03			LINC00883	0.04		LINC00936	0.04
LINC00092	0.06			ROPN1L	0.03			LINC00936	0.04		LINC00982	0.04
LINC00111	0.06			GAS8-AS1	0.03			LINC00982	0.04		LINC01550	0.04
LINC00115	0.06			LINC00426	0.03			LINC01550	0.04		LINC01555	0.04
LINC00174	0.06			MIR31HG	0.03			LINC01555	0.04		LINC01588	0.04
LINC00208	0.06			FAM27L	0.03			LINC01588	0.04		MIR17HG	0.04
LINC00271	0.06			LINC00052	0.03			MIR17HG	0.04		PSORS1C3	0.04
LINC00273	0.06			PWRN1	0.03			PSORS1C3	0.04		SMCR5	0.04
LINC00304	0.06			PWRN2	0.03			SMCR5	0.04		TSPEAR-AS2	0.04
LINC00336	0.06			CRNDE	0.03			TSPEAR-AS2	0.04		FAM138B	0.04
LINC00472	0.06			FAM215B	0.03			LINC00173	0.04		FTX	0.04
LINC00479	0.06			GTSCR1	0.03			LINC00310	0.04		LINC00173	0.04
LINC00486	0.06			LINC00222	0.03			LINC00319	0.04		LINC00310	0.04
LINC00511	0.06			LINC00305	0.03			LINC00623	0.04		LINC00319	0.04
LINC00529	0.06			LINC00343	0.03			FAM66A	0.04		LINC00623	0.04
LINC00574	0.06			LINC00354	0.03			FAM66D	0.04		FAM66A	0.04
LINC00589	0.06			LINC00359	0.03			FAM66E	0.04		FAM66D	0.04
LINC00592	0.06			LINC00403	0.03			LINC00705	0.04		FAM66E	0.04
LINC00596	0.06			LINC00404	0.03			LINC00887	0.04		LINC00705	0.04
LINC00599	0.06			LINC00411	0.03			LINC00906	0.04		LINC00887	0.04
LINC00620	0.06			LINC00427	0.03			LINC00930	0.04		LINC00906	0.04
LINC00635	0.06			LINC00441	0.03			LINC00937	0.04		LINC00930	0.04
LINC00659	0.06			LINC00454	0.03			LINC00515	0.04		LINC00937	0.04
LINC00667	0.06			LINC00460	0.03			PIK3CD-AS1	0.04		LINC00515	0.04
LINC00681	0.06			LINC00554	0.03			ATP1A1-AS1	0.04		PIK3CD-AS1	0.04
LINC00686	0.06			LINC00565	0.03			HCG9	0.04		ATP1A1-AS1	0.04
LINC00696	0.06			LINC00567	0.03			LINC01565	0.04		HCG9	0.04
LINC00704	0.06			LINC00577	0.03			XIST	0.04		LINC01565	0.04
LINC00852	0.06			LINC00583	0.03			LINC00152	0.04		XIST	0.04
LINC00868	0.06			LINC00595	0.03			DIO3OS	0.04		LINC00152	0.04
LINC00908	0.06			LINC00612	0.03			FTX	0.03		FAM74A3	0.03
LINC00923	0.06			LINC00622	0.03			FAM74A3	0.03		LINC00113	0.03
LINC00930	0.06			LINC00676	0.03			LINC00113	0.03		LINC00626	0.03
LINC00937	0.06			LINC00683	0.03			LINC00626	0.03		HAR1A	0.03
LINC01465	0.06			LINC00856	0.03			HAR1A	0.03		LINC00029	0.03
ROPN1L	0.06			LINC00857	0.03			LINC00029	0.03		LINC00494	0.03
LINC01553	0.06			LINC00886	0.03			LINC00494	0.03		IGF2BP2-AS1	0.03
LOH12CR2	0.06			LINC00904	0.03			IGF2BP2-AS1	0.03		LINC00271	0.03
MALAT1	0.06			LINC00987	0.03			LINC00271	0.03		LINC00304	0.03
MEG8	0.06			LINC01192	0.03			LINC00304	0.03		LINC00908	0.03
SNHG10	0.06			LINC01193	0.03			LINC00908	0.03		ROPN1L	0.03
SNHG16	0.06			LINC01194	0.03			ROPN1L	0.03		DLEU2	0.03
TINCR	0.06			RBFADN	0.03			DLEU2	0.03		LINC00028	0.03
TP53TG1	0.06			SNHG14	0.03			LINC00028	0.03		LINC00112	0.03
TRERNA1	0.06			TRAF3IP2-AS1	0.03			LINC00112	0.03		LINC00167	0.03
UMODL1-AS1	0.06			SNHG17	0.02			LINC00167	0.03		LINC00242	0.03
CASC2	0.05			LINC00922	0.02			LINC00242	0.03		LINC00426	0.03
DANCR	0.05			SNHG11	0.02			LINC00426	0.03		LINC00598	0.03
DGCR5	0.05			B3GALT5-AS1	0.02			LINC00598	0.03		LINC00905	0.03
DLEU2	0.05			FAM41C	0.02			LINC00905	0.03		TDRG1	0.03
GAS8-AS1	0.05			LINC00312	0.02			TDRG1	0.03		ABHD11-AS1	0.03
JPX	0.05			LINC00638	0.02			ABHD11-AS1	0.03		DIO3OS	0.03
LINC00028	0.05			LINC00928	0.02			FAM95B1	0.03		FAM95B1	0.03
LINC00032	0.05			LINC01558	0.02			FAM138F	0.03		FAM138F	0.03
LINC00112	0.05			MIR99AHG	0.02			FAM225A	0.03		FAM225A	0.03
LINC00162	0.05			URB1-AS1	0.02			FAM225B	0.03		FAM225B	0.03
LINC00167	0.05			CECR7	0.02			LINC00114	0.03		LINC00114	0.03
LINC00200	0.05			FAM66B	0.02			LINC00520	0.03		LINC00520	0.03
LINC00242	0.05			FAM201A	0.02			LINC00521	0.03		LINC00521	0.03
LINC00264	0.05			IGF2BP2-AS1	0.02			LINC00593	0.03		LINC00593	0.03
LINC00314	0.05			LINC00111	0.02			LINC00961	0.03		LINC00961	0.03
LINC00323	0.05			LINC00529	0.02			NEAT1	0.03		NEAT1	0.03
LINC00339	0.05			LINC00599	0.02			RFPL1S	0.03		RFPL1S	0.03
LINC00341	0.05			LINC00852	0.02			EWSAT1	0.03		EWSAT1	0.03
LINC00426	0.05			LINC01465	0.02			LINC00475	0.03		LINC00475	0.03
LINC00471	0.05			LINC01553	0.02			LINC00663	0.03		LINC00663	0.03
LINC00476	0.05			LOH12CR2	0.02			MIR143HG	0.03		MIR143HG	0.03
LINC00501	0.05			MALAT1	0.02			SNHG5	0.03		SNHG5	0.03
LINC00514	0.05			UMODL1-AS1	0.02			LINC00588	0.03		LINC00588	0.03
LINC00515	0.05			DLEU2	0.02			LINC00482	0.03		LINC00482	0.03
LINC00578	0.05			LINC00028	0.02			HULC	0.03		HULC	0.03
LINC00598	0.05			LINC00162	0.02			LINC00671	0.03		LINC00671	0.03
LINC00634	0.05			LINC00167	0.02			LINC00899	0.03		LINC00899	0.03
LINC00691	0.05			LINC00242	0.02			MEG3	0.03		MEG3	0.03
LINC00710	0.05			LINC00323	0.02			MIR155HG	0.03		MIR155HG	0.03
LINC00882	0.05			LINC00515	0.02			LINC00189	0.03		LINC00189	0.03
LINC00883	0.05			LINC00598	0.02			MIAT	0.03		MIAT	0.03
LINC00894	0.05			LINC00894	0.02			SNHG8	0.03		SNHG8	0.03
LINC00905	0.05			LINC00905	0.02			LINC01559	0.02		LINC01559	0.02
LINC00936	0.05			LINC00982	0.02			COLCA1	0.02		COLCA1	0.02
LINC00957	0.05			LINC01559	0.02			PART1	0.02		PART1	0.02
LINC00982	0.05			LINC01588	0.02			CASC8	0.02		CASC8	0.02
LINC01550	0.05			MIR17HG	0.02			LINC00469	0.02		LINC00469	0.02
LINC01555	0.05			TDRG1	0.02			HAR1B	0.02		HAR1B	0.02
LINC01559	0.05			COLCA1	0.02			FAM138D	0.02		FAM138D	0.02
LINC01588	0.05			FAM27B	0.02			LINC00704	0.02		LINC00704	0.02
MIR17HG	0.05			FAM95B1	0.02			LINC00923	0.02		LINC00923	0.02
MIR31HG	0.05			HULC	0.02			GAS8-AS1	0.02		GAS8-AS1	0.02
MIR600HG	0.05			LINC00284	0.02			MIR31HG	0.02		MIR31HG	0.02
PIK3CD-AS1	0.05			LINC00313	0.02			FAM27B	0.02		FAM27B	0.02
PSORS1C3	0.05			LINC00320	0.02			LINC00052	0.02		LINC00052	0.02
PYCARD-AS1	0.05			LINC00326	0.02			LINC00284	0.02		LINC00284	0.02
SMCR5	0.05			LINC00470	0.02			LINC00313	0.02		LINC00313	0.02
SNHG3	0.05			LINC00473	0.02			LINC00320	0.02		LINC00320	0.02
SNHG7	0.05			LINC00671	0.02			LINC00326	0.02		LINC00326	0.02
TDRG1	0.05			LINC00689	0.02			LINC00470	0.02		LINC00470	0.02
TLX1NB	0.05			LINC00917	0.02			LINC00473	0.02		LINC00473	0.02
TSIX	0.05			MIR155HG	0.02			LINC00689	0.02		LINC00689	0.02
TSPEAR-AS2	0.05			NEAT1	0.02			HCCAT5	0.02		HCCAT5	0.02
WASIR2	0.05			PART1	0.02			LINC00158	0.02		LINC00158	0.02
ABHD11-AS1	0.04			FAM215A	0.02			LINC00160	0.02		LINC00160	0.02
ARRDC1-AS1	0.04			HCCAT5	0.02			LINC00161	0.02		LINC00161	0.02
ATP1A1-AS1	0.04			LINC00158	0.02			LINC00207	0.02		LINC00207	0.02
COLCA1	0.04			LINC00283	0.02			LINC00461	0.02		LINC00461	0.02
DIO3OS	0.04			LINC00365	0.02			LINC00523	0.02		LINC00523	0.02
FAM27B	0.04			LINC00410	0.02			LINC00632	0.02		LINC00632	0.02
FAM27L	0.04			LINC00423	0.02			LINC00636	0.02		LINC00636	0.02
FAM95B1	0.04			LINC00477	0.02			LINC00643	0.02		LINC00643	0.02
FAM138B	0.04			LINC00555	0.02			LINC00698	0.02		LINC00698	0.02
FAM138C	0.04			LINC00606	0.02			LINC01551	0.02		LINC01551	0.02
FAM138F	0.04			LINC00879	0.02			LINC01587	0.02		LINC01587	0.02
FAM225A	0.04			LINC00974	0.02			MIR22HG	0.02		MIR22HG	0.02
FAM225B	0.04			UCA1	0.02			MYCNOS	0.02		MYCNOS	0.02
FTX	0.04			AIRN	0.02			TCL6	0.02		TCL6	0.02
HCG9	0.04			BPESC1	0.02			TUSC7	0.02		TUSC7	0.02
HULC	0.04			CAHM	0.02			LINC00238	0.02		LINC00238	0.02
LINC00052	0.04			CASC16	0.02			PCA3	0.02		PCA3	0.02
LINC00113	0.04			DISC1FP1	0.02			H19	0.02		H19	0.02
LINC00114	0.04			FAM27C	0.02			EMX2OS	0.02		EMX2OS	0.02
LINC00173	0.04			FAM27D1	0.02			LINC00926	0.02		LINC00926	0.02
LINC00284	0.04			FAM27E2	0.02			LINC01554	0.02		LINC01554	0.02
LINC00310	0.04			FAM27E3	0.02			MIR503HG	0.02		MIR503HG	0.02
LINC00313	0.04			FAM74A1	0.02			LINC00200	0.01		LINC00200	0.01
LINC00319	0.04			FAM74A4	0.02			LINC00917	0.01		LINC00917	0.01
LINC00320	0.04			FAM74A6	0.02			ATXN8OS	0.01		ATXN8OS	0.01
LINC00326	0.04			FAM87B	0.02			FAM215A	0.01		FAM215A	0.01
LINC00470	0.04			FAM138A	0.02			LINC00474	0.01		LINC00474	0.01
LINC00473	0.04			FENDRR	0.02			LINC00606	0.01		LINC00606	0.01
LINC00520	0.04			HOTAIRM1	0.02			LINC00879	0.01		LINC00879	0.01
LINC00521	0.04			HOTTIP	0.02			LINC00324	0.01		LINC00324	0.01
LINC00593	0.04			LINC00163	0.02			LINC00575	0.01		LINC00575	0.01
LINC00671	0.04			LINC00205	0.02			LINC00608	0.01		LINC00608	0.01
LINC00689	0.04			LINC00290	0.02			PCAT4	0.01		PCAT4	0.01
LINC00700	0.04			LINC00297	0.02			RMST	0.01		RMST	0.01
LINC00701	0.04			LINC00299	0.02			LINC00710	0.01		LINC00710	0.01
LINC00702	0.04			LINC00308	0.02			FAM27L	0.01		FAM27L	0.01
LINC00703	0.04			LINC00311	0.02			PWRN1	0.01		PWRN1	0.01
LINC00707	0.04			LINC00315	0.02			DSCR10	0.01		DSCR10	0.01
LINC00708	0.04			LINC00316	0.02			FAM167A-AS1	0.01		FAM167A-AS1	0.01
LINC00709	0.04			LINC00317	0.02			BCYRN1	0.01		BCYRN1	0.01
LINC00884	0.04			LINC00327	0.02			LINC00488	0.01		LINC00488	0.009
LINC00885	0.04			LINC00330	0.02			PWRN2	0.01		PWRN2	0.009
LINC00888	0.04			LINC00332	0.02			LINC00293	0.01		LINC00293	0.008
LINC00893	0.04			LINC00333	0.02			LINC00924	0.01		LINC00924	0.008
LINC00899	0.04			LINC00334	0.02			LINC00410	0.01		LINC00410	0.007
LINC00917	0.04			LINC00345	0.02			UCA1	0.01		UCA1	0.007
LINC00924	0.04			LINC00347	0.02			PCGEM1	0.01		PCGEM1	0.007
LINC00940	0.04			LINC00348	0.02			BPESC1	0.01		BPESC1	0.007
LINC00942	0.04			LINC00349	0.02			LINC00261	0.01		LINC00261	0.006
LINC00961	0.04			LINC00350	0.02			LINC00599	0.01		LINC00599	0.005
LINC00969	0.04			LINC00351	0.02			LINC00661	0		LINC00661	0.003
LINC01565	0.04			LINC00352	0.02			LINC00589	0		LINC00589	0.003
MEG3	0.04			LINC00353	0.02			FAM99B	0		FAM99B	0.003
MIR155HG	0.04			LINC00355	0.02			LINC00305	0		LINC00305	0.002
NEAT1	0.04			LINC00358	0.02			LINC00442	0		LINC00442	0.002
PART1	0.04			LINC00364	0.02			CCAT1	0		CCAT1	0
PWRN1	0.04			LINC00366	0.02			LINC00536	0		LINC00536	0
PWRN2	0.04			LINC00371	0.02			PCAT1	0		PCAT1	0
RFPL1S	0.04			LINC00378	0.02			PCAT2	0		PCAT2	0
SNHG12	0.04			LINC00379	0.02			LINC00861	0		LINC00861	0
XIST	0.04			LINC00381	0.02			CCDC26	0		CCDC26	0
ATXN8OS	0.03			LINC00387	0.02			LINC00977	0		LINC00977	0
CRNDE	0.03			LINC00388	0.02			CASC7	0		CASC7	0
EWSAT1	0.03			LINC00391	0.02			LINC00535	0		LINC00535	0
FAM215A	0.03			LINC00392	0.02			LINC00184	0		LINC00184	0
FAM215B	0.03			LINC00393	0.02			LINC00534	0		LINC00534	0
GTSCR1	0.03			LINC00395	0.02			ADAMTSL4-AS1	0		ADAMTSL4-AS1	0
H19	0.03			LINC00398	0.02			FALEC	0		FALEC	0
HCCAT5	0.03			LINC00400	0.02			IBA57-AS1	0		IBA57-AS1	0
LINC00152	0.03			LINC00402	0.02			LINC00582	0		LINC00582	0
LINC00158	0.03			LINC00415	0.02			LINC00302	0		LINC00302	0
LINC00160	0.03			LINC00421	0.02			LINC00624	0		LINC00624	0
LINC00161	0.03			LINC00424	0.02			PCAT6	0		PCAT6	0
LINC00189	0.03			LINC00433	0.02			LINC00210	0		LINC00210	0
LINC00207	0.03			LINC00434	0.02			LINC00862	0		LINC00862	0
LINC00222	0.03			LINC00440	0.02			LINC00083	0		LINC00083	0
LINC00283	0.03			LINC00442	0.02			LINC00272	0		LINC00272	0
LINC00305	0.03			LINC00443	0.02			LINC00970	0		LINC00970	0
LINC00343	0.03			LINC00444	0.02			MIR181A1HG	0		MIR181A1HG	0
LINC00354	0.03			LINC00445	0.02			CASC9	0		CASC9	0
LINC00359	0.03			LINC00448	0.02			DNM3OS	0		DNM3OS	0
LINC00365	0.03			LINC00457	0.02			LINC00674	0		LINC00674	0
LINC00403	0.03			LINC00459	0.02			LINC00967	0		LINC00967	0
LINC00404	0.03			LINC00462	0.02			LINC00968	0		LINC00968	0
LINC00410	0.03			LINC00466	0.02			MIR124-2HG	0		MIR124-2HG	0
LINC00411	0.03			LINC00487	0.02			LINC00672	0		LINC00672	0
LINC00423	0.03			LINC00489	0.02			FAM66B	0		FAM66B	0
LINC00427	0.03			LINC00517	0.02			LINC00208	0		LINC00208	0
LINC00441	0.03			LINC00519	0.02			LINC00273	0		LINC00273	0
LINC00454	0.03			LINC00543	0.02			LINC00511	0		LINC00511	0
LINC00460	0.03			LINC00544	0.02			LINC00529	0		LINC00529	0
LINC00461	0.03			LINC00545	0.02			LINC00659	0		LINC00659	0
LINC00474	0.03			LINC00551	0.02			LINC00681	0		LINC00681	0
LINC00475	0.03			LINC00556	0.02			LINC00686	0		LINC00686	0
LINC00477	0.03			LINC00557	0.02			LINC00868	0		LINC00868	0
LINC00523	0.03			LINC00559	0.02			SNHG16	0		SNHG16	0
LINC00554	0.03			LINC00560	0.02			TRERNA1	0		TRERNA1	0
LINC00555	0.03			LINC00562	0.02			LINC00501	0		LINC00501	0
LINC00565	0.03			LINC00563	0.02			LINC00514	0		LINC00514	0
LINC00567	0.03			LINC00564	0.02			LINC00578	0		LINC00578	0
LINC00577	0.03			LINC00566	0.02			PYCARD-AS1	0		PYCARD-AS1	0
LINC00583	0.03			LINC00570	0.02			WASIR2	0		WASIR2	0
LINC00595	0.03			LINC00571	0.02			FAM138C	0		FAM138C	0
LINC00606	0.03			LINC00572	0.02			LINC00700	0		LINC00700	0
LINC00612	0.03			LINC00601	0.02			LINC00701	0		LINC00701	0
LINC00622	0.03			LINC00603	0.02			LINC00702	0		LINC00702	0
LINC00632	0.03			LINC00609	0.02			LINC00703	0		LINC00703	0
LINC00636	0.03			LINC00610	0.02			LINC00707	0		LINC00707	0
LINC00643	0.03			LINC00621	0.02			LINC00708	0		LINC00708	0
LINC00663	0.03			LINC00661	0.02			LINC00709	0		LINC00709	0
LINC00676	0.03			LINC00665	0.02			LINC00884	0		LINC00884	0
LINC00683	0.03			LINC00670	0.02			LINC00885	0		LINC00885	0
LINC00698	0.03			LINC00687	0.02			LINC00888	0		LINC00888	0
LINC00856	0.03			LINC00690	0.02			LINC00940	0		LINC00940	0
LINC00857	0.03			LINC00845	0.02			LINC00942	0		LINC00942	0
LINC00879	0.03			LINC00864	0.02			LINC00969	0		LINC00969	0
LINC00886	0.03			LINC00880	0.02			CRNDE	0		CRNDE	0
LINC00904	0.03			LINC00881	0.02			FAM215B	0		FAM215B	0
LINC00974	0.03			LINC00898	0.02			GTSCR1	0		GTSCR1	0
LINC00987	0.03			LINC00919	0.02			LINC00222	0		LINC00222	0
LINC01192	0.03			LINC00927	0.02			LINC00283	0		LINC00283	0
LINC01193	0.03			LINC00929	0.02			LINC00343	0		LINC00343	0
LINC01194	0.03			LINC00933	0.02			LINC00354	0		LINC00354	0
LINC01551	0.03			LINC00941	0.02			LINC00359	0		LINC00359	0
LINC01587	0.03			LINC00951	0.02			LINC00365	0		LINC00365	0
MIAT	0.03			LINC00959	0.02			LINC00403	0		LINC00403	0
MIR22HG	0.03			LINC00971	0.02			LINC00404	0		LINC00404	0
MIR143HG	0.03			LINC01545	0.02			LINC00411	0		LINC00411	0
MYCNOS	0.03			LINC01546	0.02			LINC00423	0		LINC00423	0
RBFADN	0.03			LINC01549	0.02			LINC00427	0		LINC00427	0
SNHG5	0.03			LINC01552	0.02			LINC00441	0		LINC00441	0
SNHG8	0.03			LINC01560	0.02			LINC00454	0		LINC00454	0
SNHG14	0.03			MIR4500HG	0.02			LINC00460	0		LINC00460	0
TCL6	0.03			NRON	0.02			LINC00477	0		LINC00477	0
TRAF3IP2-AS1	0.03			PTCSC3	0.02			LINC00554	0		LINC00554	0
TUSC7	0.03			SPG20-AS1	0.02			LINC00555	0		LINC00555	0
UCA1	0.03			SSBP3-AS1	0.02			LINC00565	0		LINC00565	0
AIRN	0.02			ST20-AS1	0.02			LINC00567	0		LINC00567	0
BCYRN1	0.02			ZNF350-AS1	0.02			LINC00577	0		LINC00577	0
BPESC1	0.02			ZNF561-AS1	0.02			LINC00583	0		LINC00583	0
CAHM	0.02			LINC00847	0.01			LINC00595	0		LINC00595	0
CASC16	0.02			LINC00493	0.01			LINC00612	0		LINC00612	0
DISC1FP1	0.02			DSCR9	0.01			LINC00622	0		LINC00622	0
DSCR10	0.02			HCP5	0.01			LINC00676	0		LINC00676	0
EMX2OS	0.02			LINC00240	0.01			LINC00683	0		LINC00683	0
FAM27C	0.02			LINC00652	0.01			LINC00856	0		LINC00856	0
FAM27D1	0.02			LINC00654	0.01			LINC00857	0		LINC00857	0
FAM27E2	0.02			LINC00839	0.01			LINC00886	0		LINC00886	0
FAM27E3	0.02			LINC00910	0.01			LINC00904	0		LINC00904	0
FAM74A1	0.02			LINC01547	0.01			LINC00974	0		LINC00974	0
FAM74A4	0.02			SNHG1	0.01			LINC00987	0		LINC00987	0
FAM74A6	0.02			C21ORF62-AS1	0.01			LINC01192	0		LINC01192	0
FAM87B	0.02			HCG11	0.01			LINC01193	0		LINC01193	0
FAM99B	0.02			KCNQ1DN	0.01			LINC01194	0		LINC01194	0
FAM138A	0.02			LINC00265	0.01			RBFADN	0		RBFADN	0
FENDRR	0.02			LINC00526	0.01			SNHG14	0		SNHG14	0
HOTAIRM1	0.02			TUG1	0.01			TRAF3IP2-AS1	0		TRAF3IP2-AS1	0
HOTTIP	0.02			FAM138D	0.01			AIRN	0		AIRN	0
LINC00163	0.02			GHRLOS	0.01			CAHM	0		CAHM	0
LINC00205	0.02			INE1	0.01			CASC16	0		CASC16	0
LINC00238	0.02			LINC00092	0.01			DISC1FP1	0		DISC1FP1	0
LINC00261	0.02			LINC00336	0.01			FAM27C	0		FAM27C	0
LINC00290	0.02			LINC00472	0.01			FAM27D1	0		FAM27D1	0
LINC00297	0.02			LINC00592	0.01			FAM27E2	0		FAM27E2	0
LINC00299	0.02			LINC00620	0.01			FAM27E3	0		FAM27E3	0
LINC00308	0.02			LINC00659	0.01			FAM74A1	0		FAM74A1	0
LINC00311	0.02			MEG8	0.01			FAM74A4	0		FAM74A4	0
LINC00315	0.02			TINCR	0.01			FAM74A6	0		FAM74A6	0
LINC00316	0.02			DGCR5	0.01			FAM87B	0		FAM87B	0
LINC00317	0.02			LINC00032	0.01			FAM138A	0		FAM138A	0
LINC00324	0.02			LINC00112	0.01			FENDRR	0		FENDRR	0
LINC00327	0.02			LINC00264	0.01			HOTAIRM1	0		HOTAIRM1	0
LINC00330	0.02			LINC00882	0.01			HOTTIP	0		HOTTIP	0
LINC00332	0.02			LINC00883	0.01			LINC00163	0		LINC00163	0
LINC00333	0.02			LINC00936	0.01			LINC00205	0		LINC00205	0
LINC00334	0.02			LINC00957	0.01			LINC00290	0		LINC00290	0
LINC00345	0.02			LINC01550	0.01			LINC00297	0		LINC00297	0
LINC00347	0.02			LINC01555	0.01			LINC00299	0		LINC00299	0
LINC00348	0.02			MIR600HG	0.01			LINC00308	0		LINC00308	0
LINC00349	0.02			PIK3CD-AS1	0.01			LINC00311	0		LINC00311	0
LINC00350	0.02			PSORS1C3	0.01			LINC00315	0		LINC00315	0
LINC00351	0.02			SMCR5	0.01			LINC00316	0		LINC00316	0
LINC00352	0.02			SNHG7	0.01			LINC00317	0		LINC00317	0
LINC00353	0.02			TSPEAR-AS2	0.01			LINC00327	0		LINC00327	0
LINC00355	0.02			ABHD11-AS1	0.01			LINC00330	0		LINC00330	0
LINC00358	0.02			ARRDC1-AS1	0.01			LINC00332	0		LINC00332	0
LINC00364	0.02			ATP1A1-AS1	0.01			LINC00333	0		LINC00333	0
LINC00366	0.02			FAM138F	0.01			LINC00334	0		LINC00334	0
LINC00371	0.02			FAM225A	0.01			LINC00345	0		LINC00345	0
LINC00378	0.02			FAM225B	0.01			LINC00347	0		LINC00347	0
LINC00379	0.02			LINC00114	0.01			LINC00348	0		LINC00348	0
LINC00381	0.02			LINC00319	0.01			LINC00349	0		LINC00349	0
LINC00387	0.02			LINC00893	0.01			LINC00350	0		LINC00350	0
LINC00388	0.02			LINC00899	0.01			LINC00351	0		LINC00351	0
LINC00391	0.02			LINC00961	0.01			LINC00352	0		LINC00352	0
LINC00392	0.02			MEG3	0.01			LINC00353	0		LINC00353	0
LINC00393	0.02			RFPL1S	0.01			LINC00355	0		LINC00355	0
LINC00395	0.02			ATXN8OS	0.01			LINC00358	0		LINC00358	0
LINC00398	0.02			H19	0.01			LINC00364	0		LINC00364	0
LINC00400	0.02			LINC00160	0.01			LINC00366	0		LINC00366	0
LINC00402	0.02			LINC00474	0.01			LINC00371	0		LINC00371	0
LINC00415	0.02			LINC00523	0.01			LINC00378	0		LINC00378	0
LINC00421	0.02			LINC00632	0.01			LINC00379	0		LINC00379	0
LINC00424	0.02			LINC00636	0.01			LINC00381	0		LINC00381	0
LINC00433	0.02			LINC00663	0.01			LINC00387	0		LINC00387	0
LINC00434	0.02			LINC01551	0.01			LINC00388	0		LINC00388	0
LINC00440	0.02			MYCNOS	0.01			LINC00391	0		LINC00391	0
LINC00442	0.02			TCL6	0.01			LINC00392	0		LINC00392	0
LINC00443	0.02			BCYRN1	0.01			LINC00393	0		LINC00393	0
LINC00444	0.02			FAM99B	0.01			LINC00395	0		LINC00395	0
LINC00445	0.02			LINC00261	0.01			LINC00398	0		LINC00398	0
LINC00448	0.02			LINC00488	0.01			LINC00400	0		LINC00400	0
LINC00457	0.02			PCGEM1	0.01			LINC00402	0		LINC00402	0
LINC00459	0.02			RMST	0.01			LINC00415	0		LINC00415	0
LINC00462	0.02			NBR2	0.009			LINC00421	0		LINC00421	0
LINC00466	0.02			LINC00304	0.009			LINC00424	0		LINC00424	0
LINC00487	0.02			LINC00479	0.009			LINC00433	0		LINC00433	0
LINC00488	0.02			SNHG10	0.009			LINC00434	0		LINC00434	0
LINC00489	0.02			LINC00314	0.009			LINC00440	0		LINC00440	0
LINC00517	0.02			LINC00339	0.009			LINC00443	0		LINC00443	0
LINC00519	0.02			LINC00341	0.009			LINC00444	0		LINC00444	0
LINC00543	0.02			LINC00691	0.009			LINC00445	0		LINC00445	0
LINC00544	0.02			DIO3OS	0.009			LINC00448	0		LINC00448	0
LINC00545	0.02			LINC00520	0.009			LINC00457	0		LINC00457	0
LINC00551	0.02			LINC00461	0.009			LINC00459	0		LINC00459	0
LINC00556	0.02			MIR22HG	0.009			LINC00462	0		LINC00462	0
LINC00557	0.02			SNHG5	0.009			LINC00466	0		LINC00466	0
LINC00559	0.02			TUSC7	0.009			LINC00487	0		LINC00487	0
LINC00560	0.02			LINC00608	0.009			LINC00489	0		LINC00489	0
LINC00562	0.02			LINC00669	0.008			LINC00517	0		LINC00517	0
LINC00563	0.02			LINC00589	0.008			LINC00519	0		LINC00519	0
LINC00564	0.02			LINC00113	0.008			LINC00543	0		LINC00543	0
LINC00566	0.02			LINC00521	0.008			LINC00544	0		LINC00544	0
LINC00570	0.02			LINC00189	0.008			LINC00545	0		LINC00545	0
LINC00571	0.02			LINC00475	0.008			LINC00551	0		LINC00551	0
LINC00572	0.02			LINC00698	0.008			LINC00556	0		LINC00556	0
LINC00575	0.02			LINC01587	0.008			LINC00557	0		LINC00557	0
LINC00601	0.02			DSCR10	0.008			LINC00559	0		LINC00559	0
LINC00603	0.02			LINC00324	0.008			LINC00560	0		LINC00560	0
LINC00608	0.02			LINC00926	0.008			LINC00562	0		LINC00562	0
LINC00609	0.02			LINC01554	0.008			LINC00563	0		LINC00563	0
LINC00610	0.02			MIR503HG	0.008			LINC00564	0		LINC00564	0
LINC00621	0.02			PCA3	0.008			LINC00566	0		LINC00566	0
LINC00661	0.02			HCG18	0.007			LINC00570	0		LINC00570	0
LINC00665	0.02			LINC00115	0.007			LINC00571	0		LINC00571	0
LINC00670	0.02			TP53TG1	0.007			LINC00572	0		LINC00572	0
LINC00687	0.02			SNHG3	0.007			LINC00601	0		LINC00601	0
LINC00690	0.02			HCG9	0.007			LINC00603	0		LINC00603	0
LINC00845	0.02			LINC01565	0.007			LINC00609	0		LINC00609	0
LINC00864	0.02			LINC00161	0.007			LINC00610	0		LINC00610	0
LINC00880	0.02			LINC00207	0.007			LINC00621	0		LINC00621	0
LINC00881	0.02			LINC00643	0.007			LINC00665	0		LINC00665	0
LINC00898	0.02			MIAT	0.007			LINC00670	0		LINC00670	0
LINC00919	0.02			LINC00575	0.007			LINC00687	0		LINC00687	0
LINC00926	0.02			PCAT4	0.007			LINC00690	0		LINC00690	0
LINC00927	0.02			LINC00094	0.006			LINC00845	0		LINC00845	0
LINC00929	0.02			SPATA41	0.006			LINC00864	0		LINC00864	0
LINC00933	0.02			DANCR	0.006			LINC00880	0		LINC00880	0
LINC00941	0.02			LINC00476	0.006			LINC00881	0		LINC00881	0
LINC00951	0.02			SNHG12	0.006			LINC00898	0		LINC00898	0
LINC00959	0.02			XIST	0.006			LINC00919	0		LINC00919	0
LINC00971	0.02			SNHG8	0.006			LINC00927	0		LINC00927	0
LINC01545	0.02			KCNQ1OT1	0.005			LINC00929	0		LINC00929	0
LINC01546	0.02			JPX	0.005			LINC00933	0		LINC00933	0
LINC01549	0.02			LINC00471	0.005			LINC00941	0		LINC00941	0
LINC01552	0.02			LINC00634	0.005			LINC00951	0		LINC00951	0
LINC01554	0.02			TSIX	0.005			LINC00959	0		LINC00959	0
LINC01560	0.02			FTX	0.005			LINC00971	0		LINC00971	0
MIR503HG	0.02			LINC00173	0.005			LINC01545	0		LINC01545	0
MIR4500HG	0.02			LINC00310	0.005			LINC01546	0		LINC01546	0
NRON	0.02			LINC00593	0.005			LINC01549	0		LINC01549	0
PCA3	0.02			LINC00696	0.004			LINC01552	0		LINC01552	0
PCAT4	0.02			EWSAT1	0.004			LINC01560	0		LINC01560	0
PCGEM1	0.02			EMX2OS	0.004			MIR4500HG	0		MIR4500HG	0
PTCSC3	0.02			HCG27	0.003			NRON	0		NRON	0
RMST	0.02			CASC2	0.003			PTCSC3	0		PTCSC3	0
SPG20-AS1	0.02			TLX1NB	0.003			SPG20-AS1	0		SPG20-AS1	0
SSBP3-AS1	0.02			LINC00152	0.003			SSBP3-AS1	0		SSBP3-AS1	0
ST20-AS1	0.02			MIR143HG	0.003			ST20-AS1	0		ST20-AS1	0
ZNF350-AS1	0.02			LINC00238	0.003			ZNF350-AS1	0		ZNF350-AS1	0
ZNF561-AS1	0.02			FAM138B	0.002			ZNF561-AS1	0		ZNF561-AS1	0
CDRT7	0.01
CDRT8	0.01
CECR3	0.01
CECR9	0.01
ESRG	0.01
FAM99A	0.01
FAM230B	0.01
HCG14	0.01
HCG15	0.01
HCG16	0.01
HCG20	0.01
HCG21	0.01
HCG23	0.01
LINC00211	0.01
LINC00221	0.01
LINC00226	0.01
LINC00237	0.01
LINC00243	0.01
LINC00269	0.01
LINC00276	0.01
LINC00301	0.01
LINC00309	0.01
LINC00322	0.01
LINC00331	0.01
LINC00337	0.01
LINC00362	0.01
LINC00446	0.01
LINC00458	0.01
LINC00504	0.01
LINC00533	0.01
LINC00558	0.01
LINC00561	0.01
LINC00594	0.01
LINC00605	0.01
LINC00607	0.01
LINC00614	0.01
LINC00615	0.01
LINC00637	0.01
LINC00639	0.01
LINC00640	0.01
LINC00645	0.01
LINC00656	0.01
LINC00658	0.01
LINC00664	0.01
LINC00668	0.01
LINC00677	0.01
LINC00837	0.01
LINC00838	0.01
LINC00840	0.01
LINC00841	0.01
LINC00842	0.01
LINC00843	0.01
LINC00844	0.01
LINC00851	0.01
LINC00854	0.01
LINC00858	0.01
LINC00863	0.01
LINC00871	0.01
LINC00877	0.01
LINC00892	0.01
LINC00900	0.01
LINC00907	0.01
LINC00920	0.01
LINC00960	0.01
LINC00973	0.01
LINC01548	0.01
LINC01556	0.01
LRRC3DN	0.01
MEG9	0.01
MIR210HG	0.01
MIR381HG	0.01
MIR497HG	0.01
SMCR2	0.01
HCG24	0.009
HCG25	0.009
LINC00159	0.009
LINC00618	0.009
LINC00619	0.009
LINC00648	0.009
LINC00692	0.009
LINC00945	0.009
LINC00954	0.009
LINC00955	0.009
LINC00963	0.009
LINC00989	0.009
LUCAT1	0.009
MIR181A2HG	0.009
LINC00229	0.008
LINC00484	0.008
LINC00491	0.008
LINC00492	0.008
LINC00524	0.008
LINC00629	0.008
LINC00675	0.008
LINC00678	0.008
LINC00693	0.008
LINC00853	0.008
LINC00865	0.008
LINC00901	0.008
LINC00903	0.008
LINC00939	0.008
LINC00958	0.008
LINC01561	0.008
MIR137HG	0.008
SPATA42	0.008
TUNAR	0.008
ZNF436-AS1	0.008
HCG17	0.007
LINC00505	0.007
LINC00525	0.007
LINC00528	0.007
LINC00633	0.007
LINC00641	0.007
LINC00644	0.007
LINC00870	0.007
LINC00943	0.007
LINC00944	0.007
MIRLET7DHG	0.007
LINC00307	0.006
LINC00342	0.006
LINC00507	0.006
LINC00508	0.006
LINC00642	0.006
LINC00682	0.006
LRRC2-AS1	0.006
PCAT7	0.006
LINC00502	0.005
LINC00649	0.005
LINC00694	0.005
LINC00890	0.005
GACAT1	0.004
LINC00616	0.004
LINC00630	0.004
LINC00911	0.004
LINC00972	0.004
FAM226A	0.003
LINC00498	0.003
LINC00499	0.003
LINC00587	0.003
LINC00684	0.003
LINC00866	0.003
RUSC1-AS1	0.003
TEX41	0.003
LINC00485	0.002
LINC00867	0.002
THAP7-AS1	0.002
TM4SF19-AS1	0.002
TTLL10-AS1	0.002
ZNRD1-AS1	0.002
AATK-AS1	0.001
BAIAP2-AS1	0.001
C20ORF166-AS1	0.001
CTBP1-AS2	0.001
IDI2-AS1	0.001
IGF2-AS	0.001
LINC00613	0.001
LINC00935	0.001
LRRC75A-AS1	0.001
MIR7-3HG	0.001
MRGPRG-AS1	0.001
STAU2-AS1	0.001
WWC2-AS2	0.001
ZNF252P-AS1	0.001
A1BG-AS1	0
A2M-AS1	0
A2ML1-AS1	0
AADACL2-AS1	0
LOC284837	0
ABALON	0
ABCA9-AS1	0
ABCC5-AS1	0
ABHD15-AS1	0
ACAP2-IT1	0
ACTA2-AS1	0
ACTN1-AS1	0
ACVR2B-AS1	0
ADAMTS9-AS1	0
ADAMTS9-AS2	0
ADAMTS19-AS1	0
ADARB2-AS1	0
ADD3-AS1	0
ADIPOQ-AS1	0
ADIRF-AS1	0
ADNP-AS1	0
ADORA2A-AS1	0
ADPGK-AS1	0
AFAP1-AS1	0
AFF2-IT1	0
AGAP1-IT1	0
AGAP2-AS1	0
AGBL1-AS1	0
AGBL4-IT1	0
AGBL5-AS1	0
AGPAT4-IT1	0
AKT3-IT1	0
ALDH1L1-AS1	0
ALDH1L1-AS2	0
ALG9-IT1	0
ALKBH3-AS1	0
ALMS1-IT1	0
ALOX12-AS1	0
AMMECR1-IT1	0
ANKRD10-IT1	0
ANKRD33B-AS1	0
ANKRD34C-AS1	0
ANKRD44-IT1	0
ANO1-AS1	0
ANO1-AS2	0
ANP32A-IT1	0
AOAH-IT1	0
AP4B1-AS1	0
APCDD1L-AS1	0
APOA1-AS	0
APOBEC3B-AS1	0
APTR	0
AQP4-AS1	0
ARAP1-AS1	0
ARAP1-AS2	0
ARHGAP5-AS1	0
ARHGAP22-IT1	0
ARHGAP26-AS1	0
ARHGAP26-IT1	0
ARHGAP31-AS1	0
ARHGEF3-AS1	0
ARHGEF7-AS1	0
ARHGEF7-AS2	0
ARHGEF7-IT1	0
ARHGEF9-IT1	0
ARHGEF19-AS1	0
ARHGEF26-AS1	0
ARHGEF38-IT1	0
ARID4B-IT1	0
ARMC2-AS1	0
ARMCX3-AS1	0
ARNTL2-AS1	0
ARPP21-AS1	0
ARRDC3-AS1	0
ARSD-AS1	0
ASAP1-IT1	0
ASAP1-IT2	0
ASB16-AS1	0
ASH1L-AS1	0
ASMTL-AS1	0
ASTN2-AS1	0
ATE1-AS1	0
ATG10-AS1	0
ATG10-IT1	0
ATP1B3-AS1	0
ATP2A1-AS1	0
ATP2B2-IT1	0
ATP2B2-IT2	0
ATP6V1B1-AS1	0
ATP6V0E2-AS1	0
ATP11A-AS1	0
ATP13A4-AS1	0
ATP13A5-AS1	0
B4GALT1-AS1	0
B4GALT4-AS1	0
BAALC-AS1	0
BACE1-AS	0
BACE2-IT1	0
BACH1-IT2	0
BACH1-IT3	0
BANCR	0
BARX1-AS1	0
BBOX1-AS1	0
BCDIN3D-AS1	0
BDNF-AS	0
BEAN1-AS1	0
BFSP2-AS1	0
BGLT3	0
BHLHE40-AS1	0
BIN3-IT1	0
BIRC6-AS1	0
BIRC6-AS2	0
BLACAT1	0
BMP7-AS1	0
BMPR1B-AS1	0
BOK-AS1	0
BOLA3-AS1	0
BRE-AS1	0
BRWD1-AS1	0
BSN-AS2	0
BTBD9-AS1	0
BVES-AS1	0
BZRAP1-AS1	0
C1QTNF1-AS1	0
C1QTNF9-AS1	0
C1QTNF9B-AS1	0
C1RL-AS1	0
C2-AS1	0
C3ORF67-AS1	0
C5ORF66-AS1	0
C5ORF66-AS2	0
C8ORF37-AS1	0
C9ORF41-AS1	0
C9ORF135-AS1	0
C9ORF173-AS1	0
C10ORF71-AS1	0
C15ORF59-AS1	0
C21ORF91-OT1	0
CACNA1C-AS1	0
CACNA1C-AS2	0
CACNA1C-AS4	0
CACNA1C-IT1	0
CACNA1C-IT2	0
CACNA1C-IT3	0
CACNA1G-AS1	0
CACNA2D3-AS1	0
CACTIN-AS1	0
CADM2-AS1	0
CADM2-AS2	0
CADM3-AS1	0
CALML3-AS1	0
CAMTA1-IT1	0
CAPN10-AS1	0
CARD8-AS1	0
CARS-AS1	0
CASC6	0
CASC11	0
CASC17	0
CASC18	0
CASC19	0
CASC20	0
CASC21	0
CASC22	0
CASC23	0
CASK-AS1	0
CATIP-AS1	0
CATIP-AS2	0
CBR3-AS1	0
CCAT2	0
CCDC13-AS1	0
CCDC37-AS1	0
CCDC39-AS1	0
CCDC144NL-AS1	0
CCDC148-AS1	0
CCDC183-AS1	0
CCND2-AS1	0
CCNT2-AS1	0
CD27-AS1	0
CD81-AS1	0
CDC37L1-AS1	0
CDC42-IT1	0
CDH23-AS1	0
CDIPT-AS1	0
CDKN1A-AS1	0
CDKN2B-AS1	0
CDR1-AS	0
CEBPA-AS1	0
CEBPB-AS1	0
CECR5-AS1	0
CELF2-AS1	0
CELF2-AS2	0
CELSR3-AS1	0
CEP83-AS1	0
CERS3-AS1	0
CERS6-AS1	0
CFAP44-AS1	0
CFLAR-AS1	0
CHKB-AS1	0
CHL1-AS1	0
CHL1-AS2	0
CHODL-AS1	0
CHRM3-AS1	0
CHRM3-AS2	0
CIRBP-AS1	0
CISTR	0
CKMT2-AS1	0
CLDN10-AS1	0
CLIP1-AS1	0
CLRN1-AS1	0
CLSTN2-AS1	0
CLYBL-AS1	0
CLYBL-AS2	0
CNOT10-AS1	0
CNTFR-AS1	0
CNTN4-AS1	0
CNTN4-AS2	0
COL4A2-AS1	0
COL4A2-AS2	0
COL5A1-AS1	0
COL18A1-AS1	0
COL18A1-AS2	0
COPG2IT1	0
COX10-AS1	0
CPB2-AS1	0
CPEB1-AS1	0
CPEB2-AS1	0
CPS1-IT1	0
CRHR1-IT1	0
CRTC3-AS1	0
CRYM-AS1	0
CSE1L-AS1	0
CSMD2-AS1	0
CSNK1G2-AS1	0
CSTF3-AS1	0
CTBP1-AS	0
CYP1B1-AS1	0
CYP4A22-AS1	0
CYP17A1-AS1	0
CYP51A1-AS1	0
CYYR1-AS1	0
DAB1-AS1	0
DACT3-AS1	0
DAOA-AS1	0
DAPK1-IT1	0
DARS-AS1	0
DBET	0
DBH-AS1	0
DCTN1-AS1	0
DCUN1D2-AS	0
DDC-AS1	0
DDR1-AS1	0
DDX11-AS1	0
DDX26B-AS1	0
DENND5B-AS1	0
DEPDC1-AS1	0
DGCR9	0
DGCR10	0
DGCR11	0
DGCR12	0
DGUOK-AS1	0
DHRS4-AS1	0
DIAPH2-AS1	0
DIAPH3-AS1	0
DIAPH3-AS2	0
DICER1-AS1	0
DIO2-AS1	0
DIP2A-IT1	0
DISC1-IT1	0
DISC2	0
DLEU1-AS1	0
DLEU7-AS1	0
DLG1-AS1	0
DLG2-AS1	0
DLG3-AS1	0
DLG5-AS1	0
DLGAP1-AS1	0
DLGAP1-AS2	0
DLGAP1-AS3	0
DLGAP1-AS4	0
DLGAP1-AS5	0
DLGAP2-AS1	0
DLGAP4-AS1	0
DLX2-AS1	0
DLX6-AS1	0
DLX6-AS2	0
DMD-AS3	0
DNAH17-AS1	0
DNAJB5-AS1	0
DNAJB8-AS1	0
DNAJC3-AS1	0
DNAJC9-AS1	0
DNAJC27-AS1	0
DNM3-IT1	0
DNMBP-AS1	0
DOCK4-AS1	0
DOCK9-AS1	0
DOCK9-AS2	0
DPH6-AS1	0
DPP9-AS1	0
DPP10-AS1	0
DPP10-AS3	0
DPYD-AS1	0
DPYD-AS2	0
DPYD-IT1	0
DSCAM-AS1	0
DSCAM-IT1	0
DSCAS	0
DSCR4-IT1	0
DSG1-AS1	0
DSG2-AS1	0
E2F3-IT1	0
EAF1-AS1	0
EDNRB-AS1	0
EDRF1-AS1	0
EFCAB6-AS1	0
EFCAB14-AS1	0
EGFLAM-AS1	0
EGFLAM-AS2	0
EGFLAM-AS3	0
EGFLAM-AS4	0
EGFR-AS1	0
EHD4-AS1	0
EHHADH-AS1	0
EHMT1-IT1	0
EIF1AX-AS1	0
EIF1B-AS1	0
EIF2B5-AS1	0
EIF2B5-IT1	0
EIF3J-AS1	0
ELDR	0
ELFN1-AS1	0
ELMO1-AS1	0
ELOVL2-AS1	0
EMC3-AS1	0
ENO1-AS1	0
ENOX1-AS1	0
ENOX1-AS2	0
ENTPD1-AS1	0
ENTPD3-AS1	0
EP300-AS1	0
EPB41L4A-AS1	0
EPB41L4A-AS2	0
EPHA1-AS1	0
EPHA5-AS1	0
EPN2-AS1	0
EPN2-IT1	0
ERC2-IT1	0
ERI3-IT1	0
ERICD	0
ERICH1-AS1	0
ERICH3-AS1	0
ERICH6-AS1	0
ETV5-AS1	0
EVX1-AS	0
EXTL3-AS1	0
EZR-AS1	0
F10-AS1	0
F11-AS1	0
FAM13A-AS1	0
FAM27E4	0
FAM41AY1	0
FAM41AY2	0
FAM53B-AS1	0
FAM74A7	0
FAM83A-AS1	0
FAM83C-AS1	0
FAM83H-AS1	0
FAM87A	0
FAM95A	0
FAM95C	0
FAM155A-IT1	0
FAM170B-AS1	0
FAM181A-AS1	0
FAM212B-AS1	0
FAM222A-AS1	0
FAM223A	0
FAM223B	0
FAM224A	0
FAM224B	0
FAM226B	0
FANK1-AS1	0
FARP1-AS1	0
FAS-AS1	0
FBXL19-AS1	0
FBXO3-AS1	0
FBXO22-AS1	0
FBXO36-IT1	0
FER1L6-AS1	0
FER1L6-AS2	0
FEZF1-AS1	0
FGD5-AS1	0
FGF10-AS1	0
FGF12-AS1	0
FGF12-AS2	0
FGF12-AS3	0
FGF13-AS1	0
FGF14-AS1	0
FGF14-AS2	0
FGF14-IT1	0
FIRRE	0
FLG-AS1	0
FLNB-AS1	0
FLVCR1-AS1	0
FMR1-AS1	0
FNDC1-IT1	0
FOCAD-AS1	0
FOXC2-AS1	0
FOXCUT	0
FOXD2-AS1	0
FOXD3-AS1	0
FOXG1-AS1	0
FOXN3-AS1	0
FOXN3-AS2	0
FOXP1-AS1	0
FOXP1-IT1	0
FOXP4-AS1	0
FREM2-AS1	0
FRMD6-AS1	0
FRMD6-AS2	0
FRMPD3-AS1	0
FRMPD4-AS1	0
FRY-AS1	0
FSIP2-AS1	0
FTCD-AS1	0
FTO-IT1	0
FUT8-AS1	0
FZD10-AS1	0
GABPB1-AS1	0
GABRG3-AS1	0
GACAT2	0
GACAT3	0
LINC01540	0
GAS5-AS1	0
GAS6-AS1	0
GAS6-AS2	0
GATA2-AS1	0
GATA3-AS1	0
GATA6-AS1	0
GCSAML-AS1	0
GDNF-AS1	0
GFOD1-AS1	0
GHET1	0
GK-AS1	0
GLIDR	0
GLIS2-AS1	0
GLIS3-AS1	0
GLYCTK-AS1	0
GMDS-AS1	0
GNA14-AS1	0
GNAS-AS1	0
GNG12-AS1	0
GPC5-AS1	0
GPC5-AS2	0
GPC5-IT1	0
GPC6-AS1	0
GPC6-AS2	0
GPR1-AS	0
GPR50-AS1	0
GPR158-AS1	0
GRID1-AS1	0
GRIK1-AS1	0
GRIK1-AS2	0
GRK5-IT1	0
GRM5-AS1	0
GRM7-AS1	0
GRM7-AS2	0
GRM7-AS3	0
GRTP1-AS1	0
GSN-AS1	0
GTF3C2-AS1	0
GTSE1-AS1	0
GYG2-AS1	0
H1FX-AS1	0
HAGLR	0
HAGLROS	0
HAND2-AS1	0
HAO2-IT1	0
HAS2-AS1	0
HCFC1-AS1	0
HCG4	0
HCG4B	0
HCG26	0
HCP5B	0
HDAC11-AS1	0
HECTD2-AS1	0
HECW1-IT1	0
HEIH	0
HELLPAR	0
HEXA-AS1	0
HEXDC-IT1	0
HHATL-AS1	0
HHIP-AS1	0
HID1-AS1	0
HIF1A-AS1	0
HIF1A-AS2	0
HIPK1-AS1	0
HLA-F-AS1	0
HLCS-IT1	0
HLTF-AS1	0
HLX-AS1	0
HM13-AS1	0
HMGN3-AS1	0
HMMR-AS1	0
HNF1A-AS1	0
HNF4A-AS1	0
HNRNPU-AS1	0
HORMAD2-AS1	0
HOXA-AS2	0
HOXA-AS3	0
HOXA10-AS	0
HOXA11-AS	0
HOXB-AS1	0
HOXB-AS2	0
HOXB-AS3	0
HOXB-AS4	0
HOXC-AS1	0
HOXC-AS2	0
HOXC-AS3	0
HOXC13-AS	0
HOXD-AS2	0
HPN-AS1	0
HPVC1	0
HS1BP3-IT1	0
HS6ST2-AS1	0
HTR2A-AS1	0
HTR5A-AS1	0
HTT-AS	0
HYI-AS1	0
HYMAI	0
ID2-AS1	0
IDH1-AS1	0
IFNG-AS1	0
IFT74-AS1	0
IGBP1-AS1	0
IGFBP7-AS1	0
IGSF11-AS1	0
IL10RB-AS1	0
IL12A-AS1	0
IL20RB-AS1	0
IL21-AS1	0
IL21R-AS1	0
ILF3-AS1	0
INE2	0
INHBA-AS1	0
INTS6-AS1	0
IPO9-AS1	0
IPW	0
IQCF5-AS1	0
IQCH-AS1	0
IQCJ-SCHIP1-AS1	0
IRAIN	0
ISM1-AS1	0
ISPD-AS1	0
ISX-AS1	0
ITCH-IT1	0
ITFG1-AS1	0
ITGA9-AS1	0
ITGB2-AS1	0
ITGB5-AS1	0
ITIH4-AS1	0
ITPK1-AS1	0
ITPKB-AS1	0
ITPKB-IT1	0
ITPR1-AS1	0
JADRR	0
JAKMIP2-AS1	0
JARID2-AS1	0
JAZF1-AS1	0
JHDM1D-AS1	0
JMJD1C-AS1	0
JRKL-AS1	0
KANSL1-AS1	0
KANTR	0
KBTBD11-OT1	0
KCNAB1-AS1	0
KCNAB1-AS2	0
KCNC4-AS1	0
KCND3-AS1	0
KCND3-IT1	0
KCNH1-IT1	0
KCNIP2-AS1	0
KCNIP4-IT1	0
KCNJ2-AS1	0
KCNJ6-AS1	0
KCNMA1-AS1	0
KCNMA1-AS2	0
KCNMA1-AS3	0
KCNMB2-AS1	0
KCNQ1-AS1	0
KCNQ5-AS1	0
KCNQ5-IT1	0
KCTD21-AS1	0
KDM4A-AS1	0
KDM5C-IT1	0
KIAA1614-AS1	0
KIF9-AS1	0
KIF25-AS1	0
KIRREL-IT1	0
KIRREL3-AS1	0
KIRREL3-AS2	0
KIRREL3-AS3	0
KIZ-AS1	0
KLF3-AS1	0
KLF7-IT1	0
KLHL6-AS1	0
KLHL7-AS1	0
KLHL30-AS1	0
KMT2E-AS1	0
KRBOX1-AS1	0
KRT73-AS1	0
KRTAP5-AS1	0
KTN1-AS1	0
L3MBTL4-AS1	0
LAMA5-AS1	0
LAMP5-AS1	0
LAMTOR5-AS1	0
LANCL1-AS1	0
LARGE-AS1	0
LARGE-IT1	0
LARS2-AS1	0
LATS2-AS1	0
LBX1-AS1	0
LBX2-AS1	0
LCMT1-AS1	0
LCMT1-AS2	0
LDLRAD4-AS1	0
LEF1-AS1	0
LEMD1-AS1	0
LENG8-AS1	0
LGALS8-AS1	0
LHFPL3-AS1	0
LHFPL3-AS2	0
LHX4-AS1	0
LHX5-AS1	0
LIFR-AS1	0
LIMD1-AS1	0
LINC-PINT	0
LINC-ROR	0
LINC00102	0
LINC00106	0
LINC00165	0
LINC00202-1	0
LINC00202-2	0
LINC00216	0
LINC00235	0
LINC00239	0
LINC00244	0
LINC00251	0
LINC00254	0
LINC00260	0
LINC00266-1	0
LINC00266-3	0
LINC00268	0
LINC00278	0
LINC00279	0
LINC00280	0
LINC00282	0
LINC00294	0
LINC00298	0
LINC00328	0
LINC00363	0
LINC00367	0
LINC00368	0
LINC00375	0
LINC00376	0
LINC00377	0
LINC00380	0
LINC00382	0
LINC00383	0
LINC00384	0
LINC00396	0
LINC00397	0
LINC00399	0
LINC00408	0
LINC00412	0
LINC00428	0
LINC00431	0
LINC00437	0
LINC00456	0
LINC00463	0
LINC00506	0
LINC00527	0
LINC00537	0
LINC00538	0
LINC00539	0
LINC00540	0
LINC00547	0
LINC00548	0
LINC00550	0
LINC00552	0
LINC00581	0
LINC00597	0
LINC00602	0
LINC00628	0
LINC00673	0
LINC00685	0
LINC00706	0
LINC00824	0
LINC00836	0
LINC00850	0
LINC00869	0
LINC00889	0
LINC00891	0
LINC00895	0
LINC00896	0
LINC00914	0
LINC00921	0
LINC00934	0
LINC00938	0
LINC00950	0
LINC00965	0
LINC00992	0
LINC00993	0
LINC00994	0
LINC00996	0
LINC00997	0
LINC00998	0
LINC00999	0
LINC01000	0
LINC01001	0
LINC01002	0
LINC01003	0
LINC01004	0
LINC01005	0
LINC01006	0
LINC01007	0
LINC01010	0
LINC01011	0
LINC01012	0
LINC01013	0
LINC01014	0
LINC01015	0
LINC01016	0
LINC01017	0
LINC01018	0
LINC01019	0
LINC01020	0
LINC01021	0
LINC01023	0
LINC01024	0
LINC01028	0
LINC01029	0
LINC01030	0
LINC01031	0
LINC01032	0
LINC01033	0
LINC01036	0
LINC01038	0
LINC01039	0
LINC01043	0
LINC01044	0
LINC01046	0
LINC01048	0
LINC01049	0
LINC01050	0
LINC01053	0
LINC01054	0
LINC01055	0
LINC01056	0
LINC01057	0
LINC01058	0
LINC01059	0
LINC01060	0
LINC01061	0
LINC01063	0
LINC01065	0
LINC01068	0
LINC01069	0
LINC01070	0
LINC01072	0
LINC01075	0
LINC01080	0
LINC01081	0
LINC01082	0
LINC01085	0
LINC01087	0
LINC01088	0
LINC01089	0
LINC01090	0
LINC01091	0
LINC01093	0
LINC01094	0
LINC01095	0
LINC01096	0
LINC01097	0
LINC01098	0
LINC01099	0
LINC01100	0
LINC01101	0
LINC01102	0
LINC01103	0
LINC01104	0
LINC01105	0
LINC01106	0
LINC01107	0
LINC01108	0
LINC01109	0
LINC01111	0
LINC01114	0
LINC01115	0
LINC01116	0
LINC01117	0
LINC01118	0
LINC01119	0
LINC01120	0
LINC01121	0
LINC01122	0
LINC01123	0
LINC01124	0
LINC01125	0
LINC01126	0
LINC01127	0
LINC01128	0
LINC01132	0
LINC01133	0
LINC01134	0
LINC01135	0
LINC01136	0
LINC01137	0
LINC01138	0
LINC01139	0
LINC01140	0
LINC01141	0
LINC01142	0
LINC01143	0
LINC01144	0
LINC01146	0
LINC01149	0
LINC01150	0
LINC01151	0
LINC01152	0
LINC01153	0
LINC01158	0
LINC01159	0
LINC01160	0
LINC01162	0
LINC01163	0
LINC01164	0
LINC01165	0
LINC01166	0
LINC01167	0
LINC01168	0
LINC01169	0
LINC01170	0
LINC01176	0
LINC01177	0
LINC01179	0
LINC01180	0
LINC01181	0
LINC01182	0
LINC01183	0
LINC01184	0
LINC01185	0
LINC01186	0
LINC01187	0
LINC01189	0
LINC01191	0
LINC01195	0
LINC01197	0
LINC01198	0
LINC01201	0
LINC01202	0
LINC01203	0
LINC01204	0
LINC01205	0
LINC01206	0
LINC01207	0
LINC01208	0
LINC01209	0
LINC01210	0
LINC01212	0
LINC01213	0
LINC01214	0
LINC01215	0
LINC01216	0
LINC01217	0
LINC01218	0
LINC01219	0
LINC01220	0
LINC01221	0
LINC01222	0
LINC01224	0
LINC01225	0
LINC01226	0
LINC01227	0
LINC01228	0
LINC01229	0
LINC01230	0
LINC01231	0
LINC01232	0
LINC01233	0
LINC01234	0
LINC01235	0
LINC01237	0
LINC01239	0
LINC01241	0
LINC01242	0
LINC01243	0
LINC01246	0
LINC01247	0
LINC01248	0
LINC01249	0
LINC01250	0
LINC01251	0
LINC01252	0
LINC01254	0
LINC01255	0
LINC01256	0
LINC01257	0
LINC01258	0
LINC01260	0
LINC01262	0
LINC01264	0
LINC01265	0
LINC01266	0
LINC01267	0
LINC01268	0
LINC01269	0
LINC01270	0
LINC01271	0
LINC01272	0
LINC01273	0
LINC01276	0
LINC01277	0
LINC01278	0
LINC01279	0
LINC01280	0
LINC01281	0
LINC01282	0
LINC01284	0
LINC01285	0
LINC01287	0
LINC01288	0
LINC01289	0
LINC01291	0
LINC01293	0
LINC01296	0
LINC01298	0
LINC01299	0
LINC01300	0
LINC01301	0
LINC01304	0
LINC01305	0
LINC01307	0
LINC01309	0
LINC01310	0
LINC01311	0
LINC01312	0
LINC01314	0
LINC01315	0
LINC01317	0
LINC01320	0
LINC01322	0
LINC01324	0
LINC01327	0
LINC01330	0
LINC01331	0
LINC01333	0
LINC01335	0
LINC01336	0
LINC01337	0
LINC01338	0
LINC01339	0
LINC01340	0
LINC01341	0
LINC01342	0
LINC01343	0
LINC01344	0
LINC01346	0
LINC01347	0
LINC01348	0
LINC01349	0
LINC01350	0
LINC01351	0
LINC01352	0
LINC01353	0
LINC01354	0
LINC01355	0
LINC01356	0
LINC01358	0
LINC01359	0
LINC01360	0
LINC01361	0
LINC01362	0
LINC01363	0
LINC01364	0
LINC01365	0
LINC01366	0
LINC01370	0
LINC01372	0
LINC01375	0
LINC01376	0
LINC01377	0
LINC01378	0
LINC01384	0
LINC01386	0
LINC01387	0
LINC01389	0
LINC01391	0
LINC01392	0
LINC01393	0
LINC01395	0
LINC01396	0
LINC01397	0
LINC01398	0
LINC01399	0
LINC01402	0
LINC01405	0
LINC01410	0
LINC01411	0
LINC01412	0
LINC01413	0
LINC01415	0
LINC01419	0
LINC01420	0
LINC01422	0
LINC01423	0
LINC01424	0
LINC01425	0
LINC01426	0
LINC01427	0
LINC01428	0
LINC01429	0
LINC01430	0
LINC01431	0
LINC01432	0
LINC01433	0
LINC01435	0
LINC01436	0
LINC01440	0
LINC01441	0
LINC01442	0
LINC01443	0
LINC01444	0
LINC01445	0
LINC01446	0
LINC01447	0
LINC01448	0
LINC01449	0
LINC01450	0
LINC01451	0
LINC01460	0
LINC01461	0
LINC01467	0
LINC01468	0
LINC01470	0
LINC01471	0
LINC01473	0
LINC01474	0
LINC01475	0
LINC01476	0
LINC01477	0
LINC01478	0
LINC01479	0
LINC01480	0
LINC01481	0
LINC01482	0
LINC01483	0
LINC01484	0
LINC01485	0
LINC01486	0
LINC01487	0
LINC01488	0
LINC01489	0
LINC01490	0
LINC01491	0
LINC01492	0
LINC01493	0
LINC01494	0
LINC01495	0
LINC01496	0
LINC01497	0
LINC01498	0
LINC01499	0
LINC01500	0
LINC01501	0
LINC01502	0
LINC01503	0
LINC01504	0
LINC01505	0
LINC01506	0
LINC01507	0
LINC01508	0
LINC01509	0
LINC01510	0
LINC01511	0
LINC01512	0
LINC01514	0
LINC01515	0
LINC01516	0
LINC01517	0
LINC01518	0
LINC01519	0
LINC01520	0
LINC01521	0
LINC01522	0
LINC01523	0
LINC01524	0
LINC01525	0
LINC01526	0
LINC01527	0
LINC01529	0
LINC01530	0
LINC01531	0
LINC01532	0
LINC01533	0
LINC01534	0
LINC01535	0
LINC01537	0
LINC01538	0
LINC01539	0
LINC01541	0
LINC01543	0
LINC01544	0
LINC01562	0
LINC01563	0
LINC01564	0
LINC01566	0
LINC01567	0
LINC01568	0
LINC01569	0
LINC01570	0
LINC01571	0
LINC01572	0
LINC01573	0
LINC01574	0
LINC01578	0
LINC01579	0
LINC01580	0
LINC01581	0
LINC01582	0
LINC01583	0
LINC01584	0
LINC01585	0
LINC01586	0
LINCMD1	0
LINGO1-AS1	0
LINGO1-AS2	0
LIPE-AS1	0
LLPH-AS1	0
LMCD1-AS1	0
LMF1-AS1	0
LMLN-AS1	0
LMO7-AS1	0
LMO7DN-IT1	0
LNX1-AS1	0
LNX1-AS2	0
LOXL1-AS1	0
LPP-AS1	0
LPP-AS2	0
LRP4-AS1	0
LRRC3-AS1	0
LSAMP-AS1	0
LSINCT5	0
LUNAR1	0
LURAP1L-AS1	0
LY86-AS1	0
LYPLAL1-AS1	0
LYST-AS1	0
LZTS1-AS1	0
MACC1-AS1	0
MACROD2-AS1	0
MACROD2-IT1	0
MAFA-AS1	0
MAFG-AS1	0
MAGEA8-AS1	0
MAGI1-AS1	0
MAGI1-IT1	0
MAGI2-AS1	0
MAGI2-AS2	0
MAGI2-AS3	0
MAGI2-IT1	0
MAMDC2-AS1	0
MAN1B1-AS1	0
MANEA-AS1	0
MAP3K14-AS1	0
MAPKAPK5-AS1	0
MAPT-AS1	0
MAPT-IT1	0
MAST4-AS1	0
MAST4-IT1	0
MATN1-AS1	0
MBNL1-AS1	0
MCF2L-AS1	0
MCHR2-AS1	0
MCM3AP-AS1	0
MCM8-AS1	0
MED4-AS1	0
MEF2C-AS1	0
MEIS1-AS2	0
MEIS1-AS3	0
MEOX2-AS1	0
MESTIT1	0
MFI2-AS1	0
MGAT3-AS1	0
MHRT	0
MIATNB	0
MID1IP1-AS1	0
MIF-AS1	0
MIR100HG	0
MIR133A1HG	0
MIR202HG	0
MIR217HG	0
MIR222HG	0
MIR325HG	0
MIR646HG	0
MIR663AHG	0
MIR670HG	0
MIR762HG	0
MIR3663HG	0
MIR3976HG	0
MIR4458HG	0
MIR4697HG	0
MIR7515HG	0
MIRLET7BHG	0
MIS18A-AS1	0
MKLN1-AS	0
MKNK1-AS1	0
MKRN3-AS1	0
MKX-AS1	0
MLIP-AS1	0
MLIP-IT1	0
MLK7-AS1	0
MLLT4-AS1	0
MME-AS1	0
MMP24-AS1	0
MMP25-AS1	0
MNX1-AS1	0
MORC1-AS1	0
MORC2-AS1	0
MORF4L2-AS1	0
MPRIP-AS1	0
MRGPRF-AS1	0
MRPL23-AS1	0
MRVI1-AS1	0
MT-LIPCAR	0
MTOR-AS1	0
MTUS2-AS1	0
MTUS2-AS2	0
MYB-AS1	0
MYCBP2-AS1	0
MYCBP2-AS2	0
MYCNUT	0
MYHAS	0
MYLK-AS1	0
MYLK-AS2	0
MYO16-AS1	0
MYO16-AS2	0
MYT1L-AS1	0
MZF1-AS1	0
N4BP2L2-IT2	0
NAALADL2-AS1	0
NAALADL2-AS2	0
NAALADL2-AS3	0
NADK2-AS1	0
NAGPA-AS1	0
NALCN-AS1	0
NAMA	0
NAPA-AS1	0
NARF-IT1	0
NAV2-AS1	0
NAV2-AS2	0
NAV2-AS3	0
NAV2-AS4	0
NAV2-AS5	0
NAV2-IT1	0
NBAT1	0
NCAM1-AS1	0
NCBP2-AS1	0
NCBP2-AS2	0
NCK1-AS1	0
NCKAP5-IT1	0
NCOA7-AS1	0
NCRUPAR	0
NDFIP2-AS1	0
NDP-AS1	0
NDUFA6-AS1	0
NDUFB2-AS1	0
NDUFV2-AS1	0
NEBL-AS1	0
NEGR1-IT1	0
NEURL1-AS1	0
NEXN-AS1	0
NFIA-AS1	0
NFIA-AS2	0
NFYC-AS1	0
NHS-AS1	0
NIFK-AS1	0
NIPBL-AS1	0
NKX2-1-AS1	0
NKX2-2-AS1	0
NLGN1-AS1	0
NLGN4Y-AS1	0
NNT-AS1	0
NOP14-AS1	0
NOVA1-AS1	0
NPHP3-AS1	0
NPPA-AS1	0
NPSR1-AS1	0
NPTN-IT1	0
NR2F1-AS1	0
NR2F2-AS1	0
NREP-AS1	0
NRG1-IT1	0
NRG1-IT3	0
NRG3-AS1	0
NRIR	0
NRSN2-AS1	0
NTM-IT	0
NTRK3-AS1	0
NUCB1-AS1	0
NUP50-AS1	0
NUTM2A-AS1	0
NUTM2B-AS1	0
OCIAD1-AS1	0
OGFR-AS1	0
OIP5-AS1	0
OPA1-AS1	0
OPCML-IT1	0
OPCML-IT2	0
OR2A1-AS1	0
OSBPL10-AS1	0
OSER1-AS1	0
OSGEPL1-AS1	0
OSMR-AS1	0
OSTM1-AS1	0
OTUD6B-AS1	0
OTX2-AS1	0
OVAAL	0
OVCH1-AS1	0
OVOL1-AS1	0
[truncated: 553 more rows]
