# Supplementary material for: Long non-coding RNAs as prognostic markers in human breast cancer
Source: Oncotarget. 2016 Mar 1;7(15):20584–96. doi: 10.18632/oncotarget.7828 (PMC4991477; doi:10.18632/oncotarget.7828)
Supplement: Supplementary file 4 [file oncotarget-07-20584-s004.xlsx]

## Sheet: Sheet1
						Supplementary Table 3, Distribution of lncRNAs aroung 8q24
start	8q11.1	8q11.23	8q12.1	8q12.3	8q13.1	8q13.2	8q13.3	8q21.11	8q21.12	8q21.13	8q21.2	8q21.3	8q22.1	8q22.2	8q22.3	8q23.1	8q23.2	8q23.3	8q24.11	8q24.12	8q24.13	8q24.21	8q24.22	8q24.23	8q24.3	END
	KIAAO	ATP6V1H	CA8	GGH	SGK3	SULF1	KCNB2	PEX2	PKIA	IMPA1	REXO1L1P	RUX1T1	MATN2	ANKRD46	LRP12	NUDCD	KCNV1	EIF3H	EXT1	SNTB1	LINC00861	PCAT2	ADCY8	KHDRBS3	KCNK9
	LINC00293	PRK1	NSMAF	CLVS1	RRS1	TRNA	MSC	HNF4G		FABP5	CA3	SLC26A7	MTDH	RNF19A	RIMS2	EIF3E	EBNG9	MED30	TAF2	TRMT12	FAM83A	PCAT1	ZFAT	FAM135B	CHRAC1
		RB1CC1	PENK	ASPH	DNAJC5B	CPA6	EYA1	LY96		ZBTB10	E2F5	TMEM64	TSPYL5	RGS22	SLC25A32	RSPO2		TRPS1	AARD	MAL2	HAS2	CCAT1	HPYR1	COL22A1	DENND3
		ST18	RPS20	MIR124-2HG	LINC00967		TRAM1	RPL7		TPD52	LRRCC1	MMP16	SDC2	OSR2	KLF10	ANGPT1		CSMD3	RAD21-AS1	SAMD12	LINC00964	CASC8	ZFAT-AS1		LY6H
		DXDNL	TMEM68	LINC01289	LINC00251		PRDM14	CASC9		STMN2	RALYL	RMDN1	PTDSS1	STK3	RRM2B	OXR1		LINC00536		SAMD12-AS1	FAM84A-AS1.	MYC			ZNF34
		SNTG1	RP1		LINC1299			LINC01109		LINC01419		DSKH2	NPUFAF6	KCNS2	ZNF706	ZFPM2					FERIL6-AS2	PVT1			ZNF16
		SNAI2	LINC00588		RRS1-AS1			LINC01111				RALYL	INTS8	C80RF47	PABPC1						HAS2-A1	LINC00977			CASC7
		MCM4	LINC00968		LINC00251							E2F5	ESRP1		BAALC-AS2						LINC01151	CCDC26			LINC00051
			LINC01301									LINC00534	RAD54B		BAALC-AS1						RNF139-AS1	ASAP1-IT1			ERICD
												LINC01030	CDH17		LINC01181						FERIL6-AS1	ASAP1-IT2			FAM83H-AS1
												OTUD68-AS1	PDP1									CASC11			LINC01300
													TRIQK									CASC19			MAFA-AS1
													LINC00535									CASC21			RHPN1-AS1
													LINC01298									CCAT2
													RBM12B-AS1									LINC00824
													C8orf37-AS1									PRNCR1
36		lincRNAs have no alteration					ASAP1-IT1	ASAP1-IT2	BAALC-AS1	C8orf37-AS1	CASC11	CASC19	CASC21	CCAT2	ERICD	FAM83H-AS1	FAM84A-AS1.	FERIL6-AS1	FERIL6-AS2	HAS2-A1	LINC00251	LINC00824	LINC01030	LINC01109	LINC01111	LINC01151	LINC01181	LINC01289
							LINC01298	LINC01299	LINC01300	LINC01301	LINC01419	MAFA-AS1	OTUD68-AS1	PRNCR1	RAD21-AS1	RBM12B-AS1	RHPN1-AS1	RNF139-AS1	RRS1-AS1	SAMD12-AS1
22		lincRNAs with alteration					LINC00293	LINC00588	LINC00968	MIR124-2HG	LINC00967	CASC9	LINC00534	BAALC-AS2	LINC00964	LINC00535	LINC00051	LINC00536	LINC00861	PCAT1	PCAT2	CCAT1	CASC8	PVT1	LINC00977	CCDC26	HPYR1	CASC7
10		lincRNAs with alteration associated with poor os p<0.05					LINC00535	BAALC-AS2	LINC00536	LINC00861	PCAT1	PCAT2	CCAT1	PVT1	LINC00977	CCDC26
