# Supplementary material for: Long non-coding RNAs as prognostic markers in human breast cancer
Source: Oncotarget. 2016 Mar 1;7(15):20584–96. doi: 10.18632/oncotarget.7828 (PMC4991477; doi:10.18632/oncotarget.7828)
Supplement: Supplementary file 5 [file oncotarget-07-20584-s005.xlsx]

## Sheet: Breast Invasive Carcinoma (TCGA
Supplementary Table 4, Cases with recurrence in red
SAMPLE ID	PATIENT_ID	AGE	AJCC METASTASIS PATHOLOGIC PM	AJCC NODES PATHOLOGIC PN	AJCC PATHOLOGIC TUMOR STAGE	AJCC STAGING EDITION	AJCC TUMOR PATHOLOGIC PT	BRACHYTHERAPY TOTAL DOSE POINT A	CNA	DAYS TO BIRTH	DAYS TO COLLECTION	DAYS TO DEATH	DAYS TO INITIAL PATHOLOGIC DIAGNOSIS	DAYS TO LAST FOLLOWUP	DFS MONTHS	DFS STATUS	ETHNICITY	FORM COMPLETION DATE	GENDER	HISTOLOGICAL SUBTYPE	HISTORY NEOADJUVANT TRTYN	HISTORY OTHER MALIGNANCY	ICD 10	ICD O 3 HISTOLOGY	ICD O 3 SITE	INFORMED CONSENT VERIFIED	INITIAL PATHOLOGIC DX YEAR	INITIAL WEIGHT	IS FFPE	LYMPH NODE EXAMINED COUNT	LYMPH NODES EXAMINED IHC COUNT	LYMPH NODES EXAMINED HE COUNT	LYMPH NODES EXAMINED	MENOPAUSE STATUS	METASTATIC SITE	METASTATIC SITE OTHER	METHOD OF INITIAL SAMPLE PROCUREMENT	METHOD OF INITIAL SAMPLE PROCUREMENT OTHER	Mutation Count	NEW TUMOR EVENT AFTER INITIAL TREATMENT	OCT EMBEDDED	OS MONTHS	OS STATUS	OTHER PATIENT ID	OTHER SAMPLE ID	PATH MARGIN	PATHOLOGY REPORT UUID	PHARMACEUTICAL TX ADJUVANT	PROSPECTIVE COLLECTION
TCGA-A2-A04P-01	TCGA-A2-A04P	36	M0	N3c	Stage IIIC		T2		0.641	-13238	2623	548	0		5.91	Recurred/Progressed		2010-08-26	FEMALE		No	No	C50.9	8500/3	C50.9	YES	2003	250	NO		0	18	20	Pre (<6 months since LMP AND no prior bilateral ovariectomy AND not on estrogen replacement)	Lung|Liver		Excisional Biopsy		86		TRUE	18	DECEASED	ccd4a24b-d8cc-4686-9dee-c98b0c5a8d21	e4dee88b-58d0-4953-ad4a-a2df876f3c95	Positive	0E4B0EA9-14D1-4A82-814D-51CC2B9BA2B5		NO
TCGA-A2-A04V-01	TCGA-A2-A04V	39	M0	N0 (i-)	Stage IIA		T2		0.113	-14250	1812	1920	0		48.3	Recurred/Progressed	NOT HISPANIC OR LATINO	2010-08-10	FEMALE		No	No	C50.9	8500/3	C50.9	YES	2005	200	NO		0	0	2	Pre (<6 months since LMP AND no prior bilateral ovariectomy AND not on estrogen replacement)	Bone		Core needle biopsy		25		TRUE	63.1	DECEASED	64f67506-f2df-4f0a-b7be-29b4949e986a	5dfab1d0-fed6-47b2-a47d-402e088361ad	Negative	7D84A145-19AF-48D0-A5D9-F5724068CB26		NO
TCGA-A2-A0CM-01	TCGA-A2-A0CM	40	M0	N0 (i-)	Stage IIA		T2		0.393	-14969	2546	754	0		12.6	Recurred/Progressed	NOT HISPANIC OR LATINO	2010-09-06	FEMALE		No	No	C50.9	8500/3	C50.9	YES	2003	300	NO		0	0	1	Pre (<6 months since LMP AND no prior bilateral ovariectomy AND not on estrogen replacement)	Lung|Other, specify	Mediastinal lymph nodes	Excisional Biopsy		43		TRUE	24.8	DECEASED	eb2dbb4f-66b6-4525-8323-431970f7a64e	ea7fb858-c17b-40d4-9a22-cbd9da614b65	Negative	2972AB07-2C29-43B8-96DA-1386C5E248EB		NO
TCGA-A2-A0SV-01	TCGA-A2-A0SV	63	M1	N2a	Stage IV		T2		0.38	-23126	1513	825	0		1.58	Recurred/Progressed	NOT HISPANIC OR LATINO	2010-11-15	FEMALE		No	No	C50.9	8500/3	C50.9	YES	2006	600	NO		0	8	9	Post (prior bilateral ovariectomy OR >12 mo since LMP with no prior hysterectomy)	Bone		Core needle biopsy		25		TRUE	27.1	DECEASED	ad01259b-d858-40bc-a6ba-0bb06e996afb	7909743a-2bde-48c3-8254-3fbd57ac2e33	Positive	161E2817-7DB2-46F8-BFEB-256DBBEFE633		NO
TCGA-A2-A0SW-01	TCGA-A2-A0SW	82	M1	N2	Stage IV		T2		0.43	-30085	1337	1365	0		21.4	Recurred/Progressed	NOT HISPANIC OR LATINO	2010-11-08	FEMALE		No	No	C50.9	8500/3	C50.9	YES	2006	680	NO		0	4	15	Post (prior bilateral ovariectomy OR >12 mo since LMP with no prior hysterectomy)	Liver		Core needle biopsy		39		TRUE	44.8	DECEASED	991e1427-3c01-423d-abfd-4584302ca72c	9113cf96-0feb-4e13-b1d5-0ddd12c2cab7	Negative	8401DFCF-8793-461A-B17E-E6584CE2423B		NO
TCGA-A2-A0SX-01	TCGA-A2-A0SX	48	M0	N0 (i-)	Stage IA		T1c		0.382	-17774	1177		0	1288	40.7	Recurred/Progressed	NOT HISPANIC OR LATINO	2010-11-09	FEMALE		No	No	C50.9	8500/3	C50.9	YES	2007	910	NO		0	0	1	Pre (<6 months since LMP AND no prior bilateral ovariectomy AND not on estrogen replacement)			Core needle biopsy		21		TRUE	50.4	LIVING	18d35983-ea6a-4b70-a209-9bef37595956	c0819744-0dad-4597-b9ac-9117497418a8	Positive	63F76DB5-8433-4EFE-9054-6C04F065DF2D		NO
TCGA-A2-A0T2-01	TCGA-A2-A0T2	66	M1	N3	Stage IV		T3		0.946	-24235	261	255	0		2.56	Recurred/Progressed	NOT HISPANIC OR LATINO	2010-11-12	FEMALE		No	No	C50.9	8500/3	C50.9	YES	2009	270	NO		0	10	14	Post (prior bilateral ovariectomy OR >12 mo since LMP with no prior hysterectomy)	Liver	Abdomen	Core needle biopsy		36		TRUE	8.38	DECEASED	128d198e-9b22-427c-90db-3714455f3a17	eeb8b594-1bba-4af3-be80-682e261965b4	Close	0DCD80E1-173E-4A1B-BDD8-74C7D12C1313		NO
TCGA-A2-A0YC-01	TCGA-A2-A0YC	59	M0	N1mi	Stage IIB		T2		0.111	-21685	673		0	644	26.2	Recurred/Progressed	NOT HISPANIC OR LATINO	2010-12-08	FEMALE		No	No	C50.9	8500/3	C50.9	YES	2008	1170	NO		0	1	3	Post (prior bilateral ovariectomy OR >12 mo since LMP with no prior hysterectomy)			Core needle biopsy		15		TRUE	32.5	LIVING	a1872011-b928-4189-ac02-e87506c20bca	00d38274-8ed5-46af-9a69-91d968a050ab	Close	9BAD4BD4-A54B-4115-A00E-6AA88F344FE1		NO
TCGA-A2-A0YJ-01	TCGA-A2-A0YJ	39	M0	N2a	Stage IIIA		T3		0.531	-14448	264		0	326	18.4	Recurred/Progressed	NOT HISPANIC OR LATINO	2010-12-28	FEMALE		No	No	C50.9	8500/3	C50.9	YES	2010	1080	NO			5	18	Pre (<6 months since LMP AND no prior bilateral ovariectomy AND not on estrogen replacement)			Core needle biopsy		44		TRUE	18.6	LIVING	796b593f-5886-4a27-bf94-7ea8df325e1a	3c70741c-621e-434d-b98e-6561d05a1b4b	Negative	90F13DE2-7C8F-4FA2-B9BF-D68EEC37D514		NO
TCGA-A2-A3XS-01	TCGA-A2-A3XS	62	M0	N2a	Stage IIIA	6th	T1		0.545	-23000	3355	1032	0		22.4	Recurred/Progressed	NOT HISPANIC OR LATINO	2012-08-15	FEMALE		No	No	C50.9	8500/3	C50.9	YES	2003	40	NO	YES	0	9	19	Post (prior bilateral ovariectomy OR >12 mo since LMP with no prior hysterectomy)			Core needle biopsy		19		TRUE	33.9	DECEASED	A78B04B4-2380-4803-963E-E4E633CD69AB	66E4ECF2-AF70-46C8-BE47-783E8E3EDECD	Positive	DD5295D4-3896-4AA5-AF75-30AEA45D1652		NO
TCGA-A2-A3XU-01	TCGA-A2-A3XU	35	M0	N1mi	Stage IIB	6th	T2		0.324	-13046	2089	912	0		21.9	Recurred/Progressed	NOT HISPANIC OR LATINO	2012-08-29	FEMALE		No	No	C50.9	8500/3	C50.9	YES	2006	350	NO	YES	0	3	12	Post (prior bilateral ovariectomy OR >12 mo since LMP with no prior hysterectomy)			Excisional Biopsy		16	YES	TRUE	30	DECEASED	A8E7D8A4-BBF0-496B-B387-8E014CFDCEA6	6FAE8A0E-A96A-4895-B40D-C1EB491F0F3E	Negative	5018EC57-96C6-4D63-B708-45559B4D8527	YES	NO
TCGA-A2-A3XY-01	TCGA-A2-A3XY	49	M0	N1a	Stage IIB	7th	T2		0.137	-18059	703		0	786	26.7	Recurred/Progressed	NOT HISPANIC OR LATINO	2012-08-14	FEMALE		No	No	C50.9	8500/3	C50.4	YES	2010	950	NO	YES		3	16	Post (prior bilateral ovariectomy OR >12 mo since LMP with no prior hysterectomy)			Core needle biopsy		35		TRUE	35	LIVING	DEBA32E4-0E68-4711-941B-3B63BD965AFB	DA7FE5E0-6AE0-47F0-9B32-FB6B80C4BE38	Negative	EC1BB6E8-6897-4E70-80A6-5A4E4B9C4E1F		YES
TCGA-A7-A13E-01	TCGA-A7-A13E	62	MX	N1	Stage IIB		T2		0.651	-22690	220		0	287	18.3	Recurred/Progressed	NOT HISPANIC OR LATINO	2011-02-28	FEMALE		No	No	C50.9	8500/3	C50.9	YES	2010	730	NO			2	12	Post (prior bilateral ovariectomy OR >12 mo since LMP with no prior hysterectomy)			Core needle biopsy		119		FALSE	20.2	DECEASED	8c7e74e0-71ef-49b8-9217-94b8ef740ef9	8a790c78-8ad4-4e0b-9728-0e24cadc1f98	Negative	2180850C-CC8D-4376-B2EE-1ADC3F5B3EC1		YES
TCGA-A7-A13G-01	TCGA-A7-A13G	79	MX	N0	Stage IIA	7th	T2		0.115	-28969	69		0	208	19.3	Recurred/Progressed	NOT HISPANIC OR LATINO	2011-05-16	FEMALE		No	Yes	C50.9	8500/3	C50.9	YES	2010	120	NO	YES		0	1	Post (prior bilateral ovariectomy OR >12 mo since LMP with no prior hysterectomy)			Core needle biopsy		16		FALSE	23.6	LIVING	6cd9baf5-bbe0-4c1e-a87f-c53b3af22890	6a1c2fdb-18ce-40ec-af79-191b489f39a7	Negative	50782829-35B6-4A61-A3CE-F105A31EDB42		YES
TCGA-A7-A13H-01	TCGA-A7-A13H	61	MX	N1a	Stage IIB	7th	T2		0.121	-22643	62		0	551	26.1	Recurred/Progressed	NOT HISPANIC OR LATINO	2012-06-22	FEMALE		No	No	C50.9	8520/3	C50.9	YES	2010	140	NO	YES	2	2	12	Post (prior bilateral ovariectomy OR >12 mo since LMP with no prior hysterectomy)			Core needle biopsy		20		FALSE	29.5	LIVING	2E243F0E-9D7D-4CB0-9678-70607F90430A	5AE24B78-4C64-4A08-BD13-3D58182215AD	Negative	642B4B50-E227-4484-904E-E629F7F9DBC1		YES
TCGA-A7-A26H-01	TCGA-A7-A26H	72	M0	N1a	Stage IIA	7th	T1		0.222	-26423	79		0	65	10.2	Recurred/Progressed	NOT HISPANIC OR LATINO	2011-08-04	FEMALE		No	Yes	C50.9	8500/3	C50.9	YES	2011	280	NO	YES	1	0	5	Post (prior bilateral ovariectomy OR >12 mo since LMP with no prior hysterectomy)			Core needle biopsy		71		FALSE	23.8	LIVING	dddd8e2f-e540-418a-b02e-698d18a12c14	7de9f347-2a8b-4647-bd46-011d74fc48fc	Negative	1159E2EF-6407-4D90-8ED6-7AB04CF4FB32		YES
TCGA-A7-A3RF-01	TCGA-A7-A3RF	79	M0	N0	Stage IIA	7th	T2		0.00225	-29184	61		0	54	6.31	Recurred/Progressed	NOT HISPANIC OR LATINO	2012-05-03	FEMALE		No	No	C50.9	8520/3	C50.9	YES	2012	190	NO	YES		0	2	Post (prior bilateral ovariectomy OR >12 mo since LMP with no prior hysterectomy)			Core needle biopsy		45		FALSE	13.4	LIVING	7451AF3C-ACC0-4D79-8429-6B8BE96911D8	2868849C-2BA4-42DE-AEF2-028BF68F4CB3	Positive	4AF67A51-97C1-4D58-9E60-03FDFFACD38A		YES
TCGA-A7-A425-01	TCGA-A7-A425	70	MX	N3a	Stage IIIC	7th	T3		0.145	-25678	198		0	293	14.6	Recurred/Progressed	NOT HISPANIC OR LATINO	2012-11-05	FEMALE		No	No	C50.9	8520/3	C50.9	YES	2012	400	NO	YES		12	19	Post (prior bilateral ovariectomy OR >12 mo since LMP with no prior hysterectomy)			Core needle biopsy		34	NO	FALSE	14.7	LIVING	A8F5C479-8685-4E2D-BB60-63F1CC651083	51FB2284-4C63-49D7-9E38-C7D213AB43A6	Negative	F969E3E4-0053-44E9-85BC-BEFDBD62C512	YES	YES
TCGA-AO-A03N-01	TCGA-AO-A03N	59	M0	N1a	Stage IIB	6th	T2		0.497	-21816	1596		0	1645	54	Recurred/Progressed	NOT HISPANIC OR LATINO	2011-01-13	FEMALE		No	No	C50.9	8500/3	C50.9	YES	2006	360	NO			2	19	Post (prior bilateral ovariectomy OR >12 mo since LMP with no prior hysterectomy)			Core needle biopsy		70		TRUE	66.7	LIVING	9435447e-d65f-408b-863b-6576b1d652dd	06b3e3ca-24b9-4e19-9e59-b51cc6d6735b	Negative	DBFF850D-2B82-4605-B354-A20AC76A6A13		NO
TCGA-AO-A03P-01	TCGA-AO-A03P	54	M0	N1	Stage IIA		T2		0.422	-19724	2414		0	2576	63.1	Recurred/Progressed	NOT HISPANIC OR LATINO	2010-09-19	FEMALE		No	No	C50.9	8500/3	C50.9	YES	2003	370	NO		2	0	26	Post (prior bilateral ovariectomy OR >12 mo since LMP with no prior hysterectomy)			Core needle biopsy		36		TRUE	95.6	DECEASED	2d4c778c-7f77-4f0a-8261-2086accf15fd	05507d2c-3dea-4554-8f06-039fd555309a	Close	0BFAB667-8B40-46AE-A224-535573E268C7		NO
TCGA-AO-A03U-01	TCGA-AO-A03U	31	M0	N0 (i-)	Stage IA		T1c		0.0009869	-11354	3254	1796	0		53	Recurred/Progressed	NOT HISPANIC OR LATINO	2011-01-09	FEMALE	secretory	No	No	C50.9	8502/3	C50.9	YES	2001	170	NO		0	0	8	Pre (<6 months since LMP AND no prior bilateral ovariectomy AND not on estrogen replacement)			Core needle biopsy		7		TRUE	59	DECEASED	0685edd2-ce1c-4e0e-8dda-393139af4223	dfb7fb86-5f46-4666-a008-395aa0881267	Negative	389FEF48-9C2A-4164-99BF-1266C56CF948		NO
TCGA-AO-A0J9-01	TCGA-AO-A0J9	61	M0	N3	Stage IIIC		T2		0.362	-22642	1207		0	1256	35	Recurred/Progressed	NOT HISPANIC OR LATINO	2010-09-19	FEMALE		No	No	C50.9	8520/3	C50.9	YES	2007	430	NO		0	15	32	Post (prior bilateral ovariectomy OR >12 mo since LMP with no prior hysterectomy)			Core needle biopsy		73		TRUE	53	LIVING	a4903de8-6cf5-4541-8ec7-065beace8b44	0c8df249-80de-4675-93e5-d06ad8ea3001	Positive	1E3F3136-6D86-4470-85AA-55B11C9E24CD		NO
TCGA-AO-A0JA-01	TCGA-AO-A0JA	36	M0	N3	Stage IIIC		T2		0.303	-13307	258		0	346	4.7	Recurred/Progressed	NOT HISPANIC OR LATINO	2010-09-19	FEMALE		No	No	C50.9	8500/3	C50.9	YES	2009	100	NO			11	11	Pre (<6 months since LMP AND no prior bilateral ovariectomy AND not on estrogen replacement)			Core needle biopsy		25		TRUE	21.5	LIVING	86b7b206-8e69-432d-acc9-bccce710955e	8e666196-bf9d-4b71-9c66-ee9272b671a5	Negative	2E8A1816-E963-4063-B2F0-6289514084A5		NO
TCGA-AO-A126-01	TCGA-AO-A126	39	M0	N0 (i-)	Stage IIA		T2		0.154	-14264	3033		0	2850	8.77	Recurred/Progressed	NOT HISPANIC OR LATINO	2010-12-07	FEMALE		No	No	C50.9	8500/3	C50.9	YES	2002	450	NO		0	0	5	Pre (<6 months since LMP AND no prior bilateral ovariectomy AND not on estrogen replacement)			Core needle biopsy		16		TRUE	93.6	LIVING	cc0902fd-a2fc-4327-929e-d4219e32e1d7	7a1381f5-7106-4618-884b-7e269f003e19	Negative	A4BFA94D-166F-43D4-90B5-3C547F4026A0		NO
TCGA-AR-A1AH-01	TCGA-AR-A1AH	51	M0	N1	Stage IIB	6th	T2		0.903	-18991	2368		0	2298	37.3	Recurred/Progressed	NOT HISPANIC OR LATINO	2011-06-13	FEMALE		No	No	C50.9	8500/3	C50.9	YES	2004	140	NO	YES		1	9	Post (prior bilateral ovariectomy OR >12 mo since LMP with no prior hysterectomy)			Core needle biopsy		58		TRUE	75.5	LIVING	a6e11b30-3ae8-4dd1-b04c-a730c6a79746	65ce036f-a8ed-4e83-818c-b54c95529a2e	Negative	75F29A17-B6AF-43B9-BE12-3ABF850F23BA		NO
TCGA-AR-A1AI-01	TCGA-AR-A1AI	47	M0	N0	Stage IIA	6th	T2		0.468	-17229	1939		0	1881	19.3	Recurred/Progressed	NOT HISPANIC OR LATINO	2011-06-15	FEMALE		No	No	C50.9	8510/3	C50.4	YES	2005	1050	NO	YES		0	5	Post (prior bilateral ovariectomy OR >12 mo since LMP with no prior hysterectomy)			Fine needle aspiration biopsy		51		TRUE	61.8	LIVING	9848307d-1bd5-40c1-b655-a33297aaf74f	2e78b083-64df-4f0e-95ae-783209aee124	Negative	F5CAE962-5347-46FA-86EE-169121BED547		NO
TCGA-AR-A1AR-01	TCGA-AR-A1AR	50	M0	N2	Stage IIIA	6th	T1		0.47	-18482	1416	524	0		12.7	Recurred/Progressed	NOT HISPANIC OR LATINO	2011-06-28	FEMALE		No	Yes	C50.9	8500/3	C50.9	YES	2007	250	NO			5	14	Post (prior bilateral ovariectomy OR >12 mo since LMP with no prior hysterectomy)			Core needle biopsy		41		TRUE	17.2	DECEASED	eda6d2d5-4199-4f76-a45b-1d0401b4e54c	5fa9998b-deff-493e-8a8e-dc2422192a48	Negative	747FB91B-F523-4FA0-91DD-6014EF55643D		NO
TCGA-AR-A5QM-01	TCGA-AR-A5QM	62	M0	N0	Stage IIA	6th	T2		0.315	-22780	1541		0	1440	31.8	Recurred/Progressed	NOT HISPANIC OR LATINO	2013-05-15	FEMALE		No	Yes	C50.9	8520/3	C50.9	YES	2008	350	NO	YES		0	9	Post (prior bilateral ovariectomy OR >12 mo since LMP with no prior hysterectomy)			Core needle biopsy		21	YES	TRUE	54.7	LIVING	9C895825-D6F6-4D14-A662-23212200F6E5	CEC6AD5E-A8D3-43CD-8A74-2199899F2422		4C3E3E5B-E24E-447B-A688-68D6EBE15A9F	YES	NO
TCGA-AR-A5QQ-01	TCGA-AR-A5QQ	68	M0	N1	Stage IIIA	7th	T3		0.0004131	-24841	576	322	0		9.89	Recurred/Progressed	NOT HISPANIC OR LATINO	2013-05-15	FEMALE	Squamous (metaplastic) carcinoma	No	No	C50.9	8575/3	C50.1	YES	2011	800	NO	YES		1	24	Post (prior bilateral ovariectomy OR >12 mo since LMP with no prior hysterectomy)			Core needle biopsy		42	YES	TRUE	10.6	DECEASED	3AF31FCF-AD0C-4FD9-A8E3-10F9176B5E9D	D7DC97C6-5819-48EE-99DB-E34F117AB1A3		511282C5-02AC-4105-8B52-5BBEC8B45D22	YES	NO
TCGA-B6-A0I6-01	TCGA-B6-A0I6	49	M0	N1	Stage IIA		T1c			-18014	7362	991	0		28.2	Recurred/Progressed	NOT HISPANIC OR LATINO	2010-11-02	FEMALE		No	No	C50.9	8500/3	C50.9	YES	1990	200	NO			6	32	Indeterminate (neither Pre or Postmenopausal)			Other method, specify:	Biopsy, NOS	71		TRUE	32.8	DECEASED	045c13ef-3db7-4adf-b0a3-23338f0479f3	14423610-4958-43f4-9a75-1a61c1293024	Negative	2D3D759B-D06A-4FC6-855A-5E9F83ADBED9		NO
TCGA-B6-A0I8-01	TCGA-B6-A0I8	46	M0	NX	Stage X		T1			-17073	6372	749	0		24.5	Recurred/Progressed	NOT HISPANIC OR LATINO	2010-11-02	FEMALE		No	Yes	C50.9	8500/3	C50.2	YES	1992	190	NO					Indeterminate (neither Pre or Postmenopausal)			Other method, specify:	Biopsy, NOS	79		TRUE	24.6	DECEASED	6e6408d6-6c48-4dfc-9f1c-28b7386e87b4	2bf07767-58bd-4eb8-a0ff-434a9fdf5c8e	Negative	E958CD3C-EE14-4CE1-B55C-7830E320F6AE		NO
TCGA-B6-A0IB-01	TCGA-B6-A0IB	64	M1	N3	Stage IV		T3	IHC	0.546	-23646	6660	3941	0		89.3	Recurred/Progressed	NOT HISPANIC OR LATINO	2010-11-02	FEMALE		No	No	C50.9	8500/3	C50.9	YES	1992	150	NO			8	15	Indeterminate (neither Pre or Postmenopausal)	Other, specify	Skin	Other method, specify:	Biopsy, NOS	50		TRUE	129	DECEASED	157ec9e0-ca6e-4da1-9233-f976cf0db433	e405d22f-86a6-4141-ae74-7098d0fdedfd	Negative	CFC4801B-04BD-4FFC-911A-7B88E2FA4B49		NO
TCGA-B6-A0IE-01	TCGA-B6-A0IE	38	M0	N1b	Stage Tis		TX	Image Analysis	0.349	-13976	5563	1999	0		27.6	Recurred/Progressed	NOT HISPANIC OR LATINO	2010-11-02	FEMALE	Lobular/Ductal	No	No	C50.9	8520/3	C50.9	YES	1995	90	NO			6	24	Pre (<6 months since LMP AND no prior bilateral ovariectomy AND not on estrogen replacement)			Other method, specify:	Biopsy, NOS	27		TRUE	65.7	DECEASED	3f834fa7-6d7b-4b85-98c0-5c55d55b6c95	95f2fd0c-9121-47bf-b2c1-dd9ed667a146	Positive	DFCA9C6E-710E-4645-9CFC-A908AAD583F3		NO
TCGA-B6-A0IK-01	TCGA-B6-A0IK	63	M0	N1	Stage IIIB		T4	Image Analysis	0.352	-23150	5724	571	0		16.1	Recurred/Progressed	NOT HISPANIC OR LATINO	2010-11-02	FEMALE		No	No	C50.9	8500/3	C50.9	YES	1994	140	NO			1	14	Indeterminate (neither Pre or Postmenopausal)			Other method, specify:	Biopsy, NOS	104		TRUE	18.8	DECEASED	0491063c-14a7-4104-8002-1459126332f3	357e1eca-0f5c-49d6-b437-0ed0afe3b178	Positive	3A38A97C-2CBB-4802-9528-A4BBD62AEA4A		NO
TCGA-B6-A0IN-01	TCGA-B6-A0IN	45	MX	NX	Stage X		T1c	Image Analysis	0.232	-16705	5073	2573	0		46.4	Recurred/Progressed	NOT HISPANIC OR LATINO	2010-11-02	FEMALE	Ductal with mucinous features	No	No	C50.9	8523/3	C50.9	YES	1996	20	NO					Indeterminate (neither Pre or Postmenopausal)			Fine needle aspiration biopsy		28		TRUE	84.5	DECEASED	16a8d916-ad46-4690-b1a5-3b2b323f4336	75103265-c66d-4bd9-8ecf-cfcf66402918	Positive	267F1EFD-AB89-4124-B803-00CC0E8E9CD2		NO
TCGA-B6-A0RH-01	TCGA-B6-A0RH	51	M0	N0 (i-)	Stage IIA	6th	T2	Immunohistochemistry	0.278	-18759	6821		0	5749	71.1	Recurred/Progressed	NOT HISPANIC OR LATINO	2011-03-15	FEMALE		No	No	C50.9	8500/3	C50.9	YES	1991	130	NO	YES		0	23	Indeterminate (neither Pre or Postmenopausal)			Incisional Biopsy		28		TRUE	189	LIVING	c3148e68-1739-4334-abda-1dcbc2166846	5559a7ea-5db7-4af8-b491-24bb9871b89d	Positive	3801F39A-6F4B-40C0-9625-9E0818266819		NO
TCGA-B6-A0RI-01	TCGA-B6-A0RI	44	M0	N1b	Stage IIIB		T4b	IHC	0.0928	-16138	6755		0	6796	36.1	Recurred/Progressed	NOT HISPANIC OR LATINO	2010-11-02	FEMALE		No	No	C50.9	8500/3	C50.4	YES	1992	50	NO			6	15	Indeterminate (neither Pre or Postmenopausal)			Other method, specify:	Biopsy, NOS	14		TRUE	234	LIVING	bfd55808-dddd-44c3-97d7-41600497b992	973ee776-e287-4568-a43d-7b16cc0094a9	Negative	F2B21F52-74F4-44C5-9991-60EBCC4E43A6		NO
TCGA-B6-A0RP-01	TCGA-B6-A0RP	73	M0	N1b	Stage IIIB		T2	Image Analysis	0.488	-26941	5890	3126	0		91.6	Recurred/Progressed	NOT HISPANIC OR LATINO	2010-11-02	FEMALE	ductal/lobular	No	No	C50.9	8522/3	C50.4	YES	1994	230	NO			2	15	Post (prior bilateral ovariectomy OR >12 mo since LMP with no prior hysterectomy)			Other method, specify:	Biopsy, NOS	17		TRUE	103	DECEASED	451e1a67-47e6-4738-99d7-fb7771ef61a3	6f261668-4373-4bf7-940b-38acf79b97b5	Positive	889D6E80-A656-49FA-9DFA-1674EB3877F6		NO
TCGA-B6-A0RS-01	TCGA-B6-A0RS	38	M0	N0 (i-)	Stage IIA		T2		0.428	-14134	7858	3063	0		67	Recurred/Progressed	NOT HISPANIC OR LATINO	2010-11-02	FEMALE		No	No	C50.9	8500/3	C50.9	YES	1988	80	NO			0	15	Indeterminate (neither Pre or Postmenopausal)			Other method, specify:	Biopsy, NOS			TRUE	101	DECEASED	9416ff9b-6f29-4554-b04d-b537a3ae3969	7c44fbbe-00db-4ad7-86a9-61b5968d1a00	Negative	6E169005-180B-42C5-9CDC-F6699FAB5AB5		NO
TCGA-B6-A0WT-01	TCGA-B6-A0WT	61	M0	N1	Stage IIB		T2	Image Analysis	0.152	-22362	5606		0	5396	127	Recurred/Progressed	NOT HISPANIC OR LATINO	2010-12-14	FEMALE		No	No	C50.9	8500/3	C50.9	YES	1995	90	NO			1	15	Post (prior bilateral ovariectomy OR >12 mo since LMP with no prior hysterectomy)			Fine needle aspiration biopsy		13		TRUE	189	LIVING	d7195183-9fe4-4b17-bcfd-9367d2e539ce	1940c04b-a08a-4cce-9915-483656d5b4c3	Negative	BACD800B-F320-472C-ACFF-175E9F525E9F		NO
TCGA-B6-A0WW-01	TCGA-B6-A0WW	58	MX	N1b	Stage X		T2	Image Analysis	0.313	-21479	4664	558	0	547	14.7	Recurred/Progressed	NOT HISPANIC OR LATINO	2010-12-14	FEMALE		No	No	C50.9	8500/3	C50.2	YES	1997	30	NO			5	18	Indeterminate (neither Pre or Postmenopausal)			Incisional Biopsy		28		TRUE	18.3	DECEASED	f02931f8-d72a-481d-b532-8b141dab115f	cbc8cfce-6c77-4b2e-90a1-198eaaba6fde	Negative	F05F5886-DC5D-4685-B2BF-57A68A0BB7B9		NO
TCGA-B6-A0WX-01	TCGA-B6-A0WX	40	M0	N1b	Stage IIIA		T3	Image Analysis	0.462	-14770	4490	653	0		19	Recurred/Progressed	NOT HISPANIC OR LATINO	2010-12-14	FEMALE	Plemomorphic/lobular	No	No	C50.9	8520/3	C50.9	YES	1998	300	NO			9	21	Pre (<6 months since LMP AND no prior bilateral ovariectomy AND not on estrogen replacement)			Excisional Biopsy		22		TRUE	21.4	DECEASED	a482fc4c-ff1d-46a0-a968-7df06422cc4b	7daa9124-2878-4708-ae74-28b17ef4898c	Negative	EE5BB205-D59B-4FEF-8D8F-D5720EDEB075		NO
TCGA-B6-A0WY-01	TCGA-B6-A0WY	40	M0	N1b	Stage IIIA		T3	Image Analysis	0.0836	-14778	5294	3461	0		66.1	Recurred/Progressed	NOT HISPANIC OR LATINO	2010-12-14	FEMALE		No	No	C50.9	8500/3	C50.9	YES	1996	30	NO			3	21	Pre (<6 months since LMP AND no prior bilateral ovariectomy AND not on estrogen replacement)			Core needle biopsy		12		TRUE	114	DECEASED	f475d460-75cd-4fe9-aa54-c90be12b4ef8	ed3f6393-6955-41af-bb3a-7723b5dbe41e	Negative	C0E92852-4146-468C-9713-2DE9C3316B9F		NO
TCGA-B6-A0X1-01	TCGA-B6-A0X1	48	M1	N2	Stage IV		T2	Image Analysis	0.833	-17629	6030		0	5672	15.9	Recurred/Progressed	NOT HISPANIC OR LATINO	2010-12-14	FEMALE		No	No	C50.9	8500/3	C50.9	YES	1994	240	NO			16	21	Indeterminate (neither Pre or Postmenopausal)			Fine needle aspiration biopsy		46		TRUE	186	LIVING	178b2c48-c07d-422e-ae17-8bcfd996ad51	d360da4b-c5b4-42e8-96d5-eac486f0ebbd	Negative	D792031E-2CCE-4341-B3B3-C7D1D84F8F6B		NO
TCGA-B6-A0X4-01	TCGA-B6-A0X4	62	M0	N1b	Stage IIB		T2	Image Analysis	0.0305	-22688	5323	860	0		23.5	Recurred/Progressed	NOT HISPANIC OR LATINO	2010-12-14	FEMALE		No	No	C50.9	8500/3	C50.9	YES	1996	110	NO			2	21	Post (prior bilateral ovariectomy OR >12 mo since LMP with no prior hysterectomy)			Incisional Biopsy		15		TRUE	28.3	DECEASED	4e42fdc5-2a8b-49e9-87ef-6db7a6692d08	45c3bd72-d260-4663-9091-5058e58f352d	Negative	CA935E8D-ED8A-4485-BDC6-02C07CCE2EA5		NO
TCGA-B6-A0X5-01	TCGA-B6-A0X5	61	M0	N1b	Stage IIB		T2	Image Analysis	0.0827	-22380	5600	2097	0		44.1	Recurred/Progressed	NOT HISPANIC OR LATINO	2010-12-14	FEMALE		No	No	C50.9	8500/3	C50.9	YES	1995	80	NO			3	14	Post (prior bilateral ovariectomy OR >12 mo since LMP with no prior hysterectomy)					23		TRUE	68.9	DECEASED	4e6edfe6-adcb-4c12-8ff4-38a79f5887e8	e56e785d-f9b1-4afa-bc2d-b6cebf9e64cc	Negative	29811BAC-AFD1-4951-BDF8-7B859941B634		NO
TCGA-B6-A0X7-01	TCGA-B6-A0X7	62	MX	NX	Stage X		T1c	Image Analysis	0.17	-22713	6012	1791	0		36.6	Recurred/Progressed	NOT HISPANIC OR LATINO	2010-12-14	FEMALE	Ductal/Lobular	No	No	C50.9	8500/3	C50.9	YES	1994	40	NO				0	Post (prior bilateral ovariectomy OR >12 mo since LMP with no prior hysterectomy)			Excisional Biopsy		14		TRUE	58.8	DECEASED	5b9a5cd2-5ec8-48a0-b9f2-da9bede0b089	de27ccdd-56a4-44e9-89a3-ff0173026315	Negative	0FB6BB0F-C3F9-43E6-8BDE-90D1DBA298CA		NO
TCGA-B6-A2IU-01	TCGA-B6-A2IU	62	M0	N0	Stage IIA	5th	T2	image cytometry	0.225	-22905	4665		0	4840	139	Recurred/Progressed	HISPANIC OR LATINO	2012-01-11	FEMALE		No	No	C50.9	8520/3	C50.9	YES	1998	140	NO	YES		0	28	Indeterminate (neither Pre or Postmenopausal)			Core needle biopsy		31		TRUE	170	LIVING	9857BE0C-AECA-4A43-90B1-0535BD08E086	571468B9-6FB4-40C6-8830-1FFAD5419B60	Negative	EE769039-220E-4158-8999-09F17AFB4C46		NO
TCGA-B6-A402-01	TCGA-B6-A402	47	M0	N0 (i-)	Stage I	6th	T1c		0.555	-17314	1563		0	1651	49.8	Recurred/Progressed	NOT HISPANIC OR LATINO	2012-09-20	FEMALE		No	No	C50.9	8500/3	C50.9	YES	2008	10	NO	YES	0	0	3	[Unknown]			Core needle biopsy		32	YES	TRUE	54.2	LIVING	75B3FE55-1A63-426E-867E-2EF52F54778D	6961FFFE-50B4-4296-8390-196B6070F739	Negative	9BC704DE-0914-49F1-80F9-36CFE52B8484	YES	NO
TCGA-BH-A42V-01	TCGA-BH-A42V	41	M0	N1mi	Stage IB	7th	T1c		0.0894	-15158	197		0	272	1.08	Recurred/Progressed	NOT HISPANIC OR LATINO	2013-01-17	FEMALE		No	No	C50.9	8500/3	C50.9	YES	2012	60	NO	YES		1	3	Pre (<6 months since LMP AND no prior bilateral ovariectomy AND not on estrogen replacement)			Core needle biopsy		30	YES	TRUE	8.94	LIVING	57CF380D-AB52-467F-B9AE-740B2F84C820	2CF478D5-5400-4724-BF36-89BF1DF26284	Positive	5BB5CEFD-CC07-4451-A774-25FB146067C7	NO	YES
TCGA-D8-A1JA-01	TCGA-D8-A1JA	60	M0	NX	Stage X	7th	T4b	manual counting	0.245	-21918	194		0	18	14.2	Recurred/Progressed	NOT HISPANIC OR LATINO	2011-03-29	FEMALE		No	No	C50.9	8500/3	C50.9	YES	2010	310	NO	NO				Post (prior bilateral ovariectomy OR >12 mo since LMP with no prior hysterectomy)			Other method, specify:	intraoperative examination	694		FALSE	16.5	LIVING	9ced0c70-c46c-4f98-8f48-840defe4b8b1	4584c7e2-8011-4231-a5e6-26a264f6d1b1	Negative	51A2B7B5-0CDD-427D-BC82-5498810B2641		YES
TCGA-D8-A1XC-01	TCGA-D8-A1XC	85	M0	N1a	Stage IIIB	7th	T4b	% IHC	0.0566	-31220	215		0	81	14.7	Recurred/Progressed	NOT HISPANIC OR LATINO	2011-05-16	FEMALE		No	No	C50.9	8480/3	C50.9	YES	2010	260	NO	YES	0	1	20	Post (prior bilateral ovariectomy OR >12 mo since LMP with no prior hysterectomy)			Other method, specify:	intraoperative examination	23		FALSE	12.4	DECEASED	ee14e049-b891-4dda-a730-8ce99bd93baf	7fb4bff6-4385-4503-9016-f9b620af3f8c	Negative	E5D2E429-C41C-47E2-96CB-F3B6F412499B		YES
TCGA-E2-A10A-01	TCGA-E2-A10A	41	M0	N0 (i-)	Stage IIB		T3	Allred score 4+3=7	0.211	-15085	1096		0	352	2.46	Recurred/Progressed	NOT HISPANIC OR LATINO	2011-02-11	FEMALE		No	No	C50.9	8500/3	C50.4	YES	2007	370	NO		0	0	3	Pre (<6 months since LMP AND no prior bilateral ovariectomy AND not on estrogen replacement)			Core needle biopsy		16		FALSE	40.4	LIVING	4da7abaf-ac7a-41c0-8033-5780a398545c	0c8615d8-e7a2-465a-8de3-961734941c16	Negative	AA1BACC4-0B3D-4E2E-865E-24B570DA4E74		NO
TCGA-E2-A10B-01	TCGA-E2-A10B	67	M0	N1a	Stage IIB		T2	Allred score 5+3= 8	0.236	-24577	1065		0	748	6.41	Recurred/Progressed	NOT HISPANIC OR LATINO	2011-02-22	FEMALE		No	No	C50.9	8500/3	C50.9	YES	2007	210	NO		0	2	28	Post (prior bilateral ovariectomy OR >12 mo since LMP with no prior hysterectomy)			Core needle biopsy		29		FALSE	37.5	LIVING	f801aeed-dc43-49d7-a319-84c8851979d9	5f5cddc0-71d3-4bf4-a67c-66550596cf8d	Close	5DAC95DD-5DA6-475B-AC14-5C79FC2F30A6		NO
TCGA-E2-A14R-01	TCGA-E2-A14R	62	M0	N0	Stage IIA	6th	T2	Allred score 0+0 = 0	0.713	-22686	910		0	845	31.9	Recurred/Progressed	NOT HISPANIC OR LATINO	2011-04-06	FEMALE		No	No	C50.9	8500/3	C50.1	YES	2008	190	NO	YES		0	8	Post (prior bilateral ovariectomy OR >12 mo since LMP with no prior hysterectomy)			Tumor resection		88		FALSE	38.6	LIVING	4fba3deb-db94-44b5-a0f2-a575d270779e	26c43e7a-753c-483b-9ec3-7240efce6c4e	Negative	0B6DCA80-3108-4D25-B095-3EC704598B23		NO
TCGA-E2-A14Z-01	TCGA-E2-A14Z	64	M0	N0	Stage I	6th	T1c	Allred score 5+3 = 8	0.478	-23682	519		0	518	6.18	Recurred/Progressed	NOT HISPANIC OR LATINO	2011-04-06	FEMALE		No	No	C50.9	8500/3	C50.4	YES	2009	120	NO	YES		0	1	Post (prior bilateral ovariectomy OR >12 mo since LMP with no prior hysterectomy)			Tumor resection		41		FALSE	18.5	DECEASED	d7ce6b79-f7c0-481e-9dbd-6273f01c9786	b9ae712b-823b-4ff8-bd1b-2eab4a2b5790	Negative	750D4149-BD70-4D7C-B915-9694BD1EC760		NO
TCGA-E2-A152-01	TCGA-E2-A152	56	M0	N0	Stage I	6th	T1c		0.642	-20705	484		0	588	2.73	Recurred/Progressed	NOT HISPANIC OR LATINO	2011-04-06	FEMALE		No	No	C50.9	8500/3	C50.9	YES	2009	140	NO	YES		0	3	Post (prior bilateral ovariectomy OR >12 mo since LMP with no prior hysterectomy)			Tumor resection		92		FALSE	27.1	LIVING	a8015490-9740-45c9-8bd2-eb6d1beefc2e	0ef32921-bb7a-4055-a6ed-e8ced5f824e4	Negative	46EE72F9-2F59-413F-8278-7A073760F095		NO
TCGA-E2-A1LE-01	TCGA-E2-A1LE	71	M0	N3a	Stage IIIC	6th	T2	Allred score 0+0 = 0	0.43	-26239	986	879	0		11.9	Recurred/Progressed	NOT HISPANIC OR LATINO	2011-06-07	FEMALE		No	No	C50.9	8500/3	C50.2	YES	2008	600	NO	YES		27	28	Post (prior bilateral ovariectomy OR >12 mo since LMP with no prior hysterectomy)			Tumor resection		52		FALSE	28.9	DECEASED	7317E605-93BA-49A9-8743-20613B02767A	CA3A64DA-CEBC-4451-AD48-5FDB6B9C26CC	Negative	42E3E8C1-D18A-4457-B2F0-FE49F4C027D7		NO
TCGA-E2-A1LK-01	TCGA-E2-A1LK	84	M0	N3a	Stage IIIC	6th	T4b	Allred score 0+0 = 0	0.381	-30757	1051	266	0		5.09	Recurred/Progressed	NOT HISPANIC OR LATINO	2011-06-03	FEMALE		No	No	C50.9	8500/3	C50.4	YES	2008	70	NO	YES		11	15	Post (prior bilateral ovariectomy OR >12 mo since LMP with no prior hysterectomy)			Tumor resection		29		FALSE	8.74	DECEASED	1d27253f-b036-44e7-a04d-8da5bbf57419	cc937913-802f-48cd-a490-e6b90f007c5d	Negative	6CC4E6EF-6664-448E-933E-FFA9117C7ABF		NO
TCGA-E2-A1LL-01	TCGA-E2-A1LL	73	MX	N2a	Stage IIIA	6th	T3	Allred score 0+0 = 0	0.367	-27028	988		0	1014	42.8	Recurred/Progressed	NOT HISPANIC OR LATINO	2011-06-03	FEMALE		No	No	C50.9	8500/3	C50.4	YES	2008	290	NO	YES		5	44	Post (prior bilateral ovariectomy OR >12 mo since LMP with no prior hysterectomy)			Tumor resection		18		FALSE	43	LIVING	2a84997d-ccee-4f46-bea2-752534f26416	e57574e4-7e01-4e61-bd29-ee4ec63dddd6	Negative	3327975F-94BE-460E-9900-E063340927BE		NO
TCGA-E9-A1NF-01	TCGA-E9-A1NF	60	M0	N0	Stage IIA	7th	T2		0.496	-21981	31		0	0	2.96	Recurred/Progressed	NOT HISPANIC OR LATINO	2011-06-23	FEMALE	Infiltrating ductal and lobular carcinoma	No	No	C50.9	8522/3	C50.9	YES	2011	240	NO	YES	0	0	9	Post (prior bilateral ovariectomy OR >12 mo since LMP with no prior hysterectomy)			Tumor resection		36		TRUE	20	LIVING	a8b1f6e7-2bcf-460d-b1c6-1792a9801119	0c30cd0e-a2d2-42b0-9ca9-8297de64e4a8	Negative	740CF6E1-C742-47DC-8057-9D73AF4D6171		YES
TCGA-E9-A226-01	TCGA-E9-A226	45	M0	N2	Stage IIIA	7th	T2		0.256	-16511	48		0	16	25.9	Recurred/Progressed	NOT HISPANIC OR LATINO	2011-08-03	FEMALE		No	No	C50.9	8500/3	C50.9	YES	2011	510	NO	YES		6	10	Pre (<6 months since LMP AND no prior bilateral ovariectomy AND not on estrogen replacement)			Cytology (e.g. Peritoneal or pleural fluid)		22		TRUE	34.1	LIVING	dd67408e-46ba-4573-9415-d4814e9f84de	c1adf54e-8248-4b44-a9a1-e883fcc4f702	Negative	7C8F01DC-9CD9-4D61-9032-BC9F28A687EE		YES
TCGA-E9-A243-01	TCGA-E9-A243	52	M0	N0 (i-)	Stage IIA	7th	T2		0.101	-19035	94		0	43	10	Recurred/Progressed	NOT HISPANIC OR LATINO	2011-08-17	FEMALE		No	No	C50.9	8500/3	C50.9	YES	2011	270	NO	YES		0	10	Peri (6-12 months since last menstrual period)			Cytology (e.g. Peritoneal or pleural fluid)		48		TRUE	17.1	LIVING	d4a1ecdc-399c-4f82-aa7a-68a0c82ded3f	ae72a901-e7b7-41cf-8eeb-2a7fb51e14f0	Negative	742A4812-9EB1-4348-996E-3F1AD7FA3E5D		YES
TCGA-E9-A2JS-01	TCGA-E9-A2JS	72	M0	N1	Stage IIB	7th	T2		0.619	-26407	79		0	13	17.2	Recurred/Progressed	NOT HISPANIC OR LATINO	2011-12-20	FEMALE		No	No	C50.9	8520/3	C50.9	YES	2011	420	NO	YES		1	10	Post (prior bilateral ovariectomy OR >12 mo since LMP with no prior hysterectomy)			Cytology (e.g. Peritoneal or pleural fluid)		45		TRUE	29.7	DECEASED	4A831893-F4CA-4357-A756-B5E954E35DD7	C18A3E05-F8EE-454C-89B2-5659045BA68E	Negative	1DFFCBD1-962D-4E9B-BEE1-726CABE3AA95		YES
TCGA-EW-A1P0-01	TCGA-EW-A1P0	55	MX	N1b	Stage IIB	6th	T2		0.244	-20107	1142		0	1121	35.9	Recurred/Progressed	NOT HISPANIC OR LATINO	2011-05-10	FEMALE	IDC+ mucinous carcinoma	No	No	C50.9	8523/3	C50.9	YES	2008	190	NO	YES		1	21	Post (prior bilateral ovariectomy OR >12 mo since LMP with no prior hysterectomy)			Core needle biopsy		22		TRUE	41.1	LIVING	81e32f39-3aa0-468b-87ed-dd2eb6165ddf	f2b7091e-ed85-4546-8f11-307154153d31	Negative	F9FB00C3-9F86-40AC-A5E8-08712CD5002B		NO
TCGA-EW-A1P1-01	TCGA-EW-A1P1	68	MX	N3b	Stage IIIC	6th	T2		0.0008294	-24923	850		0	920	33.3	Recurred/Progressed	HISPANIC OR LATINO	2011-05-27	FEMALE		No	No	C50.9	8500/3	C50.9	YES	2008	200	NO	YES		11	32	Post (prior bilateral ovariectomy OR >12 mo since LMP with no prior hysterectomy)	Lung		Core needle biopsy		1		TRUE	39.8	LIVING	f2e28af9-c40e-41c4-9e82-205cca38f26a	652c3b39-d1cb-42e8-98e1-2acb0011bd50	Negative	AE0C51EF-017E-4F53-968C-804110F9A7E6		NO
TCGA-EW-A1P7-01	TCGA-EW-A1P7	59	M0	N0 (i-)	Stage IIA	6th	T2		0.002688	-21750	604		0	635	23.9	Recurred/Progressed	HISPANIC OR LATINO	2011-05-18	FEMALE		No	No	C50.9	8500/3	C50.9	YES	2009	210	NO	YES	0	0	2	Post (prior bilateral ovariectomy OR >12 mo since LMP with no prior hysterectomy)			Core needle biopsy		6		TRUE	30.1	LIVING	01674b2c-5cf2-478f-84a1-f69c39f47bd4	3d164bd9-7416-47af-a102-29954e3efe2c	Negative	8F35E936-E4DD-4E35-BD9B-6CB7974E2765		NO
TCGA-EW-A1P8-01	TCGA-EW-A1P8	58	M0	N3b	Stage IIIC	7th	T2		0.946	-21501	224	239	0		6.8	Recurred/Progressed	NOT HISPANIC OR LATINO	2011-05-27	FEMALE		No	No	C50.9	8500/3	C50.9	YES	2010	160	NO	YES		14	15	Post (prior bilateral ovariectomy OR >12 mo since LMP with no prior hysterectomy)	Lung|Bone|Liver|Other, specify	skin	Fine needle aspiration biopsy		30		TRUE	7.85	DECEASED	359f12f9-5c41-48a4-85bc-fd7e307bf7d8	bf055644-7bca-43b6-8f5a-e21c42f7cf88	Negative	6CB5A0ED-5569-4FDC-B651-758BFC6B59D8		NO
TCGA-5T-A9QA-01	TCGA-5T-A9QA	52	MX	NX	Stage IB	7th	T2		0.413	-19031	31		0	12	0.39	DiseaseFree	NOT HISPANIC OR LATINO	2013-12-23	FEMALE		No	No				YES	2013	650	NO	NO				[Unknown]			Excisional Biopsy			NO	TRUE	0.39	LIVING	2FD36838-5A83-433E-AC80-B1F77448E5AA	371EE0D6-5C89-4D9E-B57B-D22A0B86987E	[Unknown]	2DB5519B-B36D-4616-94F3-601A01185F22	[Unknown]	YES
TCGA-A1-A0SB-01	TCGA-A1-A0SB	70	M0	N0	Stage I	6th	T1c		0.0008017	-25833	764		0	259	8.51	DiseaseFree	NOT HISPANIC OR LATINO	2011-06-30	FEMALE	Adenoid Cystic Carcinoma	No	No	C50.9	8200/3	C50.9	YES	2008	120	NO	YES		0	2	Post (prior bilateral ovariectomy OR >12 mo since LMP with no prior hysterectomy)			Fine needle aspiration biopsy		16		TRUE	8.51	LIVING	0045349c-69d9-4306-a403-c9c1fa836644	f66358d4-9319-4c23-983d-ab5056daacf1	Negative	BEC7EEA9-6DEA-4402-A3A1-07EF33D58174		NO
TCGA-A1-A0SD-01	TCGA-A1-A0SD	59	M0	N0	Stage IIA	6th	T2		0.247	-21793	1697		0	437	14.4	DiseaseFree	NOT HISPANIC OR LATINO	2011-09-07	FEMALE		No	No	C50.9	8500/3	C50.9	YES	2005	50	NO	YES	0	0	3				Core needle biopsy		24		TRUE	14.4	LIVING	c462e422-eb8d-4daf-9897-2a9c6cbd783a	81f193d9-ad19-43c2-b89f-54003a8d133e	Positive	DD89D265-9E20-49C2-93BD-666BE7D5E41B		NO
TCGA-A1-A0SE-01	TCGA-A1-A0SE	56	M0	N0 (i-)	Stage I	6th	T1c		0.213	-20717	1672		0	1321	43.4	DiseaseFree	NOT HISPANIC OR LATINO	2010-12-06	FEMALE	invasive ductal and lobular carcinoma	No	No	C50.9	8522/3	C50.9	YES	2005	90	NO			0	8	Pre (<6 months since LMP AND no prior bilateral ovariectomy AND not on estrogen replacement)			Core needle biopsy		18		TRUE	43.4	LIVING	c397e6c2-ba3a-4f5e-a258-c140611192fe	2fd1998c-1ea4-42eb-84b9-db352da9cf25	Negative	CFF567FC-8867-4CA4-85AE-81A7D30095E7		NO
TCGA-A1-A0SF-01	TCGA-A1-A0SF	54	M0	N0	Stage IIA	6th	T2		0.202	-19731	1648		0	1463	48.1	DiseaseFree	NOT HISPANIC OR LATINO	2011-05-24	FEMALE		No	No	C50.9	8500/3	C50.9	YES	2006	190	NO	YES		0	2	Pre (<6 months since LMP AND no prior bilateral ovariectomy AND not on estrogen replacement)			Fine needle aspiration biopsy		33		TRUE	48.1	LIVING	4b620966-b4c7-4615-bf58-ca9d3226b9bd	f4d51ca6-89a6-4571-ae8d-0fad7dde4452	Negative	1617B36B-4EFB-445E-95BC-E63B129AAAE7		NO
TCGA-A1-A0SG-01	TCGA-A1-A0SG	61	M0	N1a	Stage IIB	6th	T2		0.0969	-22380	1581		0	434	14.3	DiseaseFree	NOT HISPANIC OR LATINO	2011-05-31	FEMALE	micropapillary carcinoma invasive	No	No	C50.9	8507/3	C50.9	YES	2006	120	NO	YES		1	11	Post (prior bilateral ovariectomy OR >12 mo since LMP with no prior hysterectomy)			Core needle biopsy		26		TRUE	14.3	LIVING	0ed9ad26-7fdc-4d75-93f9-d029eee94993	6bfd7e43-77e4-4666-9b28-c5d4cdcd6ad7	Negative	89A67051-898A-4E2A-A874-E0165F274E63		NO
TCGA-A1-A0SH-01	TCGA-A1-A0SH	39	M0	N0 (i-)	Stage IIA	6th	T2		0.179	-14595	1305		0	1437	47.2	DiseaseFree	NOT HISPANIC OR LATINO	2010-12-06	FEMALE		No	No	C50.9	8500/3	C50.9	YES	2006	240	NO			0	2	Pre (<6 months since LMP AND no prior bilateral ovariectomy AND not on estrogen replacement)			Fine needle aspiration biopsy		72		TRUE	47.2	LIVING	a6a863d9-b39d-4965-b47f-79a1bcf3c976	08044da0-8cb7-4bf7-bbb6-b80be4fddd8c	Negative	1FB1255E-D9EC-4FE9-BE96-F81271FCCFB6		NO
TCGA-A1-A0SI-01	TCGA-A1-A0SI	52	M0	N1a	Stage IIB	6th	T2		0.331	-19250	1267		0	635	20.9	DiseaseFree	NOT HISPANIC OR LATINO	2011-06-30	FEMALE		No	No	C50.9	8500/3	C50.9	YES	2007	40	NO	YES		1	23				Fine needle aspiration biopsy		138		TRUE	20.9	LIVING	16368c32-2118-4fcf-8693-6c89995e49d8	c5181ae5-bd05-459f-920d-26bd31bd9088	Negative	4CD6BDB7-9629-41C6-8514-7661E3D33A66		NO
TCGA-A1-A0SJ-01	TCGA-A1-A0SJ	39	M0	N1a	Stage IIIA	6th	T3		0.46	-14383	1399		0	416	13.7	DiseaseFree	NOT HISPANIC OR LATINO	2010-12-06	FEMALE		No	No	C50.9	8500/3	C50.9	YES	2006	140	NO			3	19				Core needle biopsy		26		TRUE	13.7	LIVING	a2db9dd1-44d5-48b5-817c-a21a85fadb21	9ec60572-39e4-4a0d-b157-cf0ec726fb1d	Negative	0C0EEC9F-A715-4769-B58C-99D06C3C91F3		NO
TCGA-A1-A0SM-01	TCGA-A1-A0SM	77	M0	N0 (i-)	Stage IIA	6th	T2		0.181	-28198	1115		0	242	7.95	DiseaseFree	NOT HISPANIC OR LATINO	2010-12-06	MALE		No	No	C50.9	8500/3	C50.9	YES	2007	120	NO			0	3				Core needle biopsy		21		TRUE	7.95	LIVING	784de7ac-8424-42eb-83d4-a1bebaa42b97	289f5433-4834-401f-9361-efc8e883e630	Negative	4F047F5B-EF3A-4590-8E7A-D90A52860324		NO
TCGA-A1-A0SN-01	TCGA-A1-A0SN	50	MX	N1	Stage IIA	6th	T1c		0.552	-18401	1091		0	1196	39.3	DiseaseFree	NOT HISPANIC OR LATINO	2011-05-23	FEMALE		No	No	C50.9	8500/3	C50.9	YES	2007	120	NO	YES		4	13	Post (prior bilateral ovariectomy OR >12 mo since LMP with no prior hysterectomy)			Core needle biopsy		39		TRUE	39.3	LIVING	0dc337fa-da8b-42c4-b9a7-fb76d81c161f	62d2a36e-feb1-4084-8111-7ea38a4e3049	Negative	D0269758-EFAE-4EBA-8CCF-4A6CF4D4B35A		NO
TCGA-A1-A0SO-01	TCGA-A1-A0SO	67	M0	N1	Stage IIB	6th	T2		0.77	-24826	1057		0	852	28	DiseaseFree	NOT HISPANIC OR LATINO	2010-12-06	FEMALE		No	No	C50.9	8500/3	C50.9	YES	2007	210	NO			1	9	Post (prior bilateral ovariectomy OR >12 mo since LMP with no prior hysterectomy)			Core needle biopsy				TRUE	28	LIVING	6644fd4e-d2fe-4785-a73c-0f36fcc740e2	710257f0-ac05-4fee-b6a3-9c48ecc65b0e	Negative	6104F94F-BA8F-4435-A839-E1FEA6EFFDF3		NO
TCGA-A1-A0SP-01	TCGA-A1-A0SP	40	M0	N0 (i-)	Stage IIA	6th	T2		0.392	-14954	958		0	584	19.2	DiseaseFree	NOT HISPANIC OR LATINO	2010-12-06	FEMALE			Yes	C50.9	8500/3	C50.9	YES	2007	40	NO			0	3				Fine needle aspiration biopsy		33		TRUE	19.2	LIVING	a9bb8159-32f0-454c-a946-b3286a52b9d5	c0c04ba3-7fdf-47f3-8750-a487639a76df	Negative	01992912-611F-4AA8-8570-B062CBCCAF70		NO
TCGA-A1-A0SQ-01	TCGA-A1-A0SQ	45	MX	N1	Stage IIB	6th	T2		0.109	-16458	967		0	554	18.2	DiseaseFree	NOT HISPANIC OR LATINO	2011-06-30	FEMALE		No	No	C50.9	8500/3	C50.9	YES	2007	200	NO	YES		1	15	Pre (<6 months since LMP AND no prior bilateral ovariectomy AND not on estrogen replacement)			Core needle biopsy		19		TRUE	18.2	LIVING	08de63a2-7b76-43c3-80dc-df748b1d81bc	58d073a2-68b8-4f48-ba5e-020258abef71	Negative	92EE56BF-AAA0-438E-9244-780DBB2D9835		NO
TCGA-A2-A04N-01	TCGA-A2-A04N	66	M0	N0 (i-)	Stage IA		T1c		0.0862	-24155	2850		0	3153	105	DiseaseFree	HISPANIC OR LATINO	2011-01-27	FEMALE		No	No	C50.9	8500/3	C50.9	YES	2002	130	NO		0	0	6	Post (prior bilateral ovariectomy OR >12 mo since LMP with no prior hysterectomy)			Fine needle aspiration biopsy		32		TRUE	105	LIVING	197428f7-bd77-4c5f-8119-87157b5c35b9	b8c9196c-182d-4522-b487-734f9a8f9a78	Negative	45B4B99C-80E6-4AF4-8692-F7EE19D0467A		NO
TCGA-A2-A04Q-01	TCGA-A2-A04Q	48	M0	N0 (i-)	Stage IA		T1		0.0853	-17660	2260		0	1276	78.3	DiseaseFree		2010-08-10	FEMALE		No	No	C50.9	8500/3	C50.9	YES	2004	230	NO		0	0	3	Post (prior bilateral ovariectomy OR >12 mo since LMP with no prior hysterectomy)			Other method, specify:	SKIN BIOPSY	8		TRUE	78.3	LIVING	b5fba77b-1f50-4e71-95b2-566afba4bdd7	e17e273d-6f53-4419-9f0c-1e4e667c5257	Negative	726B60CA-1B1C-440D-82FA-A4C978C4D484		NO
TCGA-A2-A04R-01	TCGA-A2-A04R	36	M0	N0 (i-)	Stage IA		T1		0.264	-13483	2233		0	2365	82.1	DiseaseFree	NOT HISPANIC OR LATINO	2010-10-08	FEMALE		No	No	C50.9	8500/3	C50.9	YES	2004	160	NO		0	0	1	Pre (<6 months since LMP AND no prior bilateral ovariectomy AND not on estrogen replacement)			Core needle biopsy		64		TRUE	82.1	LIVING	f3a058b9-fb7f-4098-8f0e-83c2acfa1ed5	e29fc4e1-4c82-46d7-997c-be59470c7751	Negative	6A97C809-91BB-4E35-9E12-F5F2A58C9D35		NO
TCGA-A2-A04T-01	TCGA-A2-A04T	62	M0	N0 (i-)	Stage IIA		T2		0.694	-22707	1979		0	1950	73.8	DiseaseFree		2010-08-09	FEMALE		No	No	C50.9	8500/3	C50.9	YES	2004	200	NO		0	0	3	Post (prior bilateral ovariectomy OR >12 mo since LMP with no prior hysterectomy)			Core needle biopsy		65		TRUE	73.8	LIVING	b58ad350-5140-4fa8-bc2c-24bca8395f3a	6dd4870f-1ec2-484b-8703-6397d8e67daa	Negative	24D42292-B875-4FAF-8C3A-9834414C3A01		NO
TCGA-A2-A04U-01	TCGA-A2-A04U	47	M0	N0 (i+)	Stage IIA		T2		0.668	-17474	1924		0	671	48.8	DiseaseFree	NOT HISPANIC OR LATINO	2011-01-05	FEMALE		No	No	C50.9	8500/3	C50.9	YES	2004	170	NO		1	0	3	Peri (6-12 months since last menstrual period)			Core needle biopsy		47		TRUE	48.8	LIVING	1c3610f7-e0aa-48d7-9a27-0dbaf6e244f9	e1df2e78-ade5-4ff7-a636-95c79e23b942	Negative	B14456B1-4992-492D-AFB5-4F975F20A277		NO
TCGA-A2-A04W-01	TCGA-A2-A04W	50	M0	N1mi	Stage IIB		T2		0.107	-18345	1630		0	1918	64	DiseaseFree	NOT HISPANIC OR LATINO	2011-01-05	FEMALE	Apocrine	No	No	C50.9	8401/3	C50.9	YES	2005	420	NO			1	19	Pre (<6 months since LMP AND no prior bilateral ovariectomy AND not on estrogen replacement)			Core needle biopsy		81		TRUE	64	LIVING	00807dae-9f4a-4fd1-aac2-82eb11bf2afb	699d9e14-0968-4773-b077-17db941f5c38	Negative	84CA9DDD-36CA-466E-A74C-C7FB03E7C9E4		NO
TCGA-A2-A04X-01	TCGA-A2-A04X	34	M0	N0 (i-)	Stage IIA		T2		0.243	-12642	1390		0	1349	55.4	DiseaseFree		2010-08-09	FEMALE		No	No	C50.9	8500/3	C50.9	YES	2006	180	NO		0	0	3	Pre (<6 months since LMP AND no prior bilateral ovariectomy AND not on estrogen replacement)			Core needle biopsy		19		TRUE	55.4	LIVING	733a2a0f-b37a-4b81-b49e-3c0f30d1eb37	abff5667-7ef4-46c1-ad34-ceabc27e7992	Negative	F114D078-5F03-47F8-82AE-B8A21C2F9D31		NO
TCGA-A2-A04Y-01	TCGA-A2-A04Y	53	M0	N1mi	Stage IIB		T2		0.147	-19533	756		0	764	36.1	DiseaseFree		2010-08-09	FEMALE		No	No	C50.9	8500/3	C50.9	YES	2008	220	NO		0	1	13	Post (prior bilateral ovariectomy OR >12 mo since LMP with no prior hysterectomy)			Core needle biopsy		46		TRUE	36.1	LIVING	9ce7ce09-4409-4fa3-9f78-b2b24716f860	7cd3890a-bac7-42d0-a615-4b0f862200b8	Negative	E4F7064C-9D81-49B5-9992-898155B3F11E		NO
TCGA-A2-A0CK-01	TCGA-A2-A0CK	60	M0	N2a	Stage IIIA	7th	T3		0.101	-22094	3080		0	3820	125	DiseaseFree	NOT HISPANIC OR LATINO	2012-05-21	FEMALE		No	No	C50.9	8520/3	C50.9	YES	2001	230	NO	YES		4	20	Post (prior bilateral ovariectomy OR >12 mo since LMP with no prior hysterectomy)			Excisional Biopsy		12		TRUE	125	LIVING	5ACA16CA-4516-4E27-8249-6914029A7EBF	D22E0F16-8D28-467D-AB10-2DD72F7EAB42	Positive	B065FC65-CD33-4878-AE2C-7E8C04F5ECAB		NO
TCGA-A2-A0CL-01	TCGA-A2-A0CL	37	M0	N2a	Stage IIIA		T3		0.0591	-13556	1552		0	1827	64.5	DiseaseFree	NOT HISPANIC OR LATINO	2011-01-28	FEMALE		No	No	C50.9	8500/3	C50.9	YES	2006	230	NO		0	9	14	Pre (<6 months since LMP AND no prior bilateral ovariectomy AND not on estrogen replacement)			Core needle biopsy		16		TRUE	64.5	LIVING	5c8983f2-9788-4dfa-971c-3ec457b6166e	73cb9fe3-e820-42ef-af60-acbf07ed9f1d	Positive	17950062-E052-4FC2-A437-A17669B4DD01		NO
TCGA-A2-A0CP-01	TCGA-A2-A0CP	60	M0	N0 (i-)	Stage IA		T1c		0.087	-22133	2445		0	2495	92.4	DiseaseFree	NOT HISPANIC OR LATINO	2010-09-08	FEMALE		No	No	C50.9	8500/3	C50.9	YES	2003	160	NO		0	0	2	Post (prior bilateral ovariectomy OR >12 mo since LMP with no prior hysterectomy)			Core needle biopsy		75		TRUE	92.4	LIVING	fe15c48b-116d-461e-9b40-68514730fd18	80105f2a-438a-4d44-947d-3f5a50d6cab0	Negative	DAB9A2B8-FCE7-4FF4-BAC4-4D2A04D7A43B		NO
TCGA-A2-A0CQ-01	TCGA-A2-A0CQ	62	M0	N0 (i-)	Stage IA		T1		0.12	-22810	2310		0	2393	88.5	DiseaseFree	NOT HISPANIC OR LATINO	2010-08-10	FEMALE		No	No	C50.9	8500/3	C50.9	YES	2003	210	NO		0	0	1	Post (prior bilateral ovariectomy OR >12 mo since LMP with no prior hysterectomy)			Core needle biopsy		25		TRUE	88.5	LIVING	ab34a9a2-d72d-4106-94fb-118844b1b60b	28d6a08d-f73d-4981-882c-aac092fdebb9	Positive	964DFAC8-91EC-4C0E-B499-3ED5F2D70096		NO
TCGA-A2-A0CR-01	TCGA-A2-A0CR	54	M0	N0	Stage IIB	7th	T3		2.866e-05	-20075	2191		0	2955	108	DiseaseFree	NOT HISPANIC OR LATINO	2012-06-05	FEMALE		No	No	C50.9	8520/3	C50.9	YES	2004	280	NO	YES	0	0	16	Post (prior bilateral ovariectomy OR >12 mo since LMP with no prior hysterectomy)			Core needle biopsy		91		TRUE	108	LIVING	4CF0F639-7940-48B6-8EA1-2A3494097CDB	7D3DEA42-F18F-4CF6-973D-EA2BAE39BA38	Close	A3167E2D-3588-41D4-99AA-6DCB660D55A4		NO
TCGA-A2-A0CS-01	TCGA-A2-A0CS	73	M1	N3a	Stage IV		T4b		0.197	-26817	2030		0	2298	75.5	DiseaseFree	NOT HISPANIC OR LATINO	2011-01-27	FEMALE		No	No	C50.9	8500/3	C50.9	YES	2004	220	NO		0	12	15	Post (prior bilateral ovariectomy OR >12 mo since LMP with no prior hysterectomy)	Other, specify	Ovary	Other method, specify:	Skin biopsy	26		TRUE	75.5	LIVING	d071c16b-7cee-45ed-8ec9-612418143815	54fffa7d-7d20-4ce4-8fe0-29372a6f3c82	Positive	A985FB5C-9E91-40E1-864E-CEA887B3866D		NO
TCGA-A2-A0CT-01	TCGA-A2-A0CT	71	M0	N0 (i-)	Stage IIA		T2		0.706	-25959	1931		0	1918	75.2	DiseaseFree	NOT HISPANIC OR LATINO	2010-09-09	FEMALE		No	No	C50.9	8500/3	C50.9	YES	2005	190	NO		0	0	2	Post (prior bilateral ovariectomy OR >12 mo since LMP with no prior hysterectomy)			Core needle biopsy		58		TRUE	75.2	LIVING	378778d2-b331-4867-a93b-c64028c8b4c7	3490858a-b2ef-4700-91ea-5e71c71cff67	Negative	FDF38AA6-DC65-4043-8277-71BAE47902B1		NO
TCGA-A2-A0CV-01	TCGA-A2-A0CV	41	M0	N1a	Stage IIB		T2		0.614	-15289	1574		0	1870	63.4	DiseaseFree	NOT HISPANIC OR LATINO	2011-01-28	FEMALE		No	No	C50.9	8500/3	C50.9	YES	2005	310	NO		0	4	18	Post (prior bilateral ovariectomy OR >12 mo since LMP with no prior hysterectomy)			Core needle biopsy		19		TRUE	63.4	LIVING	ad7fcc89-82a3-48aa-8461-581c1a857677	bb83d6d7-e5e4-49cb-a533-bdf2fb330bae	Negative	FBDDD9EE-0A5C-4CAB-9EB3-48B6431A9A84		NO
TCGA-A2-A0CW-01	TCGA-A2-A0CW	67	M0	N1a	Stage IIB		T2		0.308	-24541	1533		0	1750	64	DiseaseFree	NOT HISPANIC OR LATINO	2011-01-28	FEMALE		No	No	C50.9	8500/3	C50.9	YES	2006	290	NO		0	2	19	Post (prior bilateral ovariectomy OR >12 mo since LMP with no prior hysterectomy)			Core needle biopsy		48		TRUE	64	LIVING	32efa6e8-6b19-480a-9d04-ace02e93318a	9cd3fc34-5380-4318-87fa-ccff0dbea879	Negative	7D1C2CD8-9842-48AC-BB16-897E2A45B88D		NO
TCGA-A2-A0CX-01	TCGA-A2-A0CX	52	M0	N0 (i-)	Stage IIA		T2		0.359	-19152	1316		0	1303	56.8	DiseaseFree	NOT HISPANIC OR LATINO	2010-09-10	FEMALE		No	No	C50.9	8500/3	C50.9	YES	2006	560	NO		0	0	2	Pre (<6 months since LMP AND no prior bilateral ovariectomy AND not on estrogen replacement)			Core needle biopsy		150		TRUE	56.8	LIVING	c744fc13-3aca-4245-9e24-abd368cc8bef	d3c85f76-56ed-4f64-9edb-9cdf80526e33	Negative	28AFD5DD-B607-4837-819F-688C9218ED06		NO
TCGA-A2-A0CY-01	TCGA-A2-A0CY	63	M0	N1	Stage IIB		T2			-23229	1274		0	1288	55	DiseaseFree	NOT HISPANIC OR LATINO	2010-09-10	FEMALE		No	No	C50.9	8500/3	C50.9	YES	2006	220	NO		0	1	22	Post (prior bilateral ovariectomy OR >12 mo since LMP with no prior hysterectomy)			Core needle biopsy				TRUE	55	LIVING	757df7b0-4774-4493-98bf-999ded9ac86e	673cf36a-0405-4671-a76b-f0607d56beaf	Negative	CB780DE7-E98C-4F7E-9487-8F25FE80DC21		NO
TCGA-A2-A0CZ-01	TCGA-A2-A0CZ	46	M0	N0 (i-)	Stage IIA		T2			-17026	1204		0	1339	53.1	DiseaseFree	NOT HISPANIC OR LATINO	2010-09-14	FEMALE		No	No	C50.9	8500/3	C50.9	YES	2007	240	NO		0	0	2	Peri (6-12 months since last menstrual period)			Core needle biopsy		15		TRUE	53.1	LIVING	9f93ea0a-1687-44e0-9e8a-eeb4097d471c	aa1e0129-d008-4648-8098-24f1981bc386	Positive	57153075-9055-4D7E-9CD6-9167D165E860		NO
TCGA-A2-A0D0-01	TCGA-A2-A0D0	60	M0	N0 (i-)	Stage IIA		T2		0.706	-22115	720		0	643	21.1	DiseaseFree	NOT HISPANIC OR LATINO	2010-09-16	FEMALE		No	No	C50.9	8500/3	C50.9	YES	2008	500	NO		0	0	8	Post (prior bilateral ovariectomy OR >12 mo since LMP with no prior hysterectomy)			Core needle biopsy		48		TRUE	21.1	LIVING	324bcba2-f6a4-45a6-807c-215bdffcca21	7fd5702e-2d7b-4b79-b2d8-5ca4ca33cf65	Negative	D8B44020-EC34-4788-B7FB-790B9C12D886		NO
TCGA-A2-A0D1-01	TCGA-A2-A0D1	76	M0	N0 (i-)	Stage IIA		T2		0.261	-28084	637		0	786	34.5	DiseaseFree	NOT HISPANIC OR LATINO	2010-09-21	FEMALE		No	No	C50.9	8500/3	C50.9	YES	2008	340	NO		0	0	2	Post (prior bilateral ovariectomy OR >12 mo since LMP with no prior hysterectomy)			Core needle biopsy		54		TRUE	34.5	LIVING	084c6aec-94f7-4090-8f3f-59fa9e89721a	12ece355-f1d0-446c-84e9-0aed3e6d29f8	Negative	5DFA7970-3F68-4FC3-B2BA-5A42E866ECC3		NO
TCGA-A2-A0D2-01	TCGA-A2-A0D2	45	M0	N0 (i+)	Stage IIA		T2		0.502	-16623	614		0	761	33.7	DiseaseFree	NOT HISPANIC OR LATINO	2010-09-16	FEMALE		No	No	C50.9	8500/3	C50.9	YES	2008	330	NO		4	0	5	Pre (<6 months since LMP AND no prior bilateral ovariectomy AND not on estrogen replacement)			Core needle biopsy		61		TRUE	33.7	LIVING	99e32c59-aa73-43fa-88c9-399ddadb2c72	72439e36-3c17-4a90-b3e1-8f6ccfd3dcd4	Negative	B0DE3388-7826-40D3-ADEE-0B25FE201F4A		NO
TCGA-A2-A0D3-01	TCGA-A2-A0D3	42	M0	N0 (i-)	Stage IA		T1c		0.111	-15524	545		0	736	28.8	DiseaseFree	NOT HISPANIC OR LATINO	2011-01-28	FEMALE		No	No	C50.9	8500/3	C50.9	YES	2008	420	NO		0	0	1	Post (prior bilateral ovariectomy OR >12 mo since LMP with no prior hysterectomy)			Core needle biopsy		19		TRUE	28.8	LIVING	4a16429b-884f-4c95-8683-feeedf0d6a55	f71ea58f-a4b4-464c-a276-92747efcc0b9	Negative	5C563F73-3793-4902-ACBB-82F432AED592		NO
TCGA-A2-A0D4-01	TCGA-A2-A0D4	37	M0	N1a	Stage IIB		T2		0.386	-13805	384		0	496	25.2	DiseaseFree	NOT HISPANIC OR LATINO	2010-09-21	FEMALE		No	No	C50.9	8500/3	C50.9	YES	2009	220	NO		0	1	23	Pre (<6 months since LMP AND no prior bilateral ovariectomy AND not on estrogen replacement)			Core needle biopsy		25		TRUE	25.2	LIVING	75113445-d2d6-44a0-866c-c9175e6d214b	ace39ef3-1b5e-4ad2-a20d-62957e524281	Negative	990F5885-8EDD-42A2-AEFE-9DEE3E95A0B1		NO
TCGA-A2-A0EM-01	TCGA-A2-A0EM	73	M0	N0 (i-)	Stage IA		T1		0.102	-26845	2696		0	2758	102	DiseaseFree	NOT HISPANIC OR LATINO	2010-09-06	FEMALE		No	No	C50.9	8500/3	C50.9	YES	2002	20	NO		0	0	1	Post (prior bilateral ovariectomy OR >12 mo since LMP with no prior hysterectomy)			Core needle biopsy		27		TRUE	102	LIVING	2fdfd287-d13c-4910-9788-73987d45908a	0d9139aa-d829-4ac9-8a65-822dcf79971c	Negative	454CB5E9-3778-4666-9CED-913E08CB3615		NO
TCGA-A2-A0EN-01	TCGA-A2-A0EN	70	M0	N0 (i+)	Stage IIA		T2		0.221	-25771	2348		0	2516	89.3	DiseaseFree	NOT HISPANIC OR LATINO	2010-10-08	FEMALE		No	No	C50.9	8520/3	C50.9	YES	2003	110	NO		1	0	4	Post (prior bilateral ovariectomy OR >12 mo since LMP with no prior hysterectomy)			Excisional Biopsy		27		TRUE	89.3	LIVING	5e670fec-8992-44bf-8657-f7f9a272306b	c59fa5bd-0b6d-41d5-83ef-7766f0241d70	Negative	8169AA00-E396-4A3E-A91C-F67B1F0B8E3E		NO
TCGA-A2-A0EO-01	TCGA-A2-A0EO	54	M0	N0 (i-)	Stage IA		T1		0.251	-19880	2331		0	2181	80.2	DiseaseFree	NOT HISPANIC OR LATINO	2010-08-10	FEMALE		No	No	C50.9	8500/3	C50.9	YES	2003	200	NO		0	0	3	Peri (6-12 months since last menstrual period)			Core needle biopsy		23		TRUE	80.2	LIVING	bf88ddf5-a6d4-498c-bf7f-db9bfabff72d	bd7e34c8-d477-4caf-a44d-aa9a3a4bf7d4	Close	61BC91AE-CD06-432D-BCBA-6FAE2209C610		NO
TCGA-A2-A0EP-01	TCGA-A2-A0EP	56	M0	N0 (i+)	Stage I	6th	T1		1.216e-05	-20585	2198		0	3021	108	DiseaseFree	NOT HISPANIC OR LATINO	2012-08-16	FEMALE		No	No	C50.9	8520/3	C50.9	YES	2004	560	NO	YES	1	0	1	Post (prior bilateral ovariectomy OR >12 mo since LMP with no prior hysterectomy)			Core needle biopsy		3	NO	TRUE	108	LIVING	670F5022-5066-48F1-8472-5670129A1E0F	153D5E35-20A4-40F8-901A-D7208FA2D3D8	Negative	F76120C1-B2B2-46EE-AAE1-57B05D258ED1	YES	NO
TCGA-A2-A0EQ-01	TCGA-A2-A0EQ	64	M0	N0 (i-)	Stage IIA		T2		0.254	-23543	2038		0	2053	79.7	DiseaseFree	NOT HISPANIC OR LATINO	2010-08-11	FEMALE		No	No	C50.9	8500/3	C50.9	YES	2004	600	NO		0	0	2	Post (prior bilateral ovariectomy OR >12 mo since LMP with no prior hysterectomy)			Core needle biopsy		67		TRUE	79.7	LIVING	2192c1db-4718-4254-ba42-3ae7f30ad5a8	63792ecf-4f55-4eb5-bfbc-78accb4f104a	Positive	60569C8B-7209-4A3F-A177-F337085E9146		NO
TCGA-A2-A0ER-01	TCGA-A2-A0ER	63	M0	N1mi	Stage IB		T1c		0.0756	-23021	1862		0	1903	74.3	DiseaseFree	NOT HISPANIC OR LATINO	2010-08-13	FEMALE		No	No	C50.9	8500/3	C50.9	YES	2005	300	NO		0	1	14	Post (prior bilateral ovariectomy OR >12 mo since LMP with no prior hysterectomy)			Core needle biopsy		20		TRUE	74.3	LIVING	7455d832-ad66-40df-85d7-3a7051c4498d	5c703f38-38a5-4543-a964-88cf1d5ba2f1	Positive	A5D94D02-5423-4055-96E3-B5AA5799DC02		NO
TCGA-A2-A0ES-01	TCGA-A2-A0ES	52	M0	N0 (i-)	Stage IIA		T2		0.005626	-19160	756		0	1001	37	DiseaseFree	NOT HISPANIC OR LATINO	2011-01-05	FEMALE		No	No	C50.9	8520/3	C50.9	YES	2008	460	NO		0	0	1	Post (prior bilateral ovariectomy OR >12 mo since LMP with no prior hysterectomy)			Core needle biopsy		3		TRUE	37	LIVING	a2934508-3daf-49e2-b14f-ed9b7693f96f	14e1cd4b-0d60-4202-981d-7e1e02a17006	Negative	6860A718-FAAB-44A1-A3C1-E4A9EC1ECB05		NO
TCGA-A2-A0ET-01	TCGA-A2-A0ET	58	M0	N2a	Stage IIIA		T2		0.508	-21464	674		0	807	35	DiseaseFree	NOT HISPANIC OR LATINO	2010-09-20	FEMALE		No	No	C50.9	8500/3	C50.9	YES	2008	890	NO		0	5	15	Post (prior bilateral ovariectomy OR >12 mo since LMP with no prior hysterectomy)			Core needle biopsy		23		TRUE	35	LIVING	96f23d8a-be0f-4925-ba00-805dc293414c	a7e04cc7-3f4c-4986-a336-8083e5653754	Negative	E9D3FFF1-5FB2-4F17-9C1D-D9775E3CC5AC		NO
TCGA-A2-A0EU-01	TCGA-A2-A0EU	79	M0	N0 (i-)	Stage IA		T1c		0.517	-29144	644		0	733	34.3	DiseaseFree	NOT HISPANIC OR LATINO	2010-08-11	FEMALE		No	No	C50.9	8500/3	C50.9	YES	2008	610	NO		0	0	1	Post (prior bilateral ovariectomy OR >12 mo since LMP with no prior hysterectomy)			Core needle biopsy		33		TRUE	34.3	LIVING	c0427237-b476-4af4-b664-7bd479922ea5	69dbb2ae-3f19-4c29-9c24-810ae60312f3	Positive	42649B9A-29D4-4D05-A78C-AC801792ADEB		NO
TCGA-A2-A0EV-01	TCGA-A2-A0EV	80	M0	N0 (i-)	Stage IA		T1c		0.209	-29285	590		0	545	31.8	DiseaseFree	NOT HISPANIC OR LATINO	2010-08-11	FEMALE		No	No	C50.9	8500/3	C50.9	YES	2008	960	NO		0	0	6	Post (prior bilateral ovariectomy OR >12 mo since LMP with no prior hysterectomy)			Core needle biopsy		51		TRUE	31.8	LIVING	7032ec9c-e96b-4642-a7b6-d0aee7a3add2	bf0f55ac-2f35-4f8b-a1d9-c4e283fc7365	Negative	2A62DD22-EFE6-48CD-8BE6-59B08168F78A		NO
TCGA-A2-A0EW-01	TCGA-A2-A0EW	53	M0	N3a	Stage IIIC		T1b		0.0724	-19413	542		0	770	29.7	DiseaseFree	NOT HISPANIC OR LATINO	2011-01-05	FEMALE		No	No	C50.9	8520/3	C50.9	YES	2008	1710	NO		0	26		Post (prior bilateral ovariectomy OR >12 mo since LMP with no prior hysterectomy)			Core needle biopsy		11		TRUE	29.7	LIVING	8d5fe6e8-d2cc-481f-a6a1-9cb6e7982cde	84ff236c-bc58-4797-9a34-da53eb1620dc	Positive	2620E5E7-ED7D-4F04-A8AF-1499E9711E8A		NO
TCGA-A2-A0EX-01	TCGA-A2-A0EX	46	M0	N0 (i+)	Stage IIB		T3		0.1	-16858	468		0	550	24.7	DiseaseFree	NOT HISPANIC OR LATINO	2010-08-13	FEMALE		No	No	C50.9	8520/3	C50.9	YES	2009	650	NO		1	0	1	Post (prior bilateral ovariectomy OR >12 mo since LMP with no prior hysterectomy)			Core needle biopsy		25		TRUE	24.7	LIVING	9d8702e1-1a36-4bca-85ab-5f11d58d7953	c8e05740-9d67-4e06-a30f-4298b6523a5a	Positive	5B82545F-2636-4A8A-88DD-1B387DE678FF		NO
TCGA-A2-A0EY-01	TCGA-A2-A0EY	62	M0	N1a	Stage IIB		T2		0.639	-22872	358		0	485	24.1	DiseaseFree	NOT HISPANIC OR LATINO	2010-09-21	FEMALE		No	No	C50.9	8500/3	C50.9	YES	2009	580	NO		0	1	23	Post (prior bilateral ovariectomy OR >12 mo since LMP with no prior hysterectomy)			Core needle biopsy		141		TRUE	24.1	LIVING	d67cd793-2931-429a-9084-2f3c4c8be7ad	2a3e4dbb-aaff-4b14-bbed-f2d7cf0f8fa3	Negative	61462D57-DF98-4F89-BAEF-E8156A47E2DD		NO
TCGA-A2-A0ST-01	TCGA-A2-A0ST	62	M0	N1a	Stage IIA		T1c		0.0109	-22922	2597		0	1643	99.1	DiseaseFree	NOT HISPANIC OR LATINO	2010-11-09	FEMALE		No	No	C50.9	8500/3	C50.9	YES	2003	210	NO		0	3	9	Post (prior bilateral ovariectomy OR >12 mo since LMP with no prior hysterectomy)			Excisional Biopsy		4		TRUE	99.1	LIVING	12d31787-e54d-4729-ace8-9141043c92b8	8da89b04-df25-4ed7-9d9a-e6c9478784e7	Negative	1E8B978E-3D1B-46E8-80EE-3A11EE571CEC		NO
TCGA-A2-A0SU-01	TCGA-A2-A0SU	66	M0	N0 (i+)	Stage IIA		T2		0.118	-24219	1317		0	1352	54.6	DiseaseFree	NOT HISPANIC OR LATINO	2010-11-17	FEMALE		No	No	C50.9	8500/3	C50.9	YES	2006	380	NO		1	0	7	Post (prior bilateral ovariectomy OR >12 mo since LMP with no prior hysterectomy)			Core needle biopsy		17		TRUE	54.6	LIVING	c632675e-e8af-43cd-8744-5be3754c1c14	46b0a695-f283-4623-a78b-954753e8ee62	Negative	BC75790C-FBC7-4897-B228-762245C48740		NO
TCGA-A2-A0SY-01	TCGA-A2-A0SY	62	M0	N1	Stage IIIA		T3		0.104	-22928	1083		0	1154	44.3	DiseaseFree	NOT HISPANIC OR LATINO	2010-11-12	FEMALE		No	No	C50.9	8520/3	C50.9	YES	2007	510	NO		0	1	14	Post (prior bilateral ovariectomy OR >12 mo since LMP with no prior hysterectomy)			Core needle biopsy		97		TRUE	44.3	LIVING	dc696e3c-f448-468f-a576-f4429be0338a	759a1619-0432-4988-8a6f-5a0ef0956f87	Negative	8E6902A6-A673-46CC-9AEB-3A71EF11099F		NO
TCGA-A2-A0T0-01	TCGA-A2-A0T0	59	M0	N1	Stage IIB		T2		0.453	-21575	268		0	337	17.5	DiseaseFree	NOT HISPANIC OR LATINO	2010-11-12	FEMALE		No	No	C50.9	8500/3	C50.9	YES	2009	190	NO		0	2	14	Post (prior bilateral ovariectomy OR >12 mo since LMP with no prior hysterectomy)			Core needle biopsy		135		TRUE	17.5	LIVING	95c53f69-0f05-4348-822a-571f3d757001	e240d339-c042-42dc-b97a-d1effcac44b7	Negative	6F5EBE67-0A25-4B20-A1F6-9CE6C4FF4096		NO
TCGA-A2-A0T1-01	TCGA-A2-A0T1	55	M0	N3	Stage IIIC		T3		0.187	-20227	233		0	323	17.1	DiseaseFree	NOT HISPANIC OR LATINO	2010-11-12	FEMALE		No	No	C50.9	8500/3	C50.9	YES	2009	230	NO		0	10	10	Post (prior bilateral ovariectomy OR >12 mo since LMP with no prior hysterectomy)			Core needle biopsy		12		TRUE	17.1	LIVING	02bed00f-bef7-4fb7-b243-540354990e45	c90925f3-2126-478f-b0d4-f3b2c50cfbf9	Negative	7546B7FB-1976-4994-AFB7-6270382D44D7		NO
TCGA-A2-A0T3-01	TCGA-A2-A0T3	37	M0	N1mi	Stage IB	7th	T1c		0.553	-13680	303		0	456	18.7	DiseaseFree	NOT HISPANIC OR LATINO	2011-02-21	FEMALE		No	No	C50.9	8500/3	C50.9	YES	2009	270	NO	YES	0	2	13	Pre (<6 months since LMP AND no prior bilateral ovariectomy AND not on estrogen replacement)			Core needle biopsy		23		TRUE	18.7	LIVING	058dcb78-bed1-40c3-a6c2-a0cc40065531	78f8b01e-292f-4131-a3ef-4f9faec7913a	Positive	E339A88E-3B39-465A-9545-FBA4F79727CC		NO
TCGA-A2-A0T4-01	TCGA-A2-A0T4	62	M0	N0 (i-)	Stage IIA		T2		0.221	-22849	303		0	395	20.5	DiseaseFree	NOT HISPANIC OR LATINO	2010-11-17	FEMALE		No	No	C50.9	8520/3	C50.9	YES	2009	1500	NO		0	0	2	Post (prior bilateral ovariectomy OR >12 mo since LMP with no prior hysterectomy)			Core needle biopsy		26		TRUE	20.5	LIVING	b0f8d698-a30e-4d8d-b0a2-a5a01fac8406	36ccb542-78a6-4960-8d49-fa02e08fd36f	Negative	5B685F7F-917D-41BA-A7AB-D0E15D457BC5		NO
TCGA-A2-A0T5-01	TCGA-A2-A0T5	39	M0	N0 (i-)	Stage IIA		T2		0.115	-14503	263		0	321	17.4	DiseaseFree	NOT HISPANIC OR LATINO	2010-11-09	FEMALE		No	No	C50.9	8500/3	C50.9	YES	2009	1740	NO		0	0	4	Pre (<6 months since LMP AND no prior bilateral ovariectomy AND not on estrogen replacement)			Core needle biopsy		1080		TRUE	17.4	LIVING	36d77496-99f8-4911-ba7c-89fae32662aa	bbf837cc-d336-45bc-9024-a018a667f8ec	Negative	7B1E6EEB-3B61-4CE8-B695-ED11C2EF169F		NO
TCGA-A2-A0T6-01	TCGA-A2-A0T6	50	M0	N0 (i-)	Stage IIB		T3		0.116	-18334	343		0	344	18.9	DiseaseFree	NOT HISPANIC OR LATINO	2010-11-17	FEMALE		No	No	C50.9	8520/3	C50.9	YES	2009	1020	NO		0	0	3	Pre (<6 months since LMP AND no prior bilateral ovariectomy AND not on estrogen replacement)			Core needle biopsy		92		TRUE	18.9	LIVING	08306ede-e74b-4be9-b768-7fd98647b6ac	f05204c8-8301-4117-b826-b5fa194d28d2	Negative	377F7050-F900-4345-A326-568F00050BC3		NO
TCGA-A2-A0T7-01	TCGA-A2-A0T7	51	M0	N0 (i+)	Stage IIA		T2		0.342	-18756	280		0	397	20.7	DiseaseFree	NOT HISPANIC OR LATINO	2010-11-17	FEMALE		No	No	C50.9	8500/3	C50.9	YES	2009	990	NO		1	0	2	Pre (<6 months since LMP AND no prior bilateral ovariectomy AND not on estrogen replacement)			Core needle biopsy		17		TRUE	20.7	LIVING	43d5632e-7272-4aad-9496-7f5a99671223	dd8ebcff-9598-45db-b762-7ef446159e52	Positive	383EC600-FBF3-4F91-8FAC-41E3DDE6589E		NO
TCGA-A2-A0YD-01	TCGA-A2-A0YD	63	M0	N0 (i+)	Stage IIB		T3		0.0935	-23021	572		0	550	25.3	DiseaseFree	NOT HISPANIC OR LATINO	2010-12-08	FEMALE		No	No	C50.9	8520/3	C50.9	YES	2009	740	NO		1	0	2	Post (prior bilateral ovariectomy OR >12 mo since LMP with no prior hysterectomy)			Core needle biopsy		43		TRUE	25.3	LIVING	2c6adb12-380d-4710-a7e6-93d5a0e53289	08add75d-f706-458a-a6a8-41da7e07af19	Negative	10DA3573-BD53-4579-AD90-E770CEF08498		NO
TCGA-A2-A0YE-01	TCGA-A2-A0YE	48	M0	N1a	Stage IIB		T2		0.781	-17727	238		0	253	18.2	DiseaseFree	NOT HISPANIC OR LATINO	2010-12-10	FEMALE		No	No	C50.9	8500/3	C50.9	YES	2010	240	NO			1	19	Post (prior bilateral ovariectomy OR >12 mo since LMP with no prior hysterectomy)			Core needle biopsy		34		TRUE	18.2	LIVING	84a88e8d-1e65-4b88-aae6-bf4c7a7e4c33	c8426c95-e975-4a7e-9943-f5c513dd95ef	Negative	C58701EF-98C4-448E-978C-B39D125CC7E8		NO
TCGA-A2-A0YF-01	TCGA-A2-A0YF	67	M0	N0 (i+)	Stage IA		T1b		0.123	-24660	343		0	289	15.4	DiseaseFree	NOT HISPANIC OR LATINO	2010-12-02	FEMALE		No	No	C50.9	8500/3	C50.4	YES	2009	600	NO		1	0	1	Post (prior bilateral ovariectomy OR >12 mo since LMP with no prior hysterectomy)			Core needle biopsy		14		TRUE	15.4	LIVING	ae8c77fe-e6c8-44d5-8265-4a38c637bbef	2b721ce6-b620-4216-9846-c82543880bb3	Negative	C4C7D190-F0EC-4A70-8136-534EA3419217		NO
TCGA-A2-A0YG-01	TCGA-A2-A0YG	63	M0	N3a	Stage IIIC		T2		0.367	-23058	329		0	404	21.9	DiseaseFree	NOT HISPANIC OR LATINO	2011-01-03	FEMALE		No	No	C50.9	8500/3	C50.9	YES	2009	1530	NO			14	18	Post (prior bilateral ovariectomy OR >12 mo since LMP with no prior hysterectomy)			Core needle biopsy		38		TRUE	21.9	LIVING	c0892598-1f7b-4f23-9cd8-731f797753d5	5006c942-bc9a-41cb-8674-2341b4e66230	Negative	B3D6A0F7-5E3C-4921-8399-6458E5222CC5		NO
TCGA-A2-A0YH-01	TCGA-A2-A0YH	53	M0	N2a	Stage IIIA		T2		0.315	-19596	321		0	379	21.6	DiseaseFree	NOT HISPANIC OR LATINO	2010-12-14	FEMALE		No	No	C50.9	8500/3	C50.9	YES	2009	480	NO		0	5	28	Post (prior bilateral ovariectomy OR >12 mo since LMP with no prior hysterectomy)			Core needle biopsy		46		TRUE	21.6	LIVING	298d33da-15af-48cb-b30f-eaf54e7baa43	835ef481-0c0c-4621-9111-e23d63ca9d7c	Negative	0C344CD7-6FAB-462B-9A8E-75B720F2D626		NO
TCGA-A2-A0YI-01	TCGA-A2-A0YI	62	M0	N0 (i+)	Stage IA		T1c		0.189	-22961	303		0	358	14.5	DiseaseFree	NOT HISPANIC OR LATINO	2010-12-14	FEMALE		No	No	C50.9	8522/3	C50.9	YES	2009	340	NO		1	0	3	Post (prior bilateral ovariectomy OR >12 mo since LMP with no prior hysterectomy)			Core needle biopsy		9		TRUE	14.5	LIVING	72cd1b17-d349-4551-83f7-3062ce9db865	f549267b-0932-45f0-b7e6-c4a42cac50c8	Negative	CEFD12BB-1AF7-400D-8A84-49650DFDD8A5		NO
TCGA-A2-A0YK-01	TCGA-A2-A0YK	61	M0	N0 (i-)	Stage IIA		T2		0.106	-22625	280		0	334	19.3	DiseaseFree	NOT HISPANIC OR LATINO	2010-12-28	FEMALE		No	No	C50.9	8520/3	C50.9	YES	2009	620	NO		0	0	3	Post (prior bilateral ovariectomy OR >12 mo since LMP with no prior hysterectomy)			Core needle biopsy		137		TRUE	19.3	LIVING	8f34cb4c-5798-47a0-89a1-f0ee26a8ae93	35276e2e-eb29-47be-88ab-3822b82153ea	Close	C3B5F075-864A-4D8B-B0CB-1B1FA28ACF4F		NO
TCGA-A2-A0YL-01	TCGA-A2-A0YL	48	M0	N2a	Stage IIIA		T3		0.104	-17702	205		0	268	14.6	DiseaseFree	NOT HISPANIC OR LATINO	2010-12-27	FEMALE		No	No	C50.9	8520/3	C50.9	YES	2010	730	NO		0	4	29	Pre (<6 months since LMP AND no prior bilateral ovariectomy AND not on estrogen replacement)			Core needle biopsy		8		TRUE	14.6	LIVING	b205c89f-af62-4186-acad-ed23d243fa98	905c8468-92b3-4e58-8445-6692775c7fde	Negative	AB083371-A2AB-4F57-8FBF-0DB2C91CEDDE		NO
TCGA-A2-A0YM-01	TCGA-A2-A0YM	67	M0	N0 (i-)	Stage IIA		T2		0.434	-24831	691		0	662	31.7	DiseaseFree	NOT HISPANIC OR LATINO	2010-12-08	FEMALE		No	No	C50.9	8500/3	C50.9	YES	2008	360	NO		0	0	5	Post (prior bilateral ovariectomy OR >12 mo since LMP with no prior hysterectomy)			Core needle biopsy		51		TRUE	31.7	LIVING	5cbf0aea-ebb4-4005-bdd5-14ef2dc6826c	27ac43e4-c348-4f83-97f5-cc0f4a87b670	Negative	E1D8F2CB-25F1-49E0-92D3-132DCA8FD533		NO
TCGA-A2-A1FV-01	TCGA-A2-A1FV	74	M0	N0 (i+)	Stage IIB	7th	T3		0.4	-27287	372		0	461	23.5	DiseaseFree	NOT HISPANIC OR LATINO	2011-05-26	FEMALE		No	No	C50.9	8520/3	C50.9	YES	2010	150	NO	YES	1	0	2	Post (prior bilateral ovariectomy OR >12 mo since LMP with no prior hysterectomy)			Core needle biopsy		31		TRUE	23.5	LIVING	cd0c96a4-6414-4efb-879b-7408b62ed5b6	1624f434-259b-4782-afe1-7ac3d13d7807	Negative	074223E9-5E1C-47E8-BE40-1C4442CAE9F0		YES
TCGA-A2-A1FW-01	TCGA-A2-A1FW	62	M0	N2a	Stage IIIA	7th	T3		0.606	-22779	198		0	221	17.4	DiseaseFree	NOT HISPANIC OR LATINO	2011-05-11	FEMALE		No	No	C50.9	8500/3	C50.9	YES	2010	640	NO	YES	0	5	19	Post (prior bilateral ovariectomy OR >12 mo since LMP with no prior hysterectomy)			Core needle biopsy		43		TRUE	17.4	LIVING	54883111-d475-4515-ba3f-fece8a71e79e	0dfe13f0-e1f5-4f7e-95b5-e88f9d9e920a	Negative	849E9FA7-3420-427B-A310-3346CFA9F0CC		YES
TCGA-A2-A1FX-01	TCGA-A2-A1FX	61	M0	N2a	Stage IIIA	6th	T3		0.424	-22344	937		0	935	36.8	DiseaseFree	NOT HISPANIC OR LATINO	2011-05-12	FEMALE		No	No	C50.9	8500/3	C50.9	YES	2008	360	NO	YES	0	6	24	Post (prior bilateral ovariectomy OR >12 mo since LMP with no prior hysterectomy)			Core needle biopsy		17		TRUE	36.8	LIVING	ac6d3ba9-f84f-4657-aa85-4d66fb7c09da	71e87611-903b-4b9d-a506-87e58914dc81	Positive	EAFC71A1-D6FC-46EA-BC47-D054C497D705		NO
TCGA-A2-A1FZ-01	TCGA-A2-A1FZ	63	M0	N0 (i-)	Stage IIA	7th	T2		0.101	-23055	335		0	410	22.4	DiseaseFree	NOT HISPANIC OR LATINO	2011-04-21	FEMALE		No	No	C50.9	8500/3	C50.1	YES	2010	740	NO	YES	0	0	3	Post (prior bilateral ovariectomy OR >12 mo since LMP with no prior hysterectomy)			Core needle biopsy		24		TRUE	22.4	LIVING	805bfe39-3695-43c2-93e4-d66d0559b89f	d5d86fc3-a720-43b7-8125-160f3af04de0	Negative	F93E326D-F4E0-4000-8A67-AA19C4D3637A		YES
TCGA-A2-A1G0-01	TCGA-A2-A1G0	49	M0	N1a	Stage IIB	7th	T2		0.149	-18002	315		0	380	20.2	DiseaseFree	NOT HISPANIC OR LATINO	2011-04-21	FEMALE		No	No	C50.9	8520/3	C50.2	YES	2010	730	NO	YES		2	19	Pre (<6 months since LMP AND no prior bilateral ovariectomy AND not on estrogen replacement)			Core needle biopsy		19		TRUE	20.2	LIVING	2e538802-2a31-4774-89a8-c6e4381a887d	3596c171-86d4-48ae-80a5-847c874d4860	Negative	DA82E751-09C3-466E-A63A-38368D8A2C7C		YES
TCGA-A2-A1G1-01	TCGA-A2-A1G1	85	M0	N1	Stage IIB	7th	T2		0.176	-31223	338		0	371	19.2	DiseaseFree	NOT HISPANIC OR LATINO	2011-05-12	FEMALE		No	No	C50.9	8500/3	C50.9	YES	2010	280	NO	YES	0	1	13	Post (prior bilateral ovariectomy OR >12 mo since LMP with no prior hysterectomy)			Core needle biopsy		20		TRUE	19.2	LIVING	75b5529b-565a-4eba-918a-910b2f441d32	159debac-79e0-4727-940c-020e120f8347	Negative	E2E6CA22-AFE4-4B8F-90AC-32639687A590		YES
TCGA-A2-A1G4-01	TCGA-A2-A1G4	71	M0	N1a	Stage IIIA	7th	T3		0.153	-25966	310		0	372	19.6	DiseaseFree	NOT HISPANIC OR LATINO	2011-04-22	FEMALE		No	No	C50.9	8500/3	C50.9	YES	2010	710	NO	YES		2	15	Post (prior bilateral ovariectomy OR >12 mo since LMP with no prior hysterectomy)			Core needle biopsy		26		TRUE	19.6	LIVING	e3b555aa-7f0a-49c6-9b13-182c61a144c1	81243c1f-affa-4985-ba0e-1f19db52db73	Negative	5AD3B697-F097-496C-978B-F73BDA5394A7		YES
TCGA-A2-A1G6-01	TCGA-A2-A1G6	50	M0	N2a	Stage IIIA	7th	T2		0.0001097	-18514	229		0	132	16.5	DiseaseFree	NOT HISPANIC OR LATINO	2011-04-22	FEMALE		No	No	C50.9	8500/3	C50.9	YES	2010	770	NO	YES		4	9	Pre (<6 months since LMP AND no prior bilateral ovariectomy AND not on estrogen replacement)			Core needle biopsy		4		TRUE	16.5	LIVING	295cf595-4a29-46a3-a0c5-e5f08f947031	e957973b-0b41-484f-9f16-a112bed3107e	Negative	02B4C31E-38F0-4AF3-8DAD-527D5F27C11A		YES
TCGA-A2-A259-01	TCGA-A2-A259	70	M0	N0 (i-)	Stage IA	7th	T1c		0.107	-25666	1238		0	1286	52.4	DiseaseFree	NOT HISPANIC OR LATINO	2011-06-20	FEMALE		No	No	C50.9	8500/3	C50.9	YES	2007	280	NO	YES	0	0	2	Post (prior bilateral ovariectomy OR >12 mo since LMP with no prior hysterectomy)			Core needle biopsy		11		TRUE	52.4	LIVING	3fc3755d-a3f8-4e2c-813f-ff124f2a75c1	eb2de640-6c2a-4c8a-87c3-80f9fbdc3d9b	Close	33569E07-D7BF-491B-A352-CEEA81556800		NO
TCGA-A2-A25A-01	TCGA-A2-A25A	44	M0	N0 (i-)	Stage IIA	6th	T2		0.119	-16084	2927		0	2968	108	DiseaseFree	NOT HISPANIC OR LATINO	2011-06-21	FEMALE		No	Yes	C50.9	8520/3	C50.9	YES	2003	160	NO	YES	0	0	14	Pre (<6 months since LMP AND no prior bilateral ovariectomy AND not on estrogen replacement)			Core needle biopsy		80		TRUE	108	LIVING	aaea5f9c-b35b-47f8-93cb-bdc7b81844ff	57e65074-4dc7-4f55-9638-8d123702305c	Negative	3971CA42-F1B0-4D85-9AD3-210B98E76A9C		NO
TCGA-A2-A25B-01	TCGA-A2-A25B	39	M0	N1	Stage IIB	7th	T2		0.43	-14454	183		0	258	16.3	DiseaseFree	NOT HISPANIC OR LATINO	2011-07-15	FEMALE		No	No	C50.9	8500/3	C50.9	YES	2010	840	NO	YES	0	2	8	Pre (<6 months since LMP AND no prior bilateral ovariectomy AND not on estrogen replacement)			Core needle biopsy		59		TRUE	16.3	LIVING	eadf8482-e60e-4307-adb7-d5c3b9fa6cae	2c619641-7849-4837-ab92-0da80342b3e9	Close	FCE29F34-5D13-4A21-A950-A8577C957C10		YES
TCGA-A2-A25C-01	TCGA-A2-A25C	50	M0	N1a	Stage IIB	7th	T2		0.326	-18508	215		0	285	17.2	DiseaseFree	NOT HISPANIC OR LATINO	2011-07-15	FEMALE		No	No	C50.9	8500/3	C50.9	YES	2010	730	NO	YES	0	3	14	Pre (<6 months since LMP AND no prior bilateral ovariectomy AND not on estrogen replacement)			Core needle biopsy		19		TRUE	17.2	LIVING	7aedb46a-48ec-4e0e-8baa-c9ea4c4a7cf1	9d657232-b6b4-4100-833c-5f94059a9ba7	Negative	1D4CA1BA-B534-4CEA-ABA5-EF9B31694204		YES
TCGA-A2-A25D-01	TCGA-A2-A25D	90	M0	N3a	Stage IIIC	7th	T2		0.236	-32872	224		0	243	18.1	DiseaseFree	NOT HISPANIC OR LATINO	2011-06-21	FEMALE		No	No	C50.9	8520/3	C50.9	YES	2010	430	NO	YES	0	22	24	Post (prior bilateral ovariectomy OR >12 mo since LMP with no prior hysterectomy)			Core needle biopsy		40		TRUE	18.1	LIVING	3b963d72-ba5c-467b-83c9-fbdb462510a3	eda0ff5c-84cf-44cb-888f-0aab17441dfa	Positive	BE63B06A-E3E0-4E00-9B9F-5E7DE8852E07		YES
TCGA-A2-A25E-01	TCGA-A2-A25E	34	M0	N2a	Stage IIIA	6th	T2		0.337	-12601	2441		0	2511	91.8	DiseaseFree	NOT HISPANIC OR LATINO	2011-07-21	FEMALE		No	No	C50.9	8500/3	C50.9	YES	2004	200	NO	YES	0	6	10	Pre (<6 months since LMP AND no prior bilateral ovariectomy AND not on estrogen replacement)			Excisional Biopsy		48		TRUE	91.8	LIVING	ba89cb4f-cd63-47b1-9550-76fdaff89f2e	8da9c00e-1ec3-4657-9511-a2a00b8961cb	Negative	B81555D4-78D9-4235-AABE-F852CA6F15B5		NO
TCGA-A2-A25F-01	TCGA-A2-A25F	66	M0	N0 (i-)	Stage IIA	7th	T2		0.002139	-24319	86		0	114	10.6	DiseaseFree	NOT HISPANIC OR LATINO	2011-07-26	FEMALE		No	No	C50.9	8500/3	C50.9	YES	2011	390	NO	YES	0	0	2	Post (prior bilateral ovariectomy OR >12 mo since LMP with no prior hysterectomy)			Core needle biopsy		3		TRUE	10.6	LIVING	c836951b-3ffb-4e20-8504-0eccb7d50dd4	d8b4969f-428d-4bf3-bbd8-883c72e8a934	Negative	AC60F5BB-9371-4F69-BAA0-099AD7FC2A0B		YES
TCGA-A2-A3KC-01	TCGA-A2-A3KC	55	M0	N1a	Stage IIB	7th	T2		0.14	-20401	299		0	363	20.9	DiseaseFree	NOT HISPANIC OR LATINO	2012-03-14	FEMALE		No	No	C50.9	8520/3	C50.9	YES	2011	780	NO	YES	0	2	19	Pre (<6 months since LMP AND no prior bilateral ovariectomy AND not on estrogen replacement)			Core needle biopsy		22		TRUE	20.9	LIVING	2D29A4AC-98E7-4663-9DD6-5681BC32AC2E	8318A9A4-E78E-4DB8-97C7-2CC733D0C512	Negative	593AF241-8F84-4BA0-8878-7C1CE72A460B		YES
TCGA-A2-A3KD-01	TCGA-A2-A3KD	47	M0	N1mi	Stage IIIA	7th	T3		0.202	-17372	700		0	804	39.6	DiseaseFree	NOT HISPANIC OR LATINO	2012-04-02	FEMALE		No	No	C50.9	8480/3	C50.9	YES	2010	770	NO	YES	1	1	19	Pre (<6 months since LMP AND no prior bilateral ovariectomy AND not on estrogen replacement)			Core needle biopsy		6		TRUE	39.6	LIVING	BB026999-0AAB-4232-96D7-2C93B6C9691D	401D075C-D443-4592-8C03-E675CAAD2B50	Positive	3E4717BA-E9AE-45F9-9696-F8928D9FCECC		YES
TCGA-A2-A3XT-01	TCGA-A2-A3XT	45	M0	N1a	Stage IIB	6th	T2		0.475	-16649	2164		0	2238	83	DiseaseFree	NOT HISPANIC OR LATINO	2012-08-17	FEMALE		No	No	C50.9	8500/3	C50.9	YES	2006	340	NO	YES		1	13	Pre (<6 months since LMP AND no prior bilateral ovariectomy AND not on estrogen replacement)			Excisional Biopsy		67	NO	TRUE	83	LIVING	C72CB184-462D-4009-9CDB-848782FF8A76	B599719F-F028-45EB-8464-ECF9AD60179F	Negative	A614B6B7-256F-4148-8941-6145B2D9B8B5	YES	NO
TCGA-A2-A3XV-01	TCGA-A2-A3XV	46	M0	N0	Stage IIA	7th	T2		0.124	-16971	344		0	428	14.1	DiseaseFree	NOT HISPANIC OR LATINO	2012-08-24	FEMALE		No	No	C50.9	8500/3	C50.9	YES	2011	360	NO	YES	0	0	4	Pre (<6 months since LMP AND no prior bilateral ovariectomy AND not on estrogen replacement)			Core needle biopsy		39	NO	TRUE	14.1	LIVING	189E1F27-7738-413A-A4D4-97D41D592A13	91D2288C-0D88-4A49-A0E4-0A7D2A95CCC6	Negative	405B9D03-6200-4DFA-A7D1-C622D3A48AEA	YES	YES
TCGA-A2-A3XW-01	TCGA-A2-A3XW	42	M0	N1a	Stage IIB	7th	T2		0.001121	-15670	1148		0	1209	49.4	DiseaseFree	NOT HISPANIC OR LATINO	2012-08-15	FEMALE		No	No	C50.9	8500/3	C50.9	YES	2009	690	NO	YES	0	3	18	Pre (<6 months since LMP AND no prior bilateral ovariectomy AND not on estrogen replacement)			Core needle biopsy		3		TRUE	49.4	LIVING	C02699B5-580A-4D55-971E-F4692B2CCE57	9D306F32-10BF-4EF7-AC97-91DC07D8EB4A	Negative	A4621FE7-E898-40BA-B45E-3DC9EF607F37		YES
TCGA-A2-A3XZ-01	TCGA-A2-A3XZ	46	M0	N0	Stage IA	7th	T1c		0.116	-16978	909		0	973	32	DiseaseFree	NOT HISPANIC OR LATINO	2012-08-21	FEMALE		No	No	C50.9	8500/3	C50.9	YES	2009	1100	NO	YES	0	0	3	Pre (<6 months since LMP AND no prior bilateral ovariectomy AND not on estrogen replacement)			Core needle biopsy		33	NO	TRUE	32	LIVING	FE7F74B8-20F4-4471-91DC-4CCA8C68E5C0	6B746708-F6EF-45CD-B877-AFA1949D1D78	Negative	A7B6FCF6-1B81-40B5-AD92-54681CBC8FE0	YES	NO
TCGA-A2-A3Y0-01	TCGA-A2-A3Y0	57	M0	N1a	Stage IIB	7th	T2		0.431	-21024	845		0	859	38.3	DiseaseFree	NOT HISPANIC OR LATINO	2012-08-24	FEMALE		No	No	C50.9	8500/3	C50.4	YES	2010	850	NO	YES	0	1	39	Post (prior bilateral ovariectomy OR >12 mo since LMP with no prior hysterectomy)			Core needle biopsy		133	NO	TRUE	38.3	LIVING	174850B4-5EC2-462B-A890-89BD1716B3C2	CAA2D510-9024-4D7D-B0EF-80FA4BE1E2EE	Close	0FEAEEBA-A72C-4207-AC21-6AF5B5ED1AFC	YES	NO
TCGA-A2-A4RW-01	TCGA-A2-A4RW	49	M0	N3a	Stage IIIC	7th	T2		0.343	-18060	567		0	222	7.29	DiseaseFree	NOT HISPANIC OR LATINO	2013-02-27	FEMALE		No	No	C50.9	8520/3	C50.9	YES	2011	1550	NO	YES	0	27	27	Pre (<6 months since LMP AND no prior bilateral ovariectomy AND not on estrogen replacement)			Core needle biopsy		88	NO	TRUE	7.29	LIVING	0D146997-CFDC-4587-888C-E876FC455C80	0201CF15-D073-447F-B96E-ECA0800B8CFF	Negative	C1D4D6BB-AF86-4208-A729-C61365941217	[Unknown]	YES
TCGA-A2-A4RX-01	TCGA-A2-A4RX	67	M0	N0	Stage IIA	7th	T2		0.373	-24779	210		0	274	9	DiseaseFree	NOT HISPANIC OR LATINO	2013-02-28	FEMALE	Metaplastic	No	No	C50.9	8575/3	C50.9	YES	2012	920	NO	YES	0	0	3	Post (prior bilateral ovariectomy OR >12 mo since LMP with no prior hysterectomy)			Core needle biopsy		12	NO	TRUE	9	LIVING	D111C4AB-B39A-4A7C-8D8E-CB342BC10627	5C016B5F-9E0B-4B33-90A0-D8B833DE27D3	Negative	CA88491F-5572-4B0D-8E3D-D536E3CE5069	[Unknown]	YES
TCGA-A2-A4RY-01	TCGA-A2-A4RY	46	M0	N3a	Stage IIIC	7th	T3		0.004019	-17157	149		0	268	8.8	DiseaseFree	NOT HISPANIC OR LATINO	2013-02-26	FEMALE		No	No	C50.9	8520/3	C50.9	YES	2012	1180	NO	YES	0	18	30	Pre (<6 months since LMP AND no prior bilateral ovariectomy AND not on estrogen replacement)			Core needle biopsy		10	NO	TRUE	8.8	LIVING	5A53EC47-E63F-44A2-8078-87659544FB04	6A6B6B80-65C6-413D-94ED-07F13E48D62C	Negative	2D6815B5-7704-4D67-93D1-78EDD924F131	YES	YES
TCGA-A2-A4S0-01	TCGA-A2-A4S0	77	M0	N0	Stage IIA	7th	T2		5.442e-05	-28416	159		0	271	8.9	DiseaseFree	NOT HISPANIC OR LATINO	2013-02-26	FEMALE		No	No	C50.9	8480/3	C50.9	YES	2012	960	NO	YES	0	0	1	Post (prior bilateral ovariectomy OR >12 mo since LMP with no prior hysterectomy)			Core needle biopsy		6	NO	TRUE	8.9	LIVING	A53DD490-E0BA-419A-90C6-B905E241A8E5	74EC0A11-F4F7-4F19-93F9-48674394A885	Negative	0118D9AE-B923-4EEF-BBBC-82D559763FF9	NO	YES
TCGA-A2-A4S1-01	TCGA-A2-A4S1	66	M0	N0	Stage IIA	7th	T2		0.318	-24353	282		0	365	12	DiseaseFree	NOT HISPANIC OR LATINO	2013-02-26	FEMALE	Metaplastic	No	No	C50.9	8575/3	C50.9	YES	2012	350	NO	YES	0	0	1	Post (prior bilateral ovariectomy OR >12 mo since LMP with no prior hysterectomy)			Core needle biopsy		61	NO	TRUE	12	LIVING	843C8F16-5E59-40D4-9ECC-8A75375156F6	817DA1B7-E485-496B-B593-2F8422545C6F	Negative	041580F0-700A-4A47-83A6-207ED267E844	NO	YES
TCGA-A2-A4S2-01	TCGA-A2-A4S2	62	M0	N2	Stage IIIA	7th	T3		0.328	-22936	112		0	205	6.73	DiseaseFree	NOT HISPANIC OR LATINO	2013-02-28	FEMALE		No	No	C50.9	8524/3	C50.9	YES	2012	1390	NO	YES	0	5	10	Post (prior bilateral ovariectomy OR >12 mo since LMP with no prior hysterectomy)			Core needle biopsy		31	NO	TRUE	6.73	LIVING	9DDC014D-9A8B-407B-845F-452A73F08E5E	E958EA52-21BC-43CE-9A24-72ACDA04E48D	Negative	4A5630FF-0ADC-4E69-B22A-02F1F34F61F9	YES	YES
TCGA-A2-A4S3-01	TCGA-A2-A4S3	59	M0	N1a	Stage IIB	7th	T2		0.449	-21762	147		0	104	3.42	DiseaseFree	NOT HISPANIC OR LATINO	2013-02-28	FEMALE		No	No	C50.9	8500/3	C50.9	YES	2012	1500	NO	YES	0	2	15	Post (prior bilateral ovariectomy OR >12 mo since LMP with no prior hysterectomy)			Core needle biopsy		50	NO	TRUE	3.42	LIVING	418C11E8-2670-48D5-BBF5-95B46BFF1201	03EB5BA8-0307-49B0-AA05-003007D79107	Negative	351D8E38-6E04-4F54-8CB1-975AEB7DB552	[Unknown]	YES
TCGA-A7-A0CD-01	TCGA-A7-A0CD	66	M0	N0	Stage I	6th	T1		0.584	-24242	157		0	171	38.3	DiseaseFree	NOT HISPANIC OR LATINO	2010-10-05	FEMALE		No	Yes	C50.9	8500/3	C50.9	YES	2009	420	NO			0	2	Indeterminate (neither Pre or Postmenopausal)			Core needle biopsy		26		FALSE	38.3	LIVING	09765b0a-94f6-47d2-af56-93368084ac3a	69886602-a4f1-4ad4-ba56-a0e031c2e295	Negative	DEB67EB8-155C-4ACF-B3D4-595E4CBE2E5C		YES
TCGA-A7-A0CE-01	TCGA-A7-A0CE	57	M0	N0 (i-)	Stage IIA		T2		0.5	-20863	129		0	254	35.3	DiseaseFree	NOT HISPANIC OR LATINO	2010-10-04	FEMALE		No	No	C50.9	8500/3	C50.9	YES	2009	330	NO		0	0	1	Indeterminate (neither Pre or Postmenopausal)			Core needle biopsy		91		FALSE	35.3	LIVING	9d95a65b-e41d-4f93-92d4-99dce29ff40d	9dc315ce-3b76-4754-b103-2c2580cde4ab	Negative	8A853D7F-979F-4112-9659-1FDE84EF5102		YES
TCGA-A7-A0CG-01	TCGA-A7-A0CG	78	M0	N0 (i-)	Stage IIA		T2		0.122	-28596	93		0	167	34.3	DiseaseFree	NOT HISPANIC OR LATINO	2010-10-07	FEMALE	Mixed infiltrating lobular and grade 1 ductal carcinoma	No	No	C50.9	8522/3	C50.9	YES	2010	200	NO		0	0	5	Post (prior bilateral ovariectomy OR >12 mo since LMP with no prior hysterectomy)			Core needle biopsy		27		FALSE	34.3	LIVING	67eef990-5ff4-45d1-843d-d22d7848f130	f2deda2c-63c8-4b4f-a725-381f00298cd0	Close	2BE28F5D-2DBB-476F-9AFF-6B2103ECF0CE		YES
TCGA-A7-A0CH-01	TCGA-A7-A0CH	79	M0	N0 (i-)	Stage IIA		T2		0.0627	-29104	121		0	162	35.5	DiseaseFree	NOT HISPANIC OR LATINO	2010-10-04	FEMALE		No	No	C50.9	8500/3	C50.9	YES	2009	360	NO		0	0	2	Post (prior bilateral ovariectomy OR >12 mo since LMP with no prior hysterectomy)			Core needle biopsy		27		FALSE	35.5	LIVING	9de678e5-67ed-4453-a98b-7ac351d5d0f1	1a9f7284-9770-4936-9fa4-500698184680	Negative	F70DA7E5-2AB3-487F-8B2C-72EEE91E58E0		YES
TCGA-A7-A0CJ-01	TCGA-A7-A0CJ	57	M0	N0 (i-)	Stage IIA		T2		0.565	-21014	36		0	189	30.6	DiseaseFree	NOT HISPANIC OR LATINO	2010-10-07	FEMALE		No	No	C50.9	8500/3	C50.9	YES	2010	310	NO		0	0	1	Post (prior bilateral ovariectomy OR >12 mo since LMP with no prior hysterectomy)			Core needle biopsy		37		FALSE	30.6	LIVING	d69e59a8-b10b-46f5-b859-b6c178d90506	5c28c3b3-1dfe-46ac-83f6-dd5cdb47d813	Positive	019F390D-7479-4CDC-8C82-45A27910E782		YES
TCGA-A7-A0D9-01	TCGA-A7-A0D9	37	M0	N0 (i-)	Stage IIA		T2		0.187	-13836	173		0	160	37.4	DiseaseFree	NOT HISPANIC OR LATINO	2010-10-04	FEMALE		No	No	C50.9	8500/3	C50.9	YES	2009	1760	NO		0	0	1	Pre (<6 months since LMP AND no prior bilateral ovariectomy AND not on estrogen replacement)			Core needle biopsy		22		FALSE	37.4	LIVING	17baef7c-d97d-4b98-ab53-503ef856523d	c144ae50-ed29-4e27-bbee-fa81e79ac7db	Negative	7D5763F7-7284-4AF5-BBFC-5D8B5CB7F495		YES
TCGA-A7-A0DA-01	TCGA-A7-A0DA	62	M0	N0 (i-)	Stage IIA		T2		0.756	-22708	177		0	373	35.6	DiseaseFree	NOT HISPANIC OR LATINO	2011-01-10	FEMALE		No	No	C50.9	8500/3	C50.9	YES	2009	350	NO			0	1	Post (prior bilateral ovariectomy OR >12 mo since LMP with no prior hysterectomy)			Core needle biopsy		107		FALSE	35.6	LIVING	3afa1e93-1df8-4e4c-aaa4-557463f4bb77	4f441e61-6bea-4a12-841d-def270804bbe	Negative	69AC5937-3FFD-40FB-9922-79DB3CED7510		YES
TCGA-A7-A0DB-01	TCGA-A7-A0DB	56	M0	N0 (i-)	Stage IIA		T2		0.33	-20570	167		0	141	33.1	DiseaseFree	NOT HISPANIC OR LATINO	2010-10-04	FEMALE		No	No	C50.9	8500/3	C50.9	YES	2009	300	NO		0	0	4	Post (prior bilateral ovariectomy OR >12 mo since LMP with no prior hysterectomy)			Core needle biopsy		50		FALSE	33.1	LIVING	f130f376-5801-40f9-975d-a7e2f7b5670d	e8cb34ed-67cb-48b7-83cd-621a1224e781	Close	511CB4C5-FCEE-4EC4-98A4-4DD32ECA83C3		YES
TCGA-A7-A0DC-01	TCGA-A7-A0DC	63	M0	N0 (i-)	Stage IA		T1c		0.319	-23294	238		0	273	12.7	DiseaseFree	NOT HISPANIC OR LATINO	2010-10-04	FEMALE		No	No	C50.9	8500/3	C50.9	YES	2009	200			0	0	3	Post (prior bilateral ovariectomy OR >12 mo since LMP with no prior hysterectomy)			Tumor resection		1		FALSE	12.7	LIVING	cb9f5e50-f49d-4899-8895-9367afcc1015	36cafcfc-cc5e-4203-b018-c2c949e24c12	Negative	43D912CD-BD3C-4E69-B28B-AB2E173C0BC2		YES
TCGA-A7-A13D-01	TCGA-A7-A13D	46	M0	N0 (i-)	Stage IIA		T2		0.782	-17070	240		0	267	31.7	DiseaseFree	NOT HISPANIC OR LATINO	2011-02-23	FEMALE		No	No	C50.9	8500/3	C50.9	YES	2010	240	NO			0	4	Post (prior bilateral ovariectomy OR >12 mo since LMP with no prior hysterectomy)			Core needle biopsy		89		FALSE	31.7	LIVING	8785012f-f73e-4d68-87cf-1d804af32782	79fc9ed3-4e96-4c0e-869e-1756cbdabb39	Close	6F3784B2-4A75-447C-9EAE-F146461C737E		YES
TCGA-A7-A13F-01	TCGA-A7-A13F	44	M0	N1a	Stage IIIA		T3		0.261	-16363	121		0	196	12.7	DiseaseFree	NOT HISPANIC OR LATINO	2011-03-02	FEMALE		No	No	C50.9	8500/3	C50.9	YES	2010	600	NO			3	11	Pre (<6 months since LMP AND no prior bilateral ovariectomy AND not on estrogen replacement)			Core needle biopsy		30		FALSE	12.7	LIVING	2cf68894-168b-458b-af4f-53cad72989a8	b36c8878-bab6-4f61-9a4e-4dcfca21391e	Negative	D64FFDC0-38BB-456E-9621-AF89B79D0C68		YES
TCGA-A7-A26E-01	TCGA-A7-A26E	71	MX	N1a	Stage IIIA	7th	T3		0.107	-26274	372		0	421	31.3	DiseaseFree	NOT HISPANIC OR LATINO	2011-07-28	FEMALE		No	Yes	C50.9	8520/3	C50.9	YES	2010	230	NO	YES		0	16	Post (prior bilateral ovariectomy OR >12 mo since LMP with no prior hysterectomy)			Core needle biopsy		212		FALSE	31.3	LIVING	011b9b2d-ebe5-42bf-9662-d922faccc7a1	d6023f30-0d07-4839-98d1-0b22b366cc51	Negative	EA830A26-3DF5-4731-AD0A-F20A61D58817		YES
TCGA-A7-A26F-01	TCGA-A7-A26F	55	M0	N0	Stage IA	7th	T1		0.318	-20210	173		0	257	24.2	DiseaseFree	NOT HISPANIC OR LATINO	2011-08-08	FEMALE	Adenocarcinoma with squamous differentiation, metaplastic	No	Yes	C50.9	8575/3	C50.9	YES	2010	190	NO	YES		0	1	Post (prior bilateral ovariectomy OR >12 mo since LMP with no prior hysterectomy)			Fine needle aspiration biopsy		58		FALSE	24.2	LIVING	3b7b9c1e-a84c-47ed-983c-9e4b00cbf01a	0edccd9b-72e9-4c69-899e-4bba4dbacb40	Close	46A75AD3-BAD1-4A16-873E-0099BD10FA8C		YES
TCGA-A7-A26G-01	TCGA-A7-A26G	50	M0	N0 (i+)	Stage IIA	7th	T2		0.249	-18362	161		0	210	23.7	DiseaseFree	NOT HISPANIC OR LATINO	2011-08-10	FEMALE	Invasive ductal carcinoma with Metaplastic features (Area of sarcomatoid carcinoma)	No	No	C50.9	8575/3	C50.9	YES	2010	410	NO	YES		0	2	Pre (<6 months since LMP AND no prior bilateral ovariectomy AND not on estrogen replacement)			Core needle biopsy		36		FALSE	23.7	LIVING	5ed024e8-d05e-4c65-9441-eda9930ccc82	f0cf4acd-6b09-4538-b58c-e86c623b6c71	Negative	6BE810A6-3D30-4F75-89B7-00C866553165		YES
TCGA-A7-A26I-01	TCGA-A7-A26I	65	M0	N0	Stage IIA	7th	T2		0.659	-23948	40		0	122	21.7	DiseaseFree	NOT HISPANIC OR LATINO	2011-07-29	FEMALE		No	Yes	C50.9	8500/3	C50.9	YES	2011	120	NO	YES		0	2	Post (prior bilateral ovariectomy OR >12 mo since LMP with no prior hysterectomy)			Fine needle aspiration biopsy		27		FALSE	21.7	LIVING	b2ecbc0f-2c30-4200-8d5e-7b95424bcadb	e2b02d95-df95-48ad-b26f-3eb15201969d	Close	CCE33A95-774E-4242-B2A1-05FF002ED1D9		YES
TCGA-A7-A26J-01	TCGA-A7-A26J	49	M0	N0	Stage IIA	7th	T2		0.392	-17930	54		0	68	20.6	DiseaseFree	NOT HISPANIC OR LATINO	2011-07-28	FEMALE		No	No	C50.9	8500/3	C50.9	YES	2011	60	NO	YES		0	4	Pre (<6 months since LMP AND no prior bilateral ovariectomy AND not on estrogen replacement)			Core needle biopsy		128		FALSE	20.6	LIVING	6cb6f179-defd-4661-af0a-c353b74c0c49	31a140ce-bcb7-46b4-8105-626c9db1e183	Negative	5CC0C09F-70F6-458A-B8E6-18BDC074BE74		YES
TCGA-A7-A2KD-01	TCGA-A7-A2KD	53	MX	N2a	Stage IIIA	7th	T2		0.376	-19563	141		0	182	22.3	DiseaseFree	NOT HISPANIC OR LATINO	2011-10-11	FEMALE		No	Yes	C50.9	8500/3	C50.9	YES	2011	260	NO	YES	0	8	10	Post (prior bilateral ovariectomy OR >12 mo since LMP with no prior hysterectomy)			Core needle biopsy		26		FALSE	22.3	LIVING	92654F8D-5137-4FFD-AAA3-5AE38EB88226	C685196B-C3CF-49FA-AAE4-F6CCBE04779F	Negative	3C301346-4594-4071-A754-04F8B3BE894C		YES
TCGA-A7-A3IY-01	TCGA-A7-A3IY	71	M0	N0	Stage I	7th	T1c		0.007919	-26042	143		0	151	11.3	DiseaseFree	NOT HISPANIC OR LATINO	2012-03-19	FEMALE		No	No	C50.9	8480/3	C50.9	YES	2011	130	NO	YES		0	1	Post (prior bilateral ovariectomy OR >12 mo since LMP with no prior hysterectomy)			Core needle biopsy		11		FALSE	11.3	LIVING	6B4E0262-F589-4532-B578-9F2D76C19D90	FC56BE13-C3DD-4DD9-8C34-DC6C7F9D1E16	Close	63F5F3D8-6393-4DA7-BB74-7D587199D7FD		YES
TCGA-A7-A3IZ-01	TCGA-A7-A3IZ	62	M0	N0 (i+)	Stage IIA	7th	T2		0.173	-22997	86		0	148	10.6	DiseaseFree	NOT HISPANIC OR LATINO	2012-03-12	FEMALE		No	No	C50.9	8520/3	C50.9	YES	2011	290	NO	YES	1		1	Post (prior bilateral ovariectomy OR >12 mo since LMP with no prior hysterectomy)			Core needle biopsy		63		FALSE	10.6	LIVING	15FF4B02-BB69-4D24-8A07-B82F428E428D	8BA93AD6-932D-42C9-8268-DDDA46802057	Positive	90F83655-038B-412C-91BD-84CC3A4201D4		YES
TCGA-A7-A3J0-01	TCGA-A7-A3J0	62	M0	N0	Stage IIA	7th	T2		0.224	-22672	78		0	76	10.3	DiseaseFree	NOT HISPANIC OR LATINO	2012-03-13	FEMALE		No	No	C50.9	8480/3	C50.9	YES	2011	110	NO	YES		0	2	Post (prior bilateral ovariectomy OR >12 mo since LMP with no prior hysterectomy)			Core needle biopsy		26		FALSE	10.3	LIVING	DA70CF7E-0E61-4C72-B4C5-C408569D11B8	025EAC6D-539E-4E43-A6F7-4A2D2DEF571D	Negative	A5AED5F0-A144-4615-AF78-539B8523D15F		YES
TCGA-A7-A3J1-01	TCGA-A7-A3J1	63	MX	N0	Stage IA	7th	T1c		0.215	-23209	49		0	75	11.3	DiseaseFree	NOT HISPANIC OR LATINO	2012-03-12	FEMALE		No	Yes	C50.9	8520/3	C50.9	YES	2011	100	NO	YES		0	1	Post (prior bilateral ovariectomy OR >12 mo since LMP with no prior hysterectomy)			Core needle biopsy		18		FALSE	11.3	LIVING	8F9AD301-6699-4078-A80D-886E40894AF7	112C8CDD-A187-4D9F-8C71-400848804D32	Negative	D8EFFB62-6A23-4033-8144-24B751DECB08		YES
TCGA-A7-A426-01	TCGA-A7-A426	50	MX	N3a	Stage IIIC	7th	T3		0.171	-18296	132		0	229	12	DiseaseFree	NOT HISPANIC OR LATINO	2012-11-05	FEMALE		No	Yes	C50.9	8520/3	C50.9	YES	2012	180	NO	YES		13	20	Pre (<6 months since LMP AND no prior bilateral ovariectomy AND not on estrogen replacement)			Core needle biopsy		27	[Unknown]	FALSE	12	LIVING	D48E9F25-F083-4F88-A92D-C12D9F765BA6	3374057F-4159-464C-B6C3-276BB12A8902	Negative	B644AEB6-7D46-4D4D-BA00-D42BCDDCB164	YES	YES
TCGA-A7-A4SA-01	TCGA-A7-A4SA	40	M0	N1a	Stage IIB	7th	T2		0.375	-14906	127		0	241	14.9	DiseaseFree	NOT HISPANIC OR LATINO	2013-02-19	FEMALE		No	No	C50.9	8520/3	C50.9	YES	2012	220	NO	YES	0	1	10	Pre (<6 months since LMP AND no prior bilateral ovariectomy AND not on estrogen replacement)			Core needle biopsy		48	NO	FALSE	14.9	LIVING	A2EFE7E1-ACA3-440F-825F-ED621EDCA69F	040438CF-A4BA-4F06-B562-73C79738F53E	Negative	2649764C-9566-49DB-B8E9-B4B86DBB763C	YES	YES
TCGA-A7-A4SB-01	TCGA-A7-A4SB	56	M0	N1mi	Stage IIIA	7th	T3		0.507	-20539	75		0	200	13.7	DiseaseFree	NOT HISPANIC OR LATINO	2013-02-20	FEMALE		No	No	C50.9	8520/3	C50.9	YES	2012	120	NO	YES	1	0	2	Post (prior bilateral ovariectomy OR >12 mo since LMP with no prior hysterectomy)			Core needle biopsy		30	NO	FALSE	13.7	LIVING	A947A945-4721-45CC-BC45-13B8EA41C10E	87845B6D-D3A0-43BF-82CF-A9429759E353	Positive	03B39A59-0068-4276-8340-7B97A1395E68	YES	YES
TCGA-A7-A4SC-01	TCGA-A7-A4SC	62	MX	N0	Stage IIB	7th	T3			-23008	110		0	215	14.7	DiseaseFree	NOT HISPANIC OR LATINO	2013-02-20	FEMALE		No	No	C50.9	8520/3	C50.9	YES	2012	360	NO	YES	0	0	1	Post (prior bilateral ovariectomy OR >12 mo since LMP with no prior hysterectomy)			Core needle biopsy		31	NO	FALSE	14.7	LIVING	EC0AB947-9341-4FFF-BDA4-FDFB9434D508	DA67ED79-947D-4F49-B1EE-B26B184693CA	Negative	5E14E7CA-3417-4379-8EE3-7F00D6D4A02B	YES	YES
TCGA-A7-A4SD-01	TCGA-A7-A4SD	52	M0	N0	Stage IIA	7th	T2		0.371	-19131	63		0	168	14.5	DiseaseFree	NOT HISPANIC OR LATINO	2013-02-19	FEMALE		No	No	C50.9	8500/3	C50.9	YES	2012	230	NO	YES	0	0	6	Post (prior bilateral ovariectomy OR >12 mo since LMP with no prior hysterectomy)			Core needle biopsy		39	NO	FALSE	14.5	LIVING	8C09F413-E938-4F2E-A414-84F0E7FCFE41	EFE1592D-EF98-40DF-B31E-545BAEF69207	Negative	563D1ED2-1A8B-4D90-BD42-AC3790D04913	YES	YES
TCGA-A7-A4SE-01	TCGA-A7-A4SE	54	M0	N0	Stage IIA	7th	T2		0.774	-20080	306		0	371	21.2	DiseaseFree	NOT HISPANIC OR LATINO	2013-02-22	FEMALE		No	No	C50.9	8500/3	C50.9	YES	2011	160	NO	YES	0	0	3	Post (prior bilateral ovariectomy OR >12 mo since LMP with no prior hysterectomy)			Core needle biopsy		77	NO	FALSE	21.2	LIVING	DBF6F981-15CC-40AD-91AC-A66360405FBD	3440B3EB-511E-4904-873D-7A05D88FE879	Negative	C0C49D41-AA66-435B-9312-FAD8E2DC3305	YES	YES
TCGA-A7-A4SF-01	TCGA-A7-A4SF	54	M0	N0	Stage IIA	7th	T2		0.596	-19985	245		0	369	17.9	DiseaseFree	NOT HISPANIC OR LATINO	2013-02-25	FEMALE		No	No	C50.9	8500/3	C50.9	YES	2012	130	NO	YES	0	0	2	Post (prior bilateral ovariectomy OR >12 mo since LMP with no prior hysterectomy)			Core needle biopsy		50	NO	FALSE	17.9	LIVING	D81594D9-DD6A-45C3-8BAD-61960611D78D	2C9BB39C-A023-4B44-B8CD-A454E8B60B28	Positive	C1B1FAA6-EB15-43BB-B3A3-D11511C76060	YES	YES
TCGA-A7-A56D-01	TCGA-A7-A56D	84	M0	N0	Stage IIA	7th	T2		0.466	-30783	140		0	177	14.7	DiseaseFree	NOT HISPANIC OR LATINO	2013-04-01	FEMALE		No	No	C50.9	8500/3	C50.3	YES	2012	80	NO	YES	0	0	8	Post (prior bilateral ovariectomy OR >12 mo since LMP with no prior hysterectomy)			Core needle biopsy		90	NO	FALSE	14.7	LIVING	F062CBD0-2426-40AC-A4BE-E74AC61FA2A7	38CFB491-3A6F-41C7-88B1-62BD97DBA0C5	Negative	D564A7FB-4F0A-4589-AB32-A6CD8B547219	YES	YES
TCGA-A7-A5ZV-01	TCGA-A7-A5ZV	62	M0	N0	Stage IIA	7th	T2		0.596	-22966	154		0	210	12.1	DiseaseFree	NOT HISPANIC OR LATINO	2013-05-14	FEMALE		No	No	C50.9	8010/3	C50.9	YES	2012	940	NO	YES		0	2	Post (prior bilateral ovariectomy OR >12 mo since LMP with no prior hysterectomy)			Core needle biopsy		139	NO	FALSE	12.1	LIVING	0EC70E40-07DF-461D-8FF9-351240A0D454	B9EEEAF9-5A04-4F93-B2FB-897377BD57F4	Negative	FA5CF5A2-F44A-4303-9200-32250FAEF374	YES	YES
TCGA-A7-A6VV-01	TCGA-A7-A6VV	51	M0	N0	Stage IIA	7th	T2		0.665	-18695	85		0	181	10.3	DiseaseFree	NOT HISPANIC OR LATINO	2013-10-22	FEMALE		No	No	C50.9	8500/3	C50.8	YES	2013	1100	NO	YES		0	5	Peri (6-12 months since last menstrual period)			Core needle biopsy			NO	FALSE	10.3	LIVING	57AF5C72-0D60-4A6B-B1B4-EC6DAB90F80F	C53140B8-0058-4BB2-BE77-5121CD0E5B95	Negative	C26EAF0E-202B-4F3E-9E59-3395A1BFCAB8	YES	YES
TCGA-A7-A6VW-01	TCGA-A7-A6VW	48	M0	N0	Stage IIA	7th	T2		0.594	-17539	71		0	176	9.36	DiseaseFree	NOT HISPANIC OR LATINO	2013-10-29	FEMALE		No	No	C50.9	8500/3	C50.9	YES	2013	370	NO	YES		0	2	Post (prior bilateral ovariectomy OR >12 mo since LMP with no prior hysterectomy)			Core needle biopsy			NO	FALSE	9.36	LIVING	98E709E7-E195-4B37-9537-F6081AFFB609	4320C739-978F-4EBF-85C6-23D4735A38C1	Close	BE19CEFA-7A66-480C-BEC0-AF52F4C8A04C	YES	YES
TCGA-A7-A6VX-01	TCGA-A7-A6VX	68	M0	N0	Stage IIA	7th	T2	Immune Stain by GenPath	0.635	-25066	73		0	169	10.4	DiseaseFree	NOT HISPANIC OR LATINO	2013-10-29	FEMALE		No	No	C50.9	8500/3	C50.9	YES	2013	200	NO	YES		0	2	Post (prior bilateral ovariectomy OR >12 mo since LMP with no prior hysterectomy)			Core needle biopsy			NO	FALSE	10.4	LIVING	7EEA2B6E-771F-44C0-9350-38F45C8DBE87	C7F909CB-2D45-4B58-90BA-180C10E78723	Negative	80EDDCAC-B87B-47E6-A48C-F166D227DA6C	YES	YES
TCGA-A7-A6VY-01	TCGA-A7-A6VY	48	M0	N1	Stage IIB	7th	T2		0.461	-17640	29		0	125	8.74	DiseaseFree	NOT HISPANIC OR LATINO	2013-10-25	FEMALE		No	No	C50.9	8500/3	C50.9	YES	2013	70	NO	YES		2	14	Post (prior bilateral ovariectomy OR >12 mo since LMP with no prior hysterectomy)			Core needle biopsy			NO	FALSE	8.74	LIVING	E8EA576B-EB16-44F7-B241-DAEFC1375388	6F1FC322-359B-49FD-AC0D-CC7626F52604	Negative	BB85F844-C710-41D5-8620-E246DC9D2C6A	YES	YES
TCGA-A8-A06N-01	TCGA-A8-A06N	66	M0	N0	Stage IIIB	6th	T4b		0.558	-24288	241		0	0	0	DiseaseFree		2011-05-27	FEMALE		No	No	C50.9	8500/3	C50.9	YES	2009	510	NO					Post (prior bilateral ovariectomy OR >12 mo since LMP with no prior hysterectomy)					25		FALSE	0	LIVING	3a711140-1b89-4611-9992-3861e3d0e01a	600df455-fdf4-4955-8d65-236b7b112693	Negative	2F0333BC-E9BB-4903-B3E2-8AE241DDDF84		NO
TCGA-A8-A06O-01	TCGA-A8-A06O	60	M0	N0	Stage I	6th	T1c		0.391	-22157	272		0	396	13	DiseaseFree		2011-05-27	FEMALE		No	No	C50.9	8500/3	C50.9	YES	2009	100	NO					Post (prior bilateral ovariectomy OR >12 mo since LMP with no prior hysterectomy)					56		FALSE	13	LIVING	69054195-9e93-49e5-b820-69b0091cc2d4	3ee32152-2834-4137-a6e8-254f3cca6b6e	Negative	EB9B8904-F6CC-451F-8628-50CC71F1F7C3		NO
TCGA-A8-A06P-01	TCGA-A8-A06P	63	M0	N2a	Stage IIIA	6th	T1c		0.0945	-23011	241		0	396	13	DiseaseFree		2011-05-27	FEMALE		No	No	C50.9	8500/3	C50.9	YES	2009	210	NO					Post (prior bilateral ovariectomy OR >12 mo since LMP with no prior hysterectomy)					38		FALSE	13	LIVING	5f90d955-bbb0-4b44-a5ac-ba6fda9ca0fb	bdcd6720-fcbf-4c64-8703-b8932472ad19	Negative	AADFAF8B-92B8-4292-96A3-912D55EB9C31		NO
TCGA-A8-A06Q-01	TCGA-A8-A06Q	63	M0	N2	Stage IIIA	5th	T3		0.655	-23164	1184		0	31	1.02	DiseaseFree		2011-05-27	FEMALE		No	No	C50.9	8500/3	C50.4	YES	2007	50	NO					Post (prior bilateral ovariectomy OR >12 mo since LMP with no prior hysterectomy)					171		FALSE	1.02	LIVING	281f70c5-876f-44b3-84fb-f2302f85e74c	a03cd506-47aa-4333-a9a4-fa1a6815ac75	Negative	8FE77EF7-C83A-431F-B3BA-D93B5ECC70AF		NO
TCGA-A8-A06R-01	TCGA-A8-A06R	69	M0	N1a	Stage IIB	5th	T2		0.593	-25477	1184		0	547	18	DiseaseFree		2011-05-27	FEMALE		No	No	C50.9	8500/3	C50.4	YES	2007	220	NO					Post (prior bilateral ovariectomy OR >12 mo since LMP with no prior hysterectomy)					45		FALSE	18	LIVING	f3ba71f9-25f3-4784-bf2d-3aa522a0cba8	7fa91f3b-34db-41ba-8447-d745eebac2db	Negative	B6B7939C-63AF-4B52-B494-AA09A9C03871		NO
TCGA-A8-A06T-01	TCGA-A8-A06T	75	M0	N1a	Stage IIIA	6th	T3		0.771	-27393	941		0	1249	41	DiseaseFree		2011-05-27	FEMALE		No	Yes	C50.9	8500/3	C50.4	YES	2007	110	NO					Post (prior bilateral ovariectomy OR >12 mo since LMP with no prior hysterectomy)					23		FALSE	41	LIVING	2c04a2f5-321e-4dea-8e00-268325da65cb	7b80a02f-c065-4ec2-95fc-05baf0aa3926	Negative	5D888D65-685F-4598-884F-AD057DE5FD1D		NO
TCGA-A8-A06Y-01	TCGA-A8-A06Y	66	M0	N0	Stage IIA	6th	T2		0.304	-24442	667		0	791	26	DiseaseFree		2011-05-27	FEMALE		No	No	C50.9	8500/3	C50.4	YES	2008	130	NO					Post (prior bilateral ovariectomy OR >12 mo since LMP with no prior hysterectomy)					25		FALSE	26	LIVING	515b1400-e896-4f2a-81bd-70895441a0bd	dac9090c-fae9-4d99-b5d7-fc3c8b6a201a	Negative	5664F531-9D45-4302-A455-63E46B5EDD26		NO
TCGA-A8-A06Z-01	TCGA-A8-A06Z	84	M0	N0	Stage IIB	6th	T3		0.707	-30984	1003		0	31	1.02	DiseaseFree		2011-05-27	FEMALE		No	No	C50.9	8500/3	C50.4	YES	2007	330	NO					Post (prior bilateral ovariectomy OR >12 mo since LMP with no prior hysterectomy)					44		FALSE	1.02	LIVING	2399caeb-ead2-4003-af38-809db4ac2e2b	993d2cba-b4f8-4a46-994b-b97bb9f10d34		956F45E5-A8C6-4A4A-9D1F-D31912180584		NO
TCGA-A8-A075-01	TCGA-A8-A075	42	M0	N1a	Stage IIB	6th	T2		0.503	-15369	394		0	518	17	DiseaseFree		2011-05-27	FEMALE		No	No	C50.9	8500/3	C50.4	YES	2009	120	NO					Pre (<6 months since LMP AND no prior bilateral ovariectomy AND not on estrogen replacement)					53		FALSE	17	LIVING	7861a5f2-8910-4bcb-9c34-f79c5acd6e21	d3263082-946d-4420-8a63-8d67eeee09c5	Negative	6643B290-5D7A-4649-B57D-47A5BA4E8D31		NO
TCGA-A8-A076-01	TCGA-A8-A076	66	M0	N0	Stage IIA	5th	T2		0.553	-24230	1518		0	1642	53.9	DiseaseFree		2011-05-27	FEMALE		No	No	C50.9	8500/3	C50.4	YES	2006	210	NO					Post (prior bilateral ovariectomy OR >12 mo since LMP with no prior hysterectomy)					43		FALSE	53.9	LIVING	23dabeef-8e3c-44bc-9a12-a9522d17be5c	750932d7-0e9d-44e0-bc5a-6031ca4b0448	Negative	DD669244-34D8-4725-A52C-F3AAF59852F9		NO
TCGA-A8-A079-01	TCGA-A8-A079	69	M0	N3	Stage IIIB	5th	T4b		0.364	-25294	1033		0	274	9	DiseaseFree		2011-05-27	FEMALE		No	No	C50.9	8500/3	C50.4	YES	2007	380	NO					Post (prior bilateral ovariectomy OR >12 mo since LMP with no prior hysterectomy)					40		FALSE	9	LIVING	31c31cce-1b4d-4f12-922f-84f389403170	ce2a0734-ea41-4e2c-87dd-516f6e5b83d6	Negative	81ADDBAB-C02F-4DA8-9429-76293FB42E42		NO
TCGA-A8-A07B-01	TCGA-A8-A07B	69	M0	N0	Stage IIA	6th	T2		0.384	-25475	880		0	1004	33	DiseaseFree		2011-05-27	FEMALE		No	No	C50.9	8500/3	C50.4	YES	2007	90	NO					Post (prior bilateral ovariectomy OR >12 mo since LMP with no prior hysterectomy)					49		FALSE	33	LIVING	b43e41af-1d82-4b5f-b8f1-add0510e6b86	685fa2ea-3dff-450a-8ea6-e97dfe9000a4	Negative	F24A752C-1AAE-4C70-B6D4-DD0E8C89D9AA		NO
TCGA-A8-A07C-01	TCGA-A8-A07C	57	M0	N0	Stage IIA	6th	T2			-20820	637		0	580	19.1	DiseaseFree		2011-05-27	FEMALE		No	No	C50.9	8500/3	C50.4	YES	2008	80	NO					Post (prior bilateral ovariectomy OR >12 mo since LMP with no prior hysterectomy)					108		FALSE	19.1	LIVING	b6633c36-7ce4-4b69-9bf6-30b64d46c66f	269af1ab-d92d-42da-bb6b-91929fab99f0	Negative	DC5B662B-1ADD-4D6E-A6E3-3EF8B922BC71		NO
TCGA-A8-A07E-01	TCGA-A8-A07E	81	MX	N3a	Stage X	6th	T4b		0.214	-29800	545		0	608	20	DiseaseFree		2011-05-27	FEMALE		No	Yes	C50.9	8500/3	C50.4	YES	2008	260	NO					Post (prior bilateral ovariectomy OR >12 mo since LMP with no prior hysterectomy)					66		FALSE	20	LIVING	853456d8-2367-404e-abc9-020fe8bbd209	059a543a-4408-4c82-96ef-eae1cc126763	Negative	E20AC0FF-43C4-49EA-9E33-764E553933B7		NO
TCGA-A8-A07F-01	TCGA-A8-A07F	65	M0	N1a	Stage IIB	6th	T2		0.61	-23742	453		0	577	19	DiseaseFree		2011-05-27	FEMALE		No	No	C50.9	8500/3	C50.4	YES	2009	150	NO					Post (prior bilateral ovariectomy OR >12 mo since LMP with no prior hysterectomy)					23		FALSE	19	LIVING	5d688049-f271-40ef-813a-d37240ffe21c	f411d1ba-697f-4759-afb1-89eaa56e6da7	Negative	D1456192-83E7-4FC8-B783-90D615830156		NO
TCGA-A8-A07G-01	TCGA-A8-A07G	65	M0	N1a	Stage IIA	6th	T1c		0.287	-23926	453		0	577	19	DiseaseFree		2011-05-27	FEMALE		No	No	C50.9	8500/3	C50.4	YES	2009	60	NO					Post (prior bilateral ovariectomy OR >12 mo since LMP with no prior hysterectomy)					42		FALSE	19	LIVING	8cf8b620-7ab6-4b6e-84bc-ff5a83f381fa	32ed93a7-250a-4fd4-81a8-6d94a6bc9f33	Negative	1ED901DF-BCDC-44C8-A7DF-AB895ECA0952		NO
TCGA-A8-A07I-01	TCGA-A8-A07I	69	M0	N2a	Stage IIIA	6th	T2		0.245	-25263	302		0	426	14	DiseaseFree		2011-05-27	FEMALE		No	No	C50.9	8500/3	C50.4	YES	2009	130	NO					Post (prior bilateral ovariectomy OR >12 mo since LMP with no prior hysterectomy)					30		FALSE	14	LIVING	566792ae-f853-4a47-856d-f02cdcfcb18a	0d2e50fa-daef-45a3-97b2-5d71ab03cfbf	Negative	5DA3A8E1-7EE6-45EC-89EC-69423E2B866B		NO
TCGA-A8-A07J-01	TCGA-A8-A07J	35	M0	N1a	Stage IIB	6th	T2		0.161	-12965	241		0	365	12	DiseaseFree		2011-05-27	FEMALE		No	No	C50.9	8500/3	C50.4	YES	2009	130	NO					Pre (<6 months since LMP AND no prior bilateral ovariectomy AND not on estrogen replacement)					33		FALSE	12	LIVING	316625b8-a217-4829-90d1-dfd9cb7e4bc3	e7008896-7348-4b14-a443-d9da1352c80e	Negative	2243F29C-191C-4D33-8483-09BB3AD36598		NO
TCGA-A8-A07L-01	TCGA-A8-A07L	58	M0	N1a	Stage IIIA	6th	T3		0.459	-21428	394		0	518	17	DiseaseFree		2011-05-27	FEMALE		No	No	C50.9	8500/3	C50.4	YES	2009	80	NO					Post (prior bilateral ovariectomy OR >12 mo since LMP with no prior hysterectomy)					78		FALSE	17	LIVING	e89a9deb-6321-4e61-b412-b4993d4277dd	e5bfc024-9ee5-4e37-97ee-45e695489f8d	Negative	5D93AE27-79A0-4809-AE7C-54814CED0851		NO
TCGA-A8-A07O-01	TCGA-A8-A07O	51	M0	N0	Stage IIA	6th	T2		0.314	-18870	180		0	304	9.99	DiseaseFree		2011-05-27	FEMALE		No	No	C50.9	8500/3	C50.4	YES	2009	220	NO					Post (prior bilateral ovariectomy OR >12 mo since LMP with no prior hysterectomy)					32		FALSE	9.99	LIVING	cf9db1af-17f0-490e-8139-142bd704763a	2d80cd9e-8906-4fc9-9645-b3c137d71dc7	Negative	9ECA4450-A550-44DE-B2E5-FD1CFF02A9FE		NO
TCGA-A8-A07P-01	TCGA-A8-A07P	68	M0	N1	Stage IIB	6th	T2		0.283	-24929	210		0	334	11	DiseaseFree		2011-05-27	FEMALE		No	No	C50.9	8500/3	C50.4	YES	2009	120	NO					Post (prior bilateral ovariectomy OR >12 mo since LMP with no prior hysterectomy)					37		FALSE	11	LIVING	8cccf160-93e9-48a5-9b8b-54aa50153142	b16578d4-4d04-430d-8f9c-168ec0288cf1	Negative	6C7D956E-1247-4663-9ED5-D406AE6E2959		NO
TCGA-A8-A07R-01	TCGA-A8-A07R	80	M0	N3a	Stage IIIC	6th	T2		0.704	-29251	149		0	273	8.97	DiseaseFree		2011-05-27	FEMALE		No	No	C50.9	8500/3	C50.4	YES	2009	170	NO										367		FALSE	8.97	LIVING	72e486b8-a866-4916-b2e4-8b4bb5dcd92d	02a0a874-6d4e-4e56-8d74-7952c912fed2	Positive	FD75D315-EED7-4350-A890-8FB94648E9FC		NO
TCGA-A8-A07S-01	TCGA-A8-A07S	73	M0	N0	Stage IIA	6th	T2		0.106	-26998	119		0	243	7.98	DiseaseFree		2011-05-27	FEMALE	lobular/ductal	No	No	C50.9	8522/3	C50.4	YES	2009	220	NO					Post (prior bilateral ovariectomy OR >12 mo since LMP with no prior hysterectomy)							FALSE	7.98	LIVING	a20fa2c4-a502-47e3-bfaa-2ec4cce3a859	0126489d-c12a-4651-8700-d7090732d7ab	Positive	AC2E3DDC-3AF6-45F0-8269-E9DA68F4367A		NO
TCGA-A8-A07U-01	TCGA-A8-A07U	66	M0	N2a	Stage IIIA	6th	T2		0.0901	-24411	210		0	303	9.95	DiseaseFree		2011-05-27	FEMALE		No	No	C50.9	8500/3	C50.4	YES	2009	100	NO					Post (prior bilateral ovariectomy OR >12 mo since LMP with no prior hysterectomy)					28		FALSE	9.95	LIVING	59bf0ce4-715a-4017-bccb-c59916e78324	7bd968be-14ae-4a63-96d5-814d16072818	Negative	1E7788D8-B5FC-473A-8A10-79910443799A		NO
TCGA-A8-A07W-01	TCGA-A8-A07W	76	M1	NX	Stage IV	6th	T2		0.479	-27942	180		0	304	9.99	DiseaseFree		2011-05-25	FEMALE		No	No	C50.9	8500/3	C50.4	YES	2009	180	NO					Post (prior bilateral ovariectomy OR >12 mo since LMP with no prior hysterectomy)					60		FALSE	9.99	LIVING	01263518-5f7c-49dc-8d7e-84b0c03a6a63	5d1a5545-6934-41e5-b41b-8e0ee88e6ec6	Positive	C39563FD-CD7F-47C6-A257-5CB70A01C67C		NO
TCGA-A8-A07Z-01	TCGA-A8-A07Z	85	M0	N0	Stage IIA	6th	T2		0.82	-31351	698		0	853	28	DiseaseFree		2011-05-27	FEMALE		No	No	C50.9	8500/3	C50.1	YES	2008	130	NO					Post (prior bilateral ovariectomy OR >12 mo since LMP with no prior hysterectomy)					19		FALSE	28	LIVING	a272171b-44f5-47a5-89be-7520413c01ad	74fcf73e-30a7-446d-9066-07d2e29ac78f	Negative	DD558354-3BF1-4037-881E-011E6BFC0987		NO
TCGA-A8-A081-01	TCGA-A8-A081	80	M0	N0	Stage IIA	6th	T2		0.645	-29555	637		0	0	0	DiseaseFree		2011-05-27	FEMALE		No	No	C50.9	8500/3	C50.1	YES	2008	150	NO					Post (prior bilateral ovariectomy OR >12 mo since LMP with no prior hysterectomy)					67		FALSE	0	LIVING	9d876f05-5080-4c4e-9bf5-45f631d381e5	050ec96b-f110-429e-a138-4a41b38a24ae	Negative	DE25BF82-5F7A-489B-BFC1-9386C44E7D62		NO
TCGA-A8-A082-01	TCGA-A8-A082	58	M0	N1a	Stage IIB	6th	T2		0.123	-21338	606		0	549	18	DiseaseFree		2011-05-27	FEMALE		No	No	C50.9	8500/3	C50.1	YES	2008	130	NO					Post (prior bilateral ovariectomy OR >12 mo since LMP with no prior hysterectomy)					17		FALSE	18	LIVING	5e4187c9-98f8-4bdb-a8da-6a914e96f47a	24eaa7eb-502d-4c9a-b390-507b51c53f96	Negative	3E967C4F-B916-4A80-A9A1-A5E94F02322C		NO
TCGA-A8-A083-01	TCGA-A8-A083	67	M0	N0	Stage IIB	6th	T3		0.182	-24746	575		0	0	0	DiseaseFree		2011-05-27	FEMALE		No	No	C50.9	8500/3	C50.1	YES	2008	300	NO					Post (prior bilateral ovariectomy OR >12 mo since LMP with no prior hysterectomy)					29		FALSE	0	LIVING	afb9418e-91eb-4db1-aacf-12bd946c9ba0	90b93fd6-b94d-4a98-ad7d-dba3428cbb25	Negative	AF0A2220-DEEC-44C8-B15C-B6442D5B7517		NO
TCGA-A8-A084-01	TCGA-A8-A084	81	M0	N1a	Stage IIB	5th	T2		0.424	-29858	1033		0	458	15.1	DiseaseFree		2011-05-27	FEMALE		Yes	Yes	C50.9	8500/3	C50.1	YES	2007	270	NO					Post (prior bilateral ovariectomy OR >12 mo since LMP with no prior hysterectomy)					57		FALSE	15.1	LIVING	3dbe99d1-e3b8-4ee2-b6a8-2e2e12c6fbe9	3b3eab6c-c039-4c2b-ae4c-18b043d3d810	Positive	6A49B3F9-6B43-4D74-A28B-C83BFE61EC7B		NO
TCGA-A8-A085-01	TCGA-A8-A085	44	M0	N1a	Stage IIB	6th	T2		0.24	-16377	788		0	1124	36.9	DiseaseFree		2011-05-27	MALE		No	No	C50.9	8500/3	C50.1	YES	2008	130	NO										53		FALSE	36.9	LIVING	3c08aabd-d5b5-4bbe-857c-38a7527b2163	0dba8c12-0f21-4489-8639-47c156ddfa5f	Negative	64F84FF4-A477-4E1E-B4BB-E5614517229E		NO
TCGA-A8-A086-01	TCGA-A8-A086	59	M0	N1a	Stage IIA	6th	T1c		0.276	-21731	272		0	396	13	DiseaseFree		2011-05-27	FEMALE		No	No	C50.9	8500/3	C50.1	YES	2009	150	NO					Post (prior bilateral ovariectomy OR >12 mo since LMP with no prior hysterectomy)					18		FALSE	13	LIVING	f9eb88f7-9293-46bf-ace4-a746e4ff80dc	0b2e3720-4a7e-44cd-9e38-7d883f559c1c	Negative	D4E86E20-B75E-4CDA-83F2-22C481D4B9E8		NO
TCGA-A8-A08A-01	TCGA-A8-A08A	89	M0	N0	Stage I	5th	T1c		0.0864	-32750	1033		0	30	0.99	DiseaseFree		2011-05-27	FEMALE		No	No	C50.9	8500/3	C50.2	YES	2007	160	NO					Post (prior bilateral ovariectomy OR >12 mo since LMP with no prior hysterectomy)					25		FALSE	0.99	LIVING	7fe4670d-4626-459d-869b-ab15f478c6a7	8e464b23-588b-4d8d-a094-03efeb76789c	Negative	6D2212CE-C80F-4545-A895-3F1B6E4C6DB6		NO
TCGA-A8-A08B-01	TCGA-A8-A08B	52	M0	N0	Stage IIA	6th	T2		0.4	-19114	759		0	702	23.1	DiseaseFree		2011-05-27	FEMALE		No	No	C50.9	8500/3	C50.2	YES	2008	100	NO					Pre (<6 months since LMP AND no prior bilateral ovariectomy AND not on estrogen replacement)					19		FALSE	23.1	LIVING	d8d7a6c2-6427-4f47-968c-6c3affba4617	1964addf-c524-4c72-b596-009235bad133	Negative	2261B407-340D-4BB3-94BC-F06096FBDA80		NO
TCGA-A8-A08C-01	TCGA-A8-A08C	65	M0	N0	Stage IIA	6th	T2		0.65	-24017	484		0	608	20	DiseaseFree		2011-05-27	FEMALE		No	No	C50.9	8500/3	C50.4	YES	2008	110	NO					Post (prior bilateral ovariectomy OR >12 mo since LMP with no prior hysterectomy)					2		FALSE	20	LIVING	78e1da41-127c-4e9c-aaaa-77a0d94c31d0	b1de1587-febd-4e50-99ac-eb3dcb23033a	Negative	6E136F3D-A6E1-4541-AA4B-65BC5872DE06		NO
TCGA-A8-A08F-01	TCGA-A8-A08F	59	M0	N3a	Stage IIIC	6th	T2		0.661	-21641	637		0	549	18	DiseaseFree		2011-05-27	FEMALE		Yes	Yes	C50.9	8500/3	C50.2	YES	2008	100	NO					Post (prior bilateral ovariectomy OR >12 mo since LMP with no prior hysterectomy)					88		FALSE	18	LIVING	0a017f15-1c6b-45e7-8d55-e0a71df1b2e8	f4f60d69-6c0d-4a73-90fa-ee369de95fdd	Negative	683AAF99-3B91-4501-B701-C3A4E8439647		NO
TCGA-A8-A08G-01	TCGA-A8-A08G	41	M0	N0	Stage IIA	6th	T2		0.534	-14976	422		0	607	19.9	DiseaseFree		2011-05-27	FEMALE		No	No	C50.9	8500/3	C50.9	YES	2009	180	NO					Pre (<6 months since LMP AND no prior bilateral ovariectomy AND not on estrogen replacement)					29		FALSE	19.9	LIVING	719082cc-1ebe-4a51-a659-85a59db1d77d	ea93b70f-c0b6-4063-86a8-cac7d5d99c77	Negative	6DCA5C2C-F28A-409D-9623-24AB748FB4E7		NO
TCGA-A8-A08H-01	TCGA-A8-A08H	66	M0	N0	Stage IIA	6th	T2		2.192e-05	-24137	1184		0	0	0	DiseaseFree		2011-05-27	FEMALE		No	No	C50.9	8500/3	C50.2	YES	2007	250	NO					Post (prior bilateral ovariectomy OR >12 mo since LMP with no prior hysterectomy)					46		FALSE	0	LIVING	db8d38ab-cc61-49ee-863d-40060112f2af	298e1da3-0691-4675-931e-4a36f2ca858d	Negative	33188769-D86E-41AD-A74D-31A7C2DD08B7		NO
TCGA-A8-A08I-01	TCGA-A8-A08I	53	M0	N0	Stage IIA	6th	T2		0.637	-19389	241		0	365	12	DiseaseFree		2011-05-27	FEMALE		No	No	C50.9	8500/3	C50.2	YES	2009	80	NO					Post (prior bilateral ovariectomy OR >12 mo since LMP with no prior hysterectomy)					31		FALSE	12	LIVING	7acf33e7-c386-45fd-8c9a-469600378687	6d462341-cb4a-47bf-8c1b-2ffd6cf5e9ed	Negative	F2077079-D683-4D18-94B9-84C760674AF6		NO
TCGA-A8-A08O-01	TCGA-A8-A08O	45	M1	N3a	Stage IV	6th	T2		0.643	-16681	819		0	943	31	DiseaseFree		2011-05-27	FEMALE		No	No	C50.9	8500/3	C50.9	YES	2008	130	NO					Pre (<6 months since LMP AND no prior bilateral ovariectomy AND not on estrogen replacement)					20		FALSE	31	LIVING	5f5964a8-8e07-4620-98f0-93d162dbc31e	6c05cfbf-4858-45d1-b5b8-d943a542d196	Positive	2F102533-4B6B-4411-9080-3697ED3099EA		NO
TCGA-A8-A08P-01	TCGA-A8-A08P	70	M0	N2a	Stage IIIA	6th	T2		0.543	-25598	819		0	943	31	DiseaseFree		2011-05-27	FEMALE		No	No	C50.9	8500/3	C50.9	YES	2008	210	NO					Post (prior bilateral ovariectomy OR >12 mo since LMP with no prior hysterectomy)					31		FALSE	31	LIVING	f947d67f-4aa2-4eb9-977e-21a5ae563613	3de1ba17-00fc-462f-92a4-096e8112fd89	Negative	7DB1F816-A55F-449A-8DF9-6724B5100CA1		NO
TCGA-A8-A08R-01	TCGA-A8-A08R	52	M0	N1a	Stage IIB	6th	T2		0.515	-19298	728		0	30	0.99	DiseaseFree		2011-05-27	FEMALE		No	No	C50.9	8500/3	C50.9	YES	2008	90	NO					Post (prior bilateral ovariectomy OR >12 mo since LMP with no prior hysterectomy)					126		FALSE	0.99	LIVING	6412854a-f874-469e-9d1f-8bd3ae5bd41d	0dd8e6c7-9b41-4489-924f-bddf7d189eb3	Negative	FC0C1BF3-74C3-4DFC-B9B5-2FD1728E287A		NO
TCGA-A8-A08S-01	TCGA-A8-A08S	71	M0	N1	Stage IIA	6th	T1c		0.402	-25994	637		0	580	19.1	DiseaseFree		2011-05-27	FEMALE		Yes	Yes	C50.9	8500/3	C50.9	YES	2008	80	NO					Post (prior bilateral ovariectomy OR >12 mo since LMP with no prior hysterectomy)					40		FALSE	19.1	LIVING	2779fa01-ac93-4e80-a997-3385f72172c3	960d194f-fe39-42a0-831d-5c031cf93544	Negative	0D293DF8-374D-4681-9B2A-ACC98601AA25		NO
TCGA-A8-A08T-01	TCGA-A8-A08T	64	M1	N1a	Stage IV	6th	T2		0.211	-23560	2767		0	2830	93	DiseaseFree		2011-05-27	FEMALE		No	No	C50.9	8500/3	C50.9	YES	2002	190	NO					Post (prior bilateral ovariectomy OR >12 mo since LMP with no prior hysterectomy)					40		FALSE	93	LIVING	32bc7cc4-d185-4594-bbee-4b96410be512	4ab5f84d-7ba2-49e2-862b-48ff8cff3c34	Positive	5780D50C-5BF0-4392-BC9B-894D1369866A		NO
TCGA-A8-A08X-01	TCGA-A8-A08X	43	M0	N3a	Stage IIIC	6th	T4d		0.345	-15705	941		0	1034	34	DiseaseFree		2011-05-27	FEMALE		No	No	C50.9	8500/3	C50.9	YES	2007	170	NO					Pre (<6 months since LMP AND no prior bilateral ovariectomy AND not on estrogen replacement)					13		FALSE	34	LIVING	f5539207-6534-4edc-a5a5-7666b5d16ba4	32b46b33-43d1-4663-bebd-f31673f18a16	Negative	CA911D90-5DDA-49F1-993F-68FCA77A8558		NO
TCGA-A8-A08Z-01	TCGA-A8-A08Z	76	M0	N3a	Stage IIIB	6th	T4b		0.105	-28003	2036		0	1217	40	DiseaseFree		2011-05-27	FEMALE		No	No	C50.9	8500/3	C50.9	YES	2004	350	NO					Post (prior bilateral ovariectomy OR >12 mo since LMP with no prior hysterectomy)					23		FALSE	40	LIVING	d7808cbc-4b8c-467b-b2c3-f48d05b9ecab	5af3de3e-4376-41ab-ae28-4ea9a95dce2d	Negative	DA7BD84B-C00E-40A0-9AE2-33FCE7995696		NO
TCGA-A8-A090-01	TCGA-A8-A090	74	M0	N0	Stage IIA	6th	T2		0.286	-27121	667		0	0	0	DiseaseFree		2011-05-27	FEMALE		No	No	C50.9	8500/3	C50.9	YES	2008	110	NO					Post (prior bilateral ovariectomy OR >12 mo since LMP with no prior hysterectomy)					26		FALSE	0	LIVING	f4b69043-4a67-48e3-a4d1-72a21ae2d175	5ebda262-2b64-4495-afec-38d3fa616d9a	Negative	549E825B-F206-4FF9-835B-2FBE51C7B831		NO
TCGA-A8-A091-01	TCGA-A8-A091	61	M0	N0	Stage IIA	6th	T2		0.307	-22554	637		0	580	19.1	DiseaseFree		2011-05-27	FEMALE		No	Yes	C50.9	8500/3	C50.9	YES	2008	180	NO					Post (prior bilateral ovariectomy OR >12 mo since LMP with no prior hysterectomy)					21		FALSE	19.1	LIVING	f39edd06-1016-4e8e-a42e-12f7e699ddc5	f26df76e-66bc-4e25-8a27-41b6147dc67b	Negative	FECA34F6-CEF7-4A6D-AA7E-F88542EAF6F7		NO
TCGA-A8-A092-01	TCGA-A8-A092	48	M0	N2a	Stage IIIA	6th	T2		0.573	-17807	575		0	487	16	DiseaseFree		2011-05-27	FEMALE		No	No	C50.9	8500/3	C50.9	YES	2008	100	NO					Pre (<6 months since LMP AND no prior bilateral ovariectomy AND not on estrogen replacement)					64		FALSE	16	LIVING	38a8b734-9acc-42f9-b5b7-e51b0dfc6504	8b5c7e4d-a220-4499-9e38-7deacc1776a2	Negative	93D66EAD-B7D3-4688-8EC9-75C4380619D9		NO
TCGA-A8-A093-01	TCGA-A8-A093	61	M0	N0	Stage IIA	6th	T2		0.422	-22373	422		0	546	17.9	DiseaseFree		2011-05-27	FEMALE		No	Yes	C50.9	8500/3	C50.9	YES	2009	100	NO					Post (prior bilateral ovariectomy OR >12 mo since LMP with no prior hysterectomy)					75		FALSE	17.9	LIVING	02f5ae33-a563-4ecb-9e33-dfa500a44931	7b2cc917-cd91-486b-bb9b-4c57cf4e86e0	Negative	9DCF000D-D996-49A6-950A-0CD1E90CC6C7		NO
TCGA-A8-A094-01	TCGA-A8-A094	75	M0	N0	Stage IIA	6th	T2		0.487	-27729	363		0	0	0	DiseaseFree		2011-05-27	FEMALE		No	No	C50.9	8500/3	C50.9	YES	2009	400	NO					Post (prior bilateral ovariectomy OR >12 mo since LMP with no prior hysterectomy)					136		FALSE	0	LIVING	993103b1-e5a1-4c33-8629-be53ebc41d64	a36231aa-f304-4bbf-aa86-b9547916c097	Negative	85288EC6-0BDC-4955-8B88-1DEECBF0E235		NO
TCGA-A8-A095-01	TCGA-A8-A095	45	M0	N0	Stage I	6th	T1c		0.0741	-16742	1153		0	1277	42	DiseaseFree		2011-05-27	FEMALE		No	No	C50.9	8500/3	C50.9	YES	2007	160	NO					Pre (<6 months since LMP AND no prior bilateral ovariectomy AND not on estrogen replacement)					87		FALSE	42	LIVING	29df128d-ace2-40cf-88ee-3f6f2170f159	2223917e-5ff9-4726-99be-c73b19522265	Negative	41A41A7F-E4DD-4D3A-B97D-B4657CA211E1		NO
TCGA-A8-A096-01	TCGA-A8-A096	73	M0	N0	Stage IIA	6th	T2		0.0683	-26723	394		0	0	0	DiseaseFree		2011-05-27	FEMALE		No	No	C50.9	8500/3	C50.9	YES	2009	110	NO					Post (prior bilateral ovariectomy OR >12 mo since LMP with no prior hysterectomy)					27		FALSE	0	LIVING	d7cac141-9269-4733-83ce-e1bc0b503254	cc620a1f-7955-43f8-aa30-12e244f89f1b	Negative	91BFC77A-E56F-49F0-A294-A5EE9F266FB6		NO
TCGA-A8-A097-01	TCGA-A8-A097	65	M0	N1	Stage IIB	6th	T2		0.387	-23741	241		0	365	12	DiseaseFree		2011-05-27	FEMALE		No	No	C50.9	8500/3	C50.9	YES	2009	100	NO					Post (prior bilateral ovariectomy OR >12 mo since LMP with no prior hysterectomy)					89		FALSE	12	LIVING	dcfd0b1d-5707-44a6-b225-5e8f7cea5ca1	8deb20df-b01a-40d8-a398-5dbb14786792	Negative	5B867CB6-F94D-435D-83E3-0ADB814B8077		NO
TCGA-A8-A099-01	TCGA-A8-A099	76	MX	N3a	Stage X	6th	T4b		0.192	-28063	180		0	304	9.99	DiseaseFree		2011-05-27	FEMALE		No	No	C50.9	8500/3	C50.9	YES	2009	210	NO					Post (prior bilateral ovariectomy OR >12 mo since LMP with no prior hysterectomy)					16		FALSE	9.99	LIVING	e98b69bc-766a-485f-b5e8-9166b8d457b3	582b2af4-08e5-44d8-996d-d00db1e98413		34499A83-DFCE-4DB8-BAA0-A7590AF8BC07		NO
TCGA-A8-A09A-01	TCGA-A8-A09A	40	M0	NX	Stage X	6th	T2		0.426	-14883	180		0	304	9.99	DiseaseFree		2011-05-27	FEMALE		No	No	C50.9	8500/3	C50.9	YES	2009	170	NO					Pre (<6 months since LMP AND no prior bilateral ovariectomy AND not on estrogen replacement)					76		FALSE	9.99	LIVING	b205bba0-1870-4458-9088-8817e20389fe	035ceab2-5468-41d5-9adf-f669225be543	Positive	5A6E0F10-758E-4DC1-A5C7-57D5DF9B25EF		NO
TCGA-A8-A09B-01	TCGA-A8-A09B	58	M0	N1a	Stage IIIB	6th	T4b		0.51	-21520	210		0	365	12	DiseaseFree		2011-05-27	FEMALE		No	No	C50.9	8500/3	C50.9	YES	2009	170	NO					Post (prior bilateral ovariectomy OR >12 mo since LMP with no prior hysterectomy)					26		FALSE	12	LIVING	3828b534-908e-4953-a3fb-07d01cf49c7d	250c0ab4-ef0f-4340-a86d-628b98f8acca	Negative	5D439E4F-F1B7-41F7-BF1D-1F6E93D6427D		NO
TCGA-A8-A09C-01	TCGA-A8-A09C	69	MX	N0	Stage X	6th	T2		0.498	-25355	180		0	31	1.02	DiseaseFree		2011-05-27	FEMALE		No	Yes	C50.9	8500/3	C50.9	YES	2009	120	NO					Post (prior bilateral ovariectomy OR >12 mo since LMP with no prior hysterectomy)					18		FALSE	1.02	LIVING	80f3f48a-cc21-415c-b181-c77e7ba1c563	0856c285-b57f-47ac-be8b-865dc2ddb58f		1E002C47-CEC6-491C-9E67-B289687D5B66		NO
TCGA-A8-A09D-01	TCGA-A8-A09D	47	M0	N1	Stage IIB	5th	T2		0.234	-17440	1033		0	396	13	DiseaseFree		2011-05-27	FEMALE		No	No	C50.9	8500/3	C50.5	YES	2007	100	NO					Post (prior bilateral ovariectomy OR >12 mo since LMP with no prior hysterectomy)					31		FALSE	13	LIVING	36449392-de76-4ee9-bc09-627a07e18727	ac9318f5-9e1f-4340-8da6-3815fff8bff5	Negative	C4A1A482-6AE5-4807-BA05-C73AC0898546		NO
TCGA-A8-A09E-01	TCGA-A8-A09E	73	M0	N1a	Stage IIIB	6th	T4b		0.545	-26724	819		0	943	31	DiseaseFree		2011-05-27	FEMALE		Yes	Yes	C50.9	8500/3	C50.5	YES	2008	220	NO					Post (prior bilateral ovariectomy OR >12 mo since LMP with no prior hysterectomy)					39		FALSE	31	LIVING	dfefb76a-ec6b-4cd2-9d45-2e1e4befc7ea	b9140410-1ed1-4012-9637-412b7c688d68	Positive	C55B6F4B-1248-4FBF-83C2-B0A1B33DEA03		NO
TCGA-A8-A09G-01	TCGA-A8-A09G	79	M0	N3a	Stage IIIC	6th	T3		0.221	-29006	759		0	0	0	DiseaseFree		2011-05-27	FEMALE		No	No	C50.9	8500/3	C50.5	YES	2008	270	NO					Post (prior bilateral ovariectomy OR >12 mo since LMP with no prior hysterectomy)					189		FALSE	0	LIVING	3927f736-3b5c-48c8-9d9e-83669ec44770	084b2d8f-96a8-41f1-844d-20004cd665e7	Negative	2728DB14-66D5-4E67-B9B6-63D93DBF509C		NO
TCGA-A8-A09I-01	TCGA-A8-A09I	84	M0	N0	Stage IIA	6th	T2		0.357	-30711	698		0	1006	33	DiseaseFree		2011-05-27	FEMALE		No	Yes	C50.9	8500/3	C50.9	YES	2008	430	NO					Post (prior bilateral ovariectomy OR >12 mo since LMP with no prior hysterectomy)					97		FALSE	33	LIVING	1557183c-aedd-4df6-b98a-3654667f7b69	a09a99f9-33e3-45d5-bfc2-f57ce149a527	Negative	AF12859A-D67A-488D-8BC2-ED28698F2ACA		NO
TCGA-A8-A09K-01	TCGA-A8-A09K	68	M0	N1	Stage IIA	6th	T1c		0.503	-24960	788		0	912	30	DiseaseFree		2011-05-27	FEMALE		Yes	Yes	C50.9	8500/3	C50.5	YES	2008	240	NO					Post (prior bilateral ovariectomy OR >12 mo since LMP with no prior hysterectomy)					30		FALSE	30	LIVING	6f959c92-b79f-4f84-9ee5-d07d3212d52d	6871927f-1488-4366-8545-439557a377aa	Negative	56C24ABB-CF1D-447F-A5A8-B762C4B01566		NO
TCGA-A8-A09M-01	TCGA-A8-A09M	75	M0	N3a	Stage IIIC	6th	T2		0.457	-27455	333		0	457	15	DiseaseFree		2011-05-27	FEMALE		No	No	C50.9	8500/3	C50.5	YES	2009	170	NO					Post (prior bilateral ovariectomy OR >12 mo since LMP with no prior hysterectomy)					69		FALSE	15	LIVING	626b4ff0-2188-4a14-aac8-6703c624917f	6d1ce13f-530e-433f-b2a3-f30793b0b003	Negative	EBBF2A70-2773-40FA-823A-E608ABFEF591		NO
TCGA-A8-A09N-01	TCGA-A8-A09N	57	M0	N3a	Stage IIIC	6th	T2		0.698	-21002	1276		0	31	1.02	DiseaseFree		2011-05-27	FEMALE		No	No	C50.9	8500/3	C50.5	YES	2006	70	NO					Post (prior bilateral ovariectomy OR >12 mo since LMP with no prior hysterectomy)					52		FALSE	1.02	LIVING	33919e92-4ea9-47e5-a6f4-36e51845d50f	03115606-c46f-40ef-a95f-cdc1c174797d	Negative	F5A97F05-4B5C-4B10-BF10-5DDE7D412BCF		NO
TCGA-A8-A09Q-01	TCGA-A8-A09Q	83	M0	N2a	Stage IIIB	6th	T4b		0.596	-30528	637		0	761	25	DiseaseFree		2011-05-27	FEMALE		No	No	C50.9	8500/3	C50.3	YES	2008	100	NO					Post (prior bilateral ovariectomy OR >12 mo since LMP with no prior hysterectomy)					74		FALSE	25	LIVING	09c2bc35-c21f-4aa4-ac30-0d8db02ad811	6f8b48ba-ef24-4d33-a0c3-bc900a6c8cd2	Positive	46C0AB7B-82FC-4D06-9F26-22AEC8BEEDA7		NO
TCGA-A8-A09R-01	TCGA-A8-A09R	82	M0	N1	Stage IIB	6th	T2		0.475	-30196	149		0	273	8.97	DiseaseFree		2011-05-27	FEMALE		No	No	C50.9	8500/3	C50.3	YES	2009	180	NO					Post (prior bilateral ovariectomy OR >12 mo since LMP with no prior hysterectomy)					40		FALSE	8.97	LIVING	cb0a2055-2168-4454-8755-47dd613db36f	3ed5e5ce-12c3-4d15-9414-0b76f874e43c	Negative	5E615F92-6FD0-48C7-AC37-78526974BCFC		NO
TCGA-A8-A09T-01	TCGA-A8-A09T	68	MX	N0	Stage X	6th	T1c		0.093	-25110	394		0	579	19	DiseaseFree		2011-05-27	FEMALE		No	No	C50.9	8520/3	C50.9	YES	2009	100	NO					Post (prior bilateral ovariectomy OR >12 mo since LMP with no prior hysterectomy)					23		FALSE	19	LIVING	0adf59c6-581a-475d-a2f4-40aa40060b5b	8df411bb-1d82-4470-84ff-e2d335698d42	Negative	C616E97C-8352-4FED-9E83-558318216FB6		NO
TCGA-A8-A09V-01	TCGA-A8-A09V	51	M0	N0	Stage IIA	6th	T2		0.0703	-18628	333		0	457	15	DiseaseFree		2011-05-27	FEMALE		No	No	C50.9	8520/3	C50.2	YES	2009	60	NO					Pre (<6 months since LMP AND no prior bilateral ovariectomy AND not on estrogen replacement)					21		FALSE	15	LIVING	cc348a26-ee11-47a4-8b51-de922967e175	c6d8d136-3bd3-49d2-8305-3377240a1ce7	Negative	E0B04FB6-9500-4786-B6D9-303165EF9090		NO
TCGA-A8-A09W-01	TCGA-A8-A09W	70	M0	N3	Stage IIIB	5th	T2		0.382	-25659	1033		0	30	0.99	DiseaseFree		2011-05-27	FEMALE		No	No	C50.9	8520/3	C50.2	YES	2007	180	NO					Post (prior bilateral ovariectomy OR >12 mo since LMP with no prior hysterectomy)					60		FALSE	0.99	LIVING	452672e8-b6d9-45b5-bb02-e88e03e2dd66	af859133-ccf5-4157-a260-738c9583c17b		B73AF7B0-EED3-413C-B249-C97F27E4EA1C		NO
TCGA-A8-A09Z-01	TCGA-A8-A09Z	83	M0	N0	Stage IIB	6th	T3		0.12	-30590	728		0	0	0	DiseaseFree		2011-05-27	FEMALE		No	No	C50.9	8520/3	C50.9	YES	2008	320	NO					Post (prior bilateral ovariectomy OR >12 mo since LMP with no prior hysterectomy)					1006		FALSE	0	LIVING	81e7a3d3-be70-4834-8018-4d2cc077a4e6	600a6f89-e714-4258-b4e7-33240123bfc6	Positive	DF890966-D14E-4EDF-B6E3-E10E40BA5B5D		NO
TCGA-A8-A0A1-01	TCGA-A8-A0A1	84	M0	N0	Stage IIA	6th	T2		0.117	-30742	241		0	365	12	DiseaseFree		2011-05-27	FEMALE		No	No	C50.9	8520/3	C50.9	YES	2009	90	NO					Post (prior bilateral ovariectomy OR >12 mo since LMP with no prior hysterectomy)					30		FALSE	12	LIVING	3efa245d-177d-4ef9-94f7-f554c54e345e	7d53f59e-5ae6-4325-9054-c9b1eac7983d	Negative	3BC6CE69-2641-4B6D-85DF-E8FE838015D0		NO
TCGA-A8-A0A2-01	TCGA-A8-A0A2	66	M0	N0	Stage IIA	6th	T2		0.332	-24380	394		0	579	19	DiseaseFree		2011-05-27	FEMALE		No	No	C50.9	8520/3	C50.5	YES	2009	70	NO					Post (prior bilateral ovariectomy OR >12 mo since LMP with no prior hysterectomy)					23		FALSE	19	LIVING	34d5a193-85e5-4399-8a9b-e92858eafdfe	9ae522c2-0fbf-493c-b3c7-a6ccd685c787	Negative	6443B16E-E6D9-4A1D-B950-BEEC7BAEDBBE		NO
TCGA-A8-A0A4-01	TCGA-A8-A0A4	73	M0	N0	Stage IIA	6th	T2		0.261	-26693	272		0	396	13	DiseaseFree		2011-05-27	FEMALE		No	No	C50.9	8520/3	C50.1	YES	2009	160	NO					Post (prior bilateral ovariectomy OR >12 mo since LMP with no prior hysterectomy)					24		FALSE	13	LIVING	2cb8c866-9296-4c70-a3ea-f9a9b707895c	e315f3f0-664e-47fb-9f3a-c55b3eda826a	Negative	25F8F043-2CD0-4344-9B4A-5BBB691B5BF9		NO
TCGA-A8-A0A6-01	TCGA-A8-A0A6	64	M0	N3a	Stage IIIC	6th	T2		0.143	-23404	394		0	640	21	DiseaseFree		2011-05-27	FEMALE		No	No	C50.9	8520/3	C50.4	YES	2009	90	NO					Post (prior bilateral ovariectomy OR >12 mo since LMP with no prior hysterectomy)					2057		FALSE	21	LIVING	4b0d295c-e185-4b52-9752-178e5bc1d47d	05415f21-4c6d-4cf4-924c-9c1eb769e696	Negative	161A2735-C3CF-466D-AE21-C6A2C987BB1E		NO
TCGA-A8-A0A7-01	TCGA-A8-A0A7	57	M0	N1a	Stage IIB	6th	T2		0.0491	-20940	302		0	30	0.99	DiseaseFree		2011-05-27	FEMALE		No	No	C50.9	8520/3	C50.4	YES	2009	130	NO					Post (prior bilateral ovariectomy OR >12 mo since LMP with no prior hysterectomy)					70		FALSE	0.99	LIVING	995fdab7-7284-4d33-befa-ec22aa7c6479	ea748969-579b-43dd-b2cd-1b0ac46b64ea	Negative	E306BE26-0358-4BE4-AEF6-AD42CC0DA020		NO
TCGA-A8-A0A9-01	TCGA-A8-A0A9	80	M0	N0	Stage IIA	6th	T2		0.483	-29370	272		0	396	13	DiseaseFree		2011-05-27	FEMALE		No	No	C50.9	8500/3	C50.4	YES	2009	100	NO					Post (prior bilateral ovariectomy OR >12 mo since LMP with no prior hysterectomy)					41		FALSE	13	LIVING	7b605fb6-d077-401e-b870-b87ddf505f82	35f3fabc-9939-43a2-8491-c3813a970d13	Negative	8612388B-3680-4BD8-986C-E7ABE9F92F91		NO
TCGA-A8-A0AB-01	TCGA-A8-A0AB	54	M0	N0	Stage IIA	6th	T2		0.295	-19814	394		0	518	17	DiseaseFree		2011-05-27	FEMALE		No	No	C50.9	8520/3	C50.4	YES	2009	70	NO					Post (prior bilateral ovariectomy OR >12 mo since LMP with no prior hysterectomy)					20		FALSE	17	LIVING	22eaba28-be67-4730-9846-860bc1fca29a	860baf5b-abcf-4014-8b4b-d0a4b0d15c51	Negative	E4D30B42-383A-40BF-BB91-511A90227655		NO
TCGA-A8-A0AD-01	TCGA-A8-A0AD	83	M0	N0	Stage I	6th	T1c		0.163	-30407	1033		0	1157	38	DiseaseFree		2011-05-27	FEMALE	lobular/ductal	No	No	C50.9	8522/3	C50.4	YES	2007	90	NO					Post (prior bilateral ovariectomy OR >12 mo since LMP with no prior hysterectomy)					21		FALSE	38	LIVING	af5453a9-cf1f-40de-aec4-0e0710908fb7	392933ed-ca0e-458d-b0b1-6ccfe71df1c3	Negative	BD2AE048-BE93-4421-AD3E-BE6F9646484F		NO
TCGA-AC-A23C-01	TCGA-AC-A23C	62	MX	N1	Stage IIB	7th	T2		0.168	-22751	198		0	29	0.95	DiseaseFree		2011-07-14	FEMALE		No	No	C50.9	8500/3	C50.9	YES	2010	100	NO	YES		1	1	Post (prior bilateral ovariectomy OR >12 mo since LMP with no prior hysterectomy)			Core needle biopsy		79		FALSE	0.95	LIVING	dfd0b7ba-c7d3-498e-b455-346301865452	9cbd4bd6-244b-4274-a230-a7bd02e79571	Negative	926E93B6-EF7C-4F13-824D-13D08B7F7938		NO
TCGA-AC-A23E-01	TCGA-AC-A23E	50	MX	N1	Stage IIB	7th	T2		0.112	-18500	158		0	72	2.37	DiseaseFree		2011-07-18	FEMALE		No	No	C50.9	8500/3	C50.9	YES	2010	130	NO	YES		1	2				Core needle biopsy		15		FALSE	2.37	LIVING	e7bae6e7-f779-449d-92b9-66996041e00d	d490330a-de38-478f-9504-a69260ab3967	Negative	C976ACED-7FF8-4287-9D68-C6FD17895FC0
TCGA-AC-A23G-01	TCGA-AC-A23G	76	MX	N1	Stage IIA	6th	T1c		0.0984	-27934	1590		0	330	10.8	DiseaseFree		2011-07-14	FEMALE		No	No	C50.9	8520/3	C50.9	YES	2006	40	NO	YES		2	8	Post (prior bilateral ovariectomy OR >12 mo since LMP with no prior hysterectomy)			Core needle biopsy		19		FALSE	10.8	LIVING	A721DAC6-0126-476C-B2D4-2DBF7406454B	05BF18CD-2346-4EF9-B6DF-58AA8A67E8A5	Negative	810663DD-1718-4FD6-B9C2-77B4C091B3F1		NO
TCGA-AC-A2B8-01	TCGA-AC-A2B8	84	M0	N0 (i-)	Stage IIB	7th	T3		0.109	-31003	101		0	45	1.48	DiseaseFree	NOT HISPANIC OR LATINO	2011-09-12	FEMALE		No	No	C50.9	8520/3	C50.9	YES	2011	150	NO	YES	0	0	1	Post (prior bilateral ovariectomy OR >12 mo since LMP with no prior hysterectomy)			Core needle biopsy		72		FALSE	1.48	LIVING	6E126B73-D3E8-4641-A128-306F3B313E40	FABFEC99-220B-4A94-A8FE-01DFD71487F6	Negative	3D878253-22B3-4A53-AE54-C0D95E085DB1		YES
TCGA-AC-A2BK-01	TCGA-AC-A2BK	78	MX	N2a	Stage IIIA	6th	T2		0.507	-28625	1717		0	1172	38.5	DiseaseFree		2011-09-16	FEMALE		No	No	C50.9	8500/3	C50.9	YES	2006	140	NO	YES		6	23	Post (prior bilateral ovariectomy OR >12 mo since LMP with no prior hysterectomy)			Core needle biopsy		61		FALSE	38.5	LIVING	6FA2A667-9C36-4526-8A58-1975E863A806	B85BE663-EDBA-4E1E-A10C-D0297744A0E9	Negative	3E54B0CE-8863-4728-BC95-A47C1869F52A		NO
TCGA-AC-A2BM-01	TCGA-AC-A2BM	41	MX	N1a	Stage IIB	6th	T2		0.392	-15212	2164		0	1162	38.2	DiseaseFree		2011-09-12	FEMALE		No	No	C50.9	8500/3	C50.9	YES	2005	120	NO	YES	1	1	13				Tumor resection		16		FALSE	38.2	LIVING	8159FF7B-89F4-411A-9B9C-491F1CB3EB34	8D65B4EE-183B-4767-9091-DEC23A17AF93	Negative	9F00B6F4-EE91-4A18-B533-127E39EF8554		NO
TCGA-AC-A2FB-01	TCGA-AC-A2FB	65	MX	N0	Stage IIA	6th	T2		0.002379	-23851	576		0	44	40.5	DiseaseFree	NOT HISPANIC OR LATINO	2011-09-20	FEMALE		No	No	C50.9	8520/3	C50.9	YES	2009	140	NO	YES		0	1				Core needle biopsy		13		FALSE	40.5	LIVING	02BBB632-0F7F-439D-B8F0-C86A06237424	7E2ED541-38EE-473F-AC5D-3CAE6F5D9A56	Negative	F6CFE506-16BA-475A-A81F-1AC4B2EFE24A		NO
TCGA-AC-A2FF-01	TCGA-AC-A2FF	40	MX	N1	Stage IIB	6th	T2		0.001147		1904		0	1686	55.4	DiseaseFree	NOT HISPANIC OR LATINO	2011-09-23	FEMALE		No	No	C50.9	8520/3	C50.9	YES	2006	130	NO	YES	0	3	7				Core needle biopsy		15		FALSE	55.4	LIVING	3CA67CD0-81DA-4F68-A9FA-F1A8C013C28D	62D4D442-98A0-4540-B22A-4ACF1FBFC40B	Negative	E6897E14-465A-486A-A6AD-FCFED21629F2		NO
TCGA-AC-A2FG-01	TCGA-AC-A2FG	79	MX	N1a	Stage IIB	6th	T2		0.0788	-29211	1517		0	1125	37	DiseaseFree		2011-09-21	FEMALE		No	No	C50.9	8520/3	C50.9	YES	2007	120	NO	YES	1	1	11	Post (prior bilateral ovariectomy OR >12 mo since LMP with no prior hysterectomy)			Core needle biopsy		37		FALSE	37	LIVING	39CDA4C9-E1C8-44C2-BAB7-F5849C12F879	891365B0-3BB1-4F7C-B351-6191B18EE9D7	Negative	C1ABCD83-40EA-4FF7-BEB6-69679589E8E7		NO
TCGA-AC-A2FK-01	TCGA-AC-A2FK	45	M0	N3a	Stage IIIC	6th	T2		1.598e-05	-16627	1833		0	1180	38.8	DiseaseFree	HISPANIC OR LATINO	2011-09-13	FEMALE		No	No	C50.9	8520/3	C50.9	YES	2006	80	NO	YES		3	3				Core needle biopsy		1		FALSE	38.8	LIVING	79126E88-9CF8-45FF-BF91-A98DA3B304D7	5D7A6563-6E74-48CB-A6A9-6D860759DDAC	Negative	1CF3FA64-EAE6-4A18-9B51-F5980A885371		NO
TCGA-AC-A2FO-01	TCGA-AC-A2FO	65	MX	N1	Stage IIB	6th	T2		0.118	-23928	2051		0	1542	50.7	DiseaseFree	NOT HISPANIC OR LATINO	2011-09-21	FEMALE		No	No	C50.9	8520/3	C50.9	YES	2005	120	NO	YES		2	10	Post (prior bilateral ovariectomy OR >12 mo since LMP with no prior hysterectomy)			Core needle biopsy		21		FALSE	50.7	LIVING	F5D4C2D3-CC69-4B38-8551-0917E3622A68	6AB6C7D7-A0B5-4830-94A3-F16BC11EF953	Negative	5A7EB73F-E681-46CC-B2D6-C87EEAB0AC99		NO
TCGA-AC-A2QH-01	TCGA-AC-A2QH	58	MX	N0	Stage IIB	7th	T3		0.409	-21488	108		0	31	1.02	DiseaseFree	NOT HISPANIC OR LATINO	2011-10-18	FEMALE	Invasive high-grade sarcomatoid (metaplastic) carcinoma with areas of matrix-producing carcinoma.	No	No	C50.9	8575/3	C50.9	YES	2011	150	NO	YES	0	0	22	Post (prior bilateral ovariectomy OR >12 mo since LMP with no prior hysterectomy)			Core needle biopsy		56		FALSE	1.02	LIVING	67C5F371-3FA9-47C5-8B15-C2DD9ACC8519	FD735DC5-2EC3-43BD-B1B1-8FA811BE0633	Negative	C2A0E948-2B9E-4E49-90C4-57CE4C4A95B3		YES
TCGA-AC-A2QI-01	TCGA-AC-A2QI	76	MX	N1a	Stage IIIA	7th	T3		0.0938	-27865	91		0	28	0.92	DiseaseFree	NOT HISPANIC OR LATINO	2011-10-18	FEMALE		No	No	C50.9	8520/3	C50.9	YES	2011	140	NO	YES		2	2	Post (prior bilateral ovariectomy OR >12 mo since LMP with no prior hysterectomy)			Core needle biopsy		54		FALSE	0.92	LIVING	C57835BE-77AB-4CF5-9B23-62C11A7B2EAF	08F10BB1-6DD4-4F36-86A3-1801F9762187	Negative	5CF85AF1-D227-430C-99CD-C2A524CFFA29		YES
TCGA-AC-A2QJ-01	TCGA-AC-A2QJ	48	M0	N0	Stage IIIB	7th	T4b		0.185	-17569	160		0	69	2.27	DiseaseFree	HISPANIC OR LATINO	2011-10-18	FEMALE	Invasive Metaplastic Carcinoma	No	No	C50.9	8575/3	C50.9	YES	2011	150	NO	YES		0	2	Peri (6-12 months since last menstrual period)			Core needle biopsy		32		FALSE	2.27	LIVING	D9FD2724-7DB0-4AF3-AC14-217BDFA5203F	A3AFBB9F-F611-4BF7-A7F7-8DB59022F66F	Negative	E422C6E8-084F-42B8-84E7-4EF387F098C7		YES
TCGA-AC-A3BB-01	TCGA-AC-A3BB	46	MX	N2a	Stage IIIA	7th	T3		0.117	-16983	106		0	30	0.99	DiseaseFree	NOT HISPANIC OR LATINO	2012-02-03	FEMALE		No	No	C50.9	8520/3	C50.9	YES	2011	160	NO	NO		5	14				Core needle biopsy		59		FALSE	0.99	LIVING	048549CF-D0A5-4743-A0A1-2004F7CC2B08	2FA19AF2-6FA0-4164-A0BB-8524D6085D80	Negative	4D864947-076C-4A66-940D-682E75E525A2		YES
TCGA-AC-A3HN-01	TCGA-AC-A3HN	87	MX	N1a	Stage IIB	7th	T2		0.15	-32061	97		0	21	0.69	DiseaseFree	NOT HISPANIC OR LATINO	2012-04-13	FEMALE		No	No	C50.9	8520/3	C50.9	YES	2011	160	NO	YES	0	2	3	Post (prior bilateral ovariectomy OR >12 mo since LMP with no prior hysterectomy)			Core needle biopsy		13		FALSE	0.69	LIVING	E37AE674-A107-4EB3-94D8-B86B0035A9F7	96E71B7B-D32B-48BC-858D-20F7C8B7812D	Negative	F0308FC8-D8B4-487F-A072-05E66D01842A		YES
TCGA-AC-A3OD-01	TCGA-AC-A3OD	68	MX	N1mi	Stage IIB	7th	T2		0.267	-25186	63		0	35	14.8	DiseaseFree	NOT HISPANIC OR LATINO	2012-04-19	FEMALE		No	No	C50.9	8520/3	C50.9	YES	2011	30	NO	YES		1	3	Post (prior bilateral ovariectomy OR >12 mo since LMP with no prior hysterectomy)			Core needle biopsy		97		FALSE	14.8	LIVING	F2622CDB-AC92-42B3-A1CA-67E133C3DD4A	42C7E92B-6820-4562-9E32-A424A99A6CBA	Negative	9F7E2B98-29E7-465F-AE12-33D78FDFD71A		YES
TCGA-AC-A3QP-01	TCGA-AC-A3QP	79	MX	N1mi	Stage IIB	7th	T2		0.0716	-29113	184		0	286	9.4	DiseaseFree	NOT HISPANIC OR LATINO	2012-07-05	FEMALE		No	No	C50.9	8520/3	C50.9	YES	2011	150	NO	YES	1	1	2	Post (prior bilateral ovariectomy OR >12 mo since LMP with no prior hysterectomy)			Core needle biopsy		24		TRUE	9.4	LIVING	6F4C8D30-47FB-47DF-9EB7-4E5881E3711E	A14E7E3D-0593-4D69-B17B-E79DFB065A0F	Negative	14E2FC4E-7205-4929-81B5-7FF3006F08AD		YES
TCGA-AC-A3TN-01	TCGA-AC-A3TN	75	MX	N0	Stage IIB	7th	T3		0.071	-27421	78		0	34	1.12	DiseaseFree	NOT HISPANIC OR LATINO	2012-08-01	FEMALE		No	No	C50.9	8520/3	C50.9	YES	2012	140	NO	YES		0	2	Post (prior bilateral ovariectomy OR >12 mo since LMP with no prior hysterectomy)			Other method, specify:	[Unknown]	68		FALSE	1.12	LIVING	81B70C58-4A12-448C-A594-2ADE44F6A0AE	70E344F1-A29C-42C7-9FE8-DA9219D45158	Negative	1A0D203A-BC4B-441F-97F6-D1FF7E959262		YES
TCGA-AC-A3W5-01	TCGA-AC-A3W5	65	MX	N0	Stage IIA	7th	T2		0.375	-24029	120		0	55	1.81	DiseaseFree	NOT HISPANIC OR LATINO	2012-09-24	FEMALE		No	Yes	C50.9	8520/3	C50.9	YES	2011	130	NO	YES	0	0	3	[Not Evaluated]			Core needle biopsy		101	NO	FALSE	1.81	LIVING	4C313E5B-4DC3-408E-8E92-22427F74743E	083F4985-57C0-4931-BA8A-00F565430DA9	Close	CA0CD57E-DA92-463E-A004-D554825A22D6	[Unknown]	YES
TCGA-AC-A3W6-01	TCGA-AC-A3W6	90	MX	N1	Stage IIIA	7th	T3		0.105	-32872	101		0	51	1.68	DiseaseFree	NOT HISPANIC OR LATINO	2012-09-24	FEMALE		No	Yes	C50.9	8520/3	C50.9	YES	2012	140	NO	YES	3	3	3	Post (prior bilateral ovariectomy OR >12 mo since LMP with no prior hysterectomy)			Core needle biopsy		147	NO	FALSE	1.68	LIVING	1B4CFAD1-E353-4411-97B6-2B7B9309E95E	314E66DF-0ADC-4B7F-98E0-A32929192C71	Negative	B52E150F-5B34-482A-84E7-1739B9AC09B7	[Unknown]	YES
TCGA-AC-A3YI-01	TCGA-AC-A3YI	74	MX	N3a	Stage IIIC	7th	T1c		0.0325	-27143	87		0	47	1.54	DiseaseFree	NOT HISPANIC OR LATINO	2012-10-08	FEMALE		No	No	C50.9	8520/3	C50.9	YES	2012	120	NO	YES		12	13	Post (prior bilateral ovariectomy OR >12 mo since LMP with no prior hysterectomy)			Core needle biopsy		12	NO	FALSE	1.54	LIVING	A45D296E-EFC0-479E-B2F6-BAD834668CDF	EA7490BF-06AC-43E0-BB61-A2756D027836	Negative	52CEF542-0F5B-4660-8746-2CF4A27B214E	[Unknown]	YES
TCGA-AC-A3YJ-01	TCGA-AC-A3YJ	66	MX	N0 (i-)	Stage IIA	7th	T2		0.0443	-24439	114		0	40	1.31	DiseaseFree	NOT HISPANIC OR LATINO	2012-10-03	FEMALE	Invasive Papillary Carcinoma	No	No	C50.9	8050/3	C50.9	YES	2012	220	NO	YES	0	0	1	Post (prior bilateral ovariectomy OR >12 mo since LMP with no prior hysterectomy)			Core needle biopsy		18	NO	FALSE	1.31	LIVING	86CF879E-3B40-44DD-AAA7-6F49F54A15D9	3447BDBF-5177-451E-BB93-736153EA76A9	Negative	0F890724-8554-4B2B-B4EC-6B9B24C757D8	[Unknown]	YES
TCGA-AC-A5XS-01	TCGA-AC-A5XS	74	MX	N0	Stage IIA	7th	T2		0.248	-27160	127		0	47	1.54	DiseaseFree	NOT HISPANIC OR LATINO	2013-07-15	FEMALE		No	Yes	C50.9	8520/3	C50.9	YES	2012	110	NO	YES		0	8				Core needle biopsy		363	NO	FALSE	1.54	LIVING	D9627184-B972-4E00-8C11-B0B946AC357A	3D137341-F9A3-4CF0-8F26-ACAD49FA113E	Negative	C4F259BA-7C00-4326-ACB2-924C4AE33E87	[Unknown]	YES
TCGA-AC-A62X-01	TCGA-AC-A62X	72	MX	N0	Stage IIA	7th	T2		0.57	-26627	70		0	34	1.12	DiseaseFree	NOT HISPANIC OR LATINO	2013-10-21	FEMALE		No	Yes	C50.9	8500/3	C50.4	YES	2013	130	NO	YES		0	10	Post (prior bilateral ovariectomy OR >12 mo since LMP with no prior hysterectomy)			Core needle biopsy		45	NO	FALSE	1.12	LIVING	5B2A4F11-CA46-4974-9420-59B4820920BF	5AEEF496-2885-42D7-802E-319B76BBE215	Negative	6BB72835-1002-4B35-9304-495E12A30905	[Unknown]	YES
TCGA-AC-A62Y-01	TCGA-AC-A62Y	79	MX	N1	Stage IIB	7th	T2		0.415	-28876	112		0	55	1.81	DiseaseFree	NOT HISPANIC OR LATINO	2013-09-19	FEMALE		No	No	C50.9	8520/3	C50.4	YES	2012	50	NO	YES		1	1	Post (prior bilateral ovariectomy OR >12 mo since LMP with no prior hysterectomy)			Core needle biopsy		53	NO	FALSE	1.81	LIVING	05AF737D-89AA-49B6-97B2-28B8AC8BD2CF	A76BC38A-9EEF-4E6C-B021-F940FF5137B8	Positive	83BCCC3C-0384-45CD-84B4-67E2EDE822EE	[Unknown]	YES
TCGA-AC-A6IV-01	TCGA-AC-A6IV	47	MX	N1	Stage IIB	7th	T2		0.0215	-17521	289		0	36	1.18	DiseaseFree	NOT HISPANIC OR LATINO	2013-09-19	FEMALE		No	No	C50.9	8524/3	C50.9	YES	2012	110	NO	YES	1	1	1				Core needle biopsy			NO	FALSE	1.18	LIVING	8E11C5EC-C15A-48D4-85AC-B7B08A9ED827	25B06E67-6D9E-4051-87CA-76E1F110B418	Negative	5B978086-7443-4721-854B-877CE0FC10C0	[Unknown]	YES
TCGA-AN-A03X-01	TCGA-AN-A03X	74	M0	N0	Stage IIA		T2		0.307	-27163	36		0	10	0.33	DiseaseFree	NOT HISPANIC OR LATINO	2010-12-28	FEMALE		No	No	C50.9	8500/3	C50.9	YES	2010	170	NO		0	0	19	Post (prior bilateral ovariectomy OR >12 mo since LMP with no prior hysterectomy)			Tumor resection		35		TRUE	0.33	LIVING	88cd6ccc-70f7-436e-a99c-039b9d31e335	d9e29db0-558c-4bd5-aa94-15d5d57110b1	Negative	1F6200B4-B53B-4E9F-B01B-12D2C0D4270E		NO
TCGA-AN-A03Y-01	TCGA-AN-A03Y	66	M0	N0	Stage IIA		T2		0.377	-24232	36		0	10	0.33	DiseaseFree	NOT HISPANIC OR LATINO	2010-12-29	FEMALE		No	No	C50.9	8500/3	C50.9	YES	2010	160	NO		0	0	9	Post (prior bilateral ovariectomy OR >12 mo since LMP with no prior hysterectomy)			Tumor resection		21		TRUE	0.33	LIVING	a991644b-3ee6-4cda-acf0-e37de48a49fc	95c533d3-798c-4aca-8f38-dc4825f254b5	Negative	76734A82-9137-4DA4-871E-D4EC1BC33831		NO
TCGA-AN-A041-01	TCGA-AN-A041	29	M0	N1a	Stage IIB	7th	T2		0.326	-10812	33		0	7	0.23	DiseaseFree	NOT HISPANIC OR LATINO	2011-04-01	FEMALE		No	No	C50.9	8500/3	C50.9	YES	2010	280	NO	YES		1	18	Pre (<6 months since LMP AND no prior bilateral ovariectomy AND not on estrogen replacement)			Tumor resection		18		TRUE	0.23	LIVING	316e021c-5175-4ab3-bdb6-2bf9683f657a	b6fe1d5a-f1c0-470d-bf49-b5a13157d2c6	Negative	26C566AF-C710-4856-AC21-83D73370EA84		NO
TCGA-AN-A046-01	TCGA-AN-A046	68	M0	N0	Stage IIA		T2		0.0264	-25158	27		0	10	0.33	DiseaseFree	NOT HISPANIC OR LATINO	2010-12-28	FEMALE		No	No	C50.9	8500/3	C50.9	YES	2010	150	NO		0	0	19	Post (prior bilateral ovariectomy OR >12 mo since LMP with no prior hysterectomy)			Tumor resection		4362		TRUE	0.33	LIVING	dcd5860c-7e3a-44f3-a732-fe92fe3fe300	57aff09f-0e97-4e65-a227-3dc7a8516367	Negative	1304FB17-A20A-4EBC-9CC8-1554808AC1F6		NO
TCGA-AN-A049-01	TCGA-AN-A049	62	M0	N0	Stage IIA		T2	Allred (Biocare)	0.38	-22710	769		0	19	0.62	DiseaseFree	NOT HISPANIC OR LATINO	2010-12-29	FEMALE		No	No	C50.9	8500/3	C50.9	YES	2008	330	NO		0	0	9	Post (prior bilateral ovariectomy OR >12 mo since LMP with no prior hysterectomy)			Tumor resection		28		TRUE	0.62	LIVING	2e1e3bf0-1708-4b65-936c-48b89eb8966a	b09dcf83-93a7-466b-9414-12896ac7749c	Positive	8C2B719A-D45A-4DF3-BA61-908A2E1F6D1D		NO
TCGA-AN-A04A-01	TCGA-AN-A04A	36	M0	N2	Stage IIIA		T2	Allred (Biocare)	0.537	-13445	743		0	90	2.96	DiseaseFree	NOT HISPANIC OR LATINO	2010-12-29	FEMALE		No	No	C50.9	8500/3	C50.9	YES	2008	370	NO		0	4	7	Peri (6-12 months since last menstrual period)			Tumor resection		20		TRUE	2.96	LIVING	e5aae05a-478e-4a55-a27c-12b2b4be302a	1d8f72b7-8596-40e8-afdf-244dd897758c	Positive	6FB7A794-C3E7-4501-A844-CF65B9C3D32C		NO
TCGA-AN-A04C-01	TCGA-AN-A04C	51	M0	N1	Stage IIB		T2	Allred (Biocare)	0.339	-18851	656		0	54	1.77	DiseaseFree	NOT HISPANIC OR LATINO	2010-12-29	FEMALE		No	No	C50.9	8500/3	C50.9	YES	2008	190	NO		0	2	15	Post (prior bilateral ovariectomy OR >12 mo since LMP with no prior hysterectomy)			Tumor resection		63		TRUE	1.77	LIVING	66072c06-f251-4f0b-b6ae-12b407c52cc6	4a7e95e4-58b5-4e96-a029-98f294b3cd54	Positive	045B2852-E1FF-4376-8F39-60FC940224D0		NO
TCGA-AN-A04D-01	TCGA-AN-A04D	58	M0	N1	Stage IIB		T2	Allred (Biocare)	0.369	-21426	676		0	52	1.71	DiseaseFree	NOT HISPANIC OR LATINO	2010-12-20	FEMALE		No	No	C50.9	8500/3	C50.9	YES	2008	260	NO		0	2	15	Post (prior bilateral ovariectomy OR >12 mo since LMP with no prior hysterectomy)			Tumor resection		72		TRUE	1.71	LIVING	49717f75-0f2d-4e1c-9a12-f1cd7877b80a	cbf66244-42c8-4df6-aca7-932e77bb5e0e	Positive	A3CB59DE-5893-4FA2-B4D5-EDA612480E76		NO
TCGA-AN-A0AJ-01	TCGA-AN-A0AJ	79	M0	N0	Stage IIB		T3	dextran coated charcoal	0.685	-29131	63		0	244	8.02	DiseaseFree	NOT HISPANIC OR LATINO	2010-12-20	FEMALE		No	No	C50.9	8522/3	C50.9	YES	2010	310	NO		0	0	9	Post (prior bilateral ovariectomy OR >12 mo since LMP with no prior hysterectomy)			Tumor resection		57		FALSE	8.02	LIVING	9646160a-f1f9-437b-8c7d-efb0b57bfb97	1c0714ec-70a9-4902-bd98-8b0fb002c084	Negative	6E2365F3-0875-4949-8409-7E26BBCDE700		NO
TCGA-AN-A0AK-01	TCGA-AN-A0AK	76	M0	N0	Stage IIA		T2	dextran coated charcoal	0.282	-27977	58		0	224	7.36	DiseaseFree	NOT HISPANIC OR LATINO	2010-12-21	FEMALE		No	No	C50.9	8500/3	C50.9	YES	2010	290	NO		0	0	11	Post (prior bilateral ovariectomy OR >12 mo since LMP with no prior hysterectomy)			Tumor resection		928		FALSE	7.36	LIVING	9e894662-b718-40f8-8899-b5e036cfbd76	fe23a254-a0a4-452c-a2ba-685f66738a86	Negative	12683FCC-4828-4D9A-9B35-E4B7295CC417		NO
TCGA-AN-A0AL-01	TCGA-AN-A0AL	41	M0	N0	Stage IIIB		T4	dextran coated charcoal	0.441	-15286	49		0	198	6.5	DiseaseFree	NOT HISPANIC OR LATINO	2010-12-21	FEMALE		No	No	C50.9	8500/3	C50.9	YES	2010	300	NO		0	0	5	Pre (<6 months since LMP AND no prior bilateral ovariectomy AND not on estrogen replacement)			Tumor resection		65		FALSE	6.5	LIVING	3e9f93c0-aa79-4b4c-bd6c-b3325912362a	5b9560c4-0632-479a-835f-67d373e59206	Negative	20F4DBD9-02FA-4FFD-AEF5-234910D31263		NO
TCGA-AN-A0AM-01	TCGA-AN-A0AM	56	M0	N0	Stage IIA		T2		0.279	-20713	47		0	5	0.16	DiseaseFree	NOT HISPANIC OR LATINO	2010-12-28	FEMALE		No	No	C50.9	8500/3	C50.9	YES	2010	350	NO		0	0	20	Post (prior bilateral ovariectomy OR >12 mo since LMP with no prior hysterectomy)			Tumor resection		40		FALSE	0.16	LIVING	00a2d166-78c9-4687-a195-3d6315c27574	2e4b5ba3-ccc8-40f6-80ac-edaea1685204	Negative	7189A8A8-EB8B-4795-B7FE-725CCC4B7FA7		NO
TCGA-AN-A0AR-01	TCGA-AN-A0AR	55	M0	N0	Stage IIA		T2		0.538	-20152	34		0	10	0.33	DiseaseFree	NOT HISPANIC OR LATINO	2010-12-28	FEMALE		No	No	C50.9	8500/3	C50.9	YES	2010	150	NO		0	0	17	Pre (<6 months since LMP AND no prior bilateral ovariectomy AND not on estrogen replacement)			Tumor resection		88		FALSE	0.33	LIVING	ebc460c2-df88-4dc0-a2c0-aca8072b75ad	108f6aeb-833e-45a1-81fc-4b0b8e3c7163	Negative	0E27F140-3D60-4027-A370-68127564DE38		NO
TCGA-AN-A0AS-01	TCGA-AN-A0AS	70	M0	N2	Stage IIIA		T2		0.249	-25658	33		0	10	0.33	DiseaseFree	NOT HISPANIC OR LATINO	2010-12-28	FEMALE		No	No	C50.9	8500/3	C50.9	YES	2010	290	NO		0	4	9	Post (prior bilateral ovariectomy OR >12 mo since LMP with no prior hysterectomy)			Tumor resection		39		FALSE	0.33	LIVING	7c2a8440-0206-4039-8474-8d62f6c7de0c	9d772786-6ac9-4e52-9899-023ffa7247d2	Negative	0D1ACC76-910E-4243-A229-5F76B5A3299A		NO
TCGA-AN-A0AT-01	TCGA-AN-A0AT	62	M0	N0	Stage IIA		T2		0.455	-22798	28		0	10	0.33	DiseaseFree	NOT HISPANIC OR LATINO	2010-12-28	FEMALE		No	No	C50.9	8500/3	C50.9	YES	2010	170	NO		0	0	10	Post (prior bilateral ovariectomy OR >12 mo since LMP with no prior hysterectomy)			Tumor resection		89		FALSE	0.33	LIVING	05506f4c-e701-4a9d-ae06-97f066aade43	b2905a3f-810b-4e74-af5c-42d513d91746	Negative	3E8F2012-A457-4358-9C8B-23292374A743		NO
TCGA-AN-A0FD-01	TCGA-AN-A0FD	71	M0	N0	Stage IIA		T2	dextran coated charcoal	0.171	-26007	84		0	196	6.44	DiseaseFree	NOT HISPANIC OR LATINO	2010-12-20	FEMALE		No	No	C50.9	8500/3	C50.9	YES	2010	260	NO		0	0	14	Post (prior bilateral ovariectomy OR >12 mo since LMP with no prior hysterectomy)			Tumor resection		32		FALSE	6.44	LIVING	c6086936-7544-4da0-8c0c-114166848483	439d2ec5-1059-4556-b886-60b42b6db1d7	Negative	F124155D-6131-47F6-8320-46A41AB125D3		NO
TCGA-AN-A0FF-01	TCGA-AN-A0FF	32	M0	N0	Stage IA		T1b	dextran coated charcoal	0.151	-11929	75		0	141	4.63	DiseaseFree	NOT HISPANIC OR LATINO	2010-12-27	FEMALE		No	No	C50.9	8500/3	C50.9	YES	2010	300	NO		0	0	14	Pre (<6 months since LMP AND no prior bilateral ovariectomy AND not on estrogen replacement)			Tumor resection		21		FALSE	4.63	LIVING	d5cab7f5-e4f1-40ee-a0c8-4c8004c1c9a0	d78ecfd3-1a99-47e6-bb5f-a13c57148a76	Negative	9B4BA15D-A071-4213-AD2C-075A04ED48CD		NO
TCGA-AN-A0FJ-01	TCGA-AN-A0FJ	59	M1	N2	Stage IV		T2	dextran coated charcoal	0.619	-21910	70		0	242	7.95	DiseaseFree	NOT HISPANIC OR LATINO	2010-12-27	FEMALE		No	No	C50.9	8500/3	C50.9	YES	2010	280	NO		0	8	14	Peri (6-12 months since last menstrual period)			Tumor resection		66		FALSE	7.95	LIVING	546248b0-22a0-4b70-a437-76fb0a238a0d	d09d5a48-2dc0-4d0f-8b20-d1f11a08143b	Negative	59163BD6-41E8-4489-81F0-036484447886		NO
TCGA-AN-A0FK-01	TCGA-AN-A0FK	88	M0	N0	Stage IIIB		T4	dextran coated charcoal	0.552	-32462	69		0	213	7	DiseaseFree	NOT HISPANIC OR LATINO	2010-12-20	FEMALE		No	No	C50.9	8500/3	C50.9	YES	2010	340	NO		0	0	7	Post (prior bilateral ovariectomy OR >12 mo since LMP with no prior hysterectomy)			Tumor resection		29		FALSE	7	LIVING	2f4cbedf-ed7e-45a2-bf34-f1d1e696bdde	27b748ba-fef9-4eaa-96b6-a8ad31b5c478	Negative	5F5FF3CA-2DBB-4DE1-9190-1FE36E2B5ACB		NO
TCGA-AN-A0FL-01	TCGA-AN-A0FL	62	M0	N0	Stage IIA		T2	dextran coated charcoal	0.538	-22805	69		0	231	7.59	DiseaseFree	NOT HISPANIC OR LATINO	2010-12-28	FEMALE		No	No	C50.9	8500/3	C50.9	YES	2010	310	NO		0	0	8	Post (prior bilateral ovariectomy OR >12 mo since LMP with no prior hysterectomy)			Tumor resection		138		FALSE	7.59	LIVING	baf1207d-7d1a-4cad-ba58-62c26be2415e	2f2d2e05-c6ea-4f29-8bed-040bd9c46911	Negative	049A2CA6-951A-452F-963A-F54FE87ECA31		NO
TCGA-AN-A0FN-01	TCGA-AN-A0FN	61	M0	N0	Stage IB		T1c	dextran coated charcoal	0.0003851	-22629	57		0	218	7.16	DiseaseFree	NOT HISPANIC OR LATINO	2010-12-28	FEMALE		No	No	C50.9	8520/3	C50.9	YES	2010	110	NO		0	0	10	Post (prior bilateral ovariectomy OR >12 mo since LMP with no prior hysterectomy)			Tumor resection		24		FALSE	7.16	LIVING	c2a742fe-3e8b-4210-85a6-7191a1123609	c7da9758-e55a-4ed7-984f-cd86e2f6ea20	Negative	6B53F577-5EB6-4AF5-9773-3654D3432BE4		NO
TCGA-AN-A0FS-01	TCGA-AN-A0FS	55	M0	N0	Stage IB		T1c	dextran coated charcoal	0.105	-20352	44		0	191	6.27	DiseaseFree	NOT HISPANIC OR LATINO	2010-12-20	FEMALE		No	No	C50.9	8520/3	C50.9	YES	2010	170	NO		0	0	14	Peri (6-12 months since last menstrual period)			Tumor resection		47		FALSE	6.27	LIVING	10c9be1e-2cc0-45e4-8d2c-c013ea63ef05	181ff04b-8315-4069-a4cc-e102796ecde4	Negative	3CD1D537-29E4-479B-99FA-26D27E192948		NO
TCGA-AN-A0FT-01	TCGA-AN-A0FT	63	M0	N1	Stage IIB		T2	dextran coated charcoal	0.581	-23300	44		0	183	6.01	DiseaseFree	NOT HISPANIC OR LATINO	2010-12-28	FEMALE		No	No	C50.9	8500/3	C50.9	YES	2010	130	NO		0	1	7	Post (prior bilateral ovariectomy OR >12 mo since LMP with no prior hysterectomy)			Tumor resection		68		FALSE	6.01	LIVING	baf5e81f-2322-41ec-9053-b9559a7993bc	071f43e9-e416-453b-a519-c197c5aaf1d1	Negative	338D5387-0CFB-4D91-944F-1F054C21C769		NO
TCGA-AN-A0FV-01	TCGA-AN-A0FV	58	M0	N0	Stage IIA		T2		0.54	-21479	42		0	10	0.33	DiseaseFree	NOT HISPANIC OR LATINO	2010-12-28	FEMALE		No	No	C50.9	8500/3	C50.9	YES	2010	180	NO		0	0	12	Post (prior bilateral ovariectomy OR >12 mo since LMP with no prior hysterectomy)			Tumor resection		59		FALSE	0.33	LIVING	2e8e70f2-c781-44c2-8f12-1f8c2f536aa3	8046edc0-e5f9-42ec-85f2-6cc66596633f	Negative	5AEE90E0-A9A1-4944-AD6A-2675764D869D		NO
TCGA-AN-A0FW-01	TCGA-AN-A0FW	67	M0	N2	Stage IIIA		T2		0.195	-24692	41		0	11	0.36	DiseaseFree	NOT HISPANIC OR LATINO	2010-12-28	FEMALE		No	No	C50.9	8500/3	C50.9	YES	2010	180	NO		0	2	14	Post (prior bilateral ovariectomy OR >12 mo since LMP with no prior hysterectomy)			Tumor resection		77		FALSE	0.36	LIVING	e112b452-8850-4353-bfed-0dbdc243290b	a4910543-8bfd-4cd9-9eab-cf16aead9537	Negative	03BD8920-CA01-4818-BBD7-925DDD3F6908		NO
TCGA-AN-A0FX-01	TCGA-AN-A0FX	52	M0	N0	Stage IIA		T2		0.54	-19309	34		0	10	0.33	DiseaseFree	NOT HISPANIC OR LATINO	2010-11-28	FEMALE		No	No	C50.9	8500/3	C50.9	YES	2010	230	NO		0	0	12	Post (prior bilateral ovariectomy OR >12 mo since LMP with no prior hysterectomy)			Tumor resection		122		FALSE	0.33	LIVING	13b860c3-8048-4dc9-9eb0-7480bc660837	78feb5be-f9d1-4cc6-baba-274136b9487c	Negative	0CC079D3-EB90-47B5-B554-599A67C9E12A		NO
TCGA-AN-A0FY-01	TCGA-AN-A0FY	55	M0	N0	Stage IB		T1c		0.35	-20347	34		0	10	0.33	DiseaseFree	NOT HISPANIC OR LATINO	2010-12-29	FEMALE		No	No	C50.9	8500/3	C50.9	YES	2010	170	NO		0	0	11	Post (prior bilateral ovariectomy OR >12 mo since LMP with no prior hysterectomy)			Tumor resection		51		FALSE	0.33	LIVING	de75d0b9-0f47-4732-8df5-05c350cfcd32	76c09917-15f9-4908-ab22-ea1401abcb3b	Negative	6C520037-2A9B-41CB-8362-97FFCA2AA6E2		NO
TCGA-AN-A0FZ-01	TCGA-AN-A0FZ	45	M0	N2	Stage IIIA		T2		0.45	-16533	34		0	10	0.33	DiseaseFree	NOT HISPANIC OR LATINO	2010-12-29	FEMALE		No	No	C50.9	8500/3	C50.9	YES	2010	230	NO		0	1	14	Pre (<6 months since LMP AND no prior bilateral ovariectomy AND not on estrogen replacement)			Tumor resection		36		FALSE	0.33	LIVING	8240c4ae-f878-4882-aa07-7857c7ac52cf	199c6271-b0af-489c-99b8-fc76e7e66cf2	Negative	8CC70CDC-01EC-4E2B-84C1-F1C946602CCE		NO
TCGA-AN-A0G0-01	TCGA-AN-A0G0	56	M0	N0	Stage IIA		T2			-20504	34		0	16	0.53	DiseaseFree	NOT HISPANIC OR LATINO	2010-12-29	FEMALE		No	No	C50.9	8500/3	C50.9	YES	2010	210	NO		0	0	23	Post (prior bilateral ovariectomy OR >12 mo since LMP with no prior hysterectomy)			Tumor resection		33		FALSE	0.53	LIVING	96312510-c126-485d-8109-ed81844a1dc3	46fecdc9-9d0d-41cd-811a-28731f0b7f92	Negative	08519263-5ADD-4BA3-9BC6-C737ACA7DFE4		NO
TCGA-AN-A0XL-01	TCGA-AN-A0XL	61	M0	N0	Stage IIA	7th	T2		0.333	-22341	169		0	10	0.33	DiseaseFree	NOT HISPANIC OR LATINO	2011-03-25	FEMALE		No	No	C50.9	8500/3	C50.9	YES	2010	130	NO	YES		0	14	Post (prior bilateral ovariectomy OR >12 mo since LMP with no prior hysterectomy)			Tumor resection		21		TRUE	0.33	LIVING	4649dee3-b668-44cd-ab97-3834de3ef8f8	4ad4076c-16c8-425e-9400-57fbf30bffee	Negative	A85A959B-F18C-43D3-8BBF-770DA2189462		NO
TCGA-AN-A0XN-01	TCGA-AN-A0XN	68	M0	N2	Stage IIIA	7th	T2		0.513	-25029	163		0	10	0.33	DiseaseFree	NOT HISPANIC OR LATINO	2011-03-25	FEMALE		No	No	C50.9	8500/3	C50.9	YES	2010	180	NO	YES		1	15	Post (prior bilateral ovariectomy OR >12 mo since LMP with no prior hysterectomy)			Tumor resection		93		TRUE	0.33	LIVING	4e3699da-4367-4a43-9d66-a117d3ad460d	41dc8345-7968-42b2-af20-8501b9d2223d	Negative	4C9C9D24-07E1-47BE-8D34-F94693576BD2		NO
TCGA-AN-A0XO-01	TCGA-AN-A0XO	59	M0	N2	Stage IIIA	7th	T2		0.209	-21640	163		0	375	12.3	DiseaseFree	NOT HISPANIC OR LATINO	2011-03-25	FEMALE		No	No	C50.9	8500/3	C50.9	YES	2010	190	NO	YES		2	12	Post (prior bilateral ovariectomy OR >12 mo since LMP with no prior hysterectomy)			Tumor resection		21		TRUE	12.3	LIVING	195b6731-6ae6-416e-a345-0eb8874a0ca2	82371bb4-13dd-4868-9872-bd3e3e1da67d	Negative	3423E8AE-CE73-4212-BB72-2AF92FD0BC2D		NO
TCGA-AN-A0XP-01	TCGA-AN-A0XP	69	M0	N2	Stage IIIA	7th	T2		0.162	-25305	162		0	9	0.3	DiseaseFree	NOT HISPANIC OR LATINO	2011-03-25	FEMALE		No	No	C50.9	8500/3	C50.9	YES	2010	160	NO	YES		1	19	Post (prior bilateral ovariectomy OR >12 mo since LMP with no prior hysterectomy)			Tumor resection		20		TRUE	0.3	LIVING	cf0e7e4e-b857-4db5-9ae2-551a899f77be	1359c419-d678-4a51-a50a-1cdf258bb58b	Negative	80E9B7CE-0D5D-4C01-A8E3-E6345BE145EC		NO
TCGA-AN-A0XR-01	TCGA-AN-A0XR	55	M0	N2	Stage IIIA	7th	T2		0.12	-20381	155		0	10	0.33	DiseaseFree	NOT HISPANIC OR LATINO	2011-03-25	FEMALE		No	No	C50.9	8500/3	C50.9	YES	2010	130	NO	YES		7	14	Post (prior bilateral ovariectomy OR >12 mo since LMP with no prior hysterectomy)			Tumor resection		26		TRUE	0.33	LIVING	f51af6db-2655-47fb-9ffc-83a503a728ea	6edcdb8a-80e8-42a8-86ff-3950c1f3cb89	Negative	1351520E-9B6A-4F06-B631-DF374396C7E6		NO
TCGA-AN-A0XS-01	TCGA-AN-A0XS	63	M0	N2	Stage IIIA	7th	T2		0.0804	-23358	120		0	10	0.33	DiseaseFree	NOT HISPANIC OR LATINO	2011-03-28	FEMALE		No	No	C50.9	8500/3	C50.9	YES	2010	210	NO	YES		1	11	Post (prior bilateral ovariectomy OR >12 mo since LMP with no prior hysterectomy)			Tumor resection		23		TRUE	0.33	LIVING	95e949d3-b1f3-46c6-9451-8fe92c99e4cf	464c704d-fa2e-4ec1-b77c-4441422082eb	Negative	D5C9D3FF-3799-4773-8A86-B000DBE42BD8		NO
TCGA-AN-A0XT-01	TCGA-AN-A0XT	54	M0	N2	Stage IIIA	7th	T2		0.308	-19794	114		0	10	0.33	DiseaseFree	NOT HISPANIC OR LATINO	2011-03-28	FEMALE		No	No	C50.9	8500/3	C50.9	YES	2010	160	NO	YES		1	17	Post (prior bilateral ovariectomy OR >12 mo since LMP with no prior hysterectomy)			Tumor resection		7		TRUE	0.33	LIVING	3e25056d-d137-49f5-abaa-f68509426600	73ea6778-4dbe-4300-a80b-bf41f6ac5fd9	Negative	3C94BBAC-923E-43F0-B5DC-01207868AD05		NO
TCGA-AN-A0XU-01	TCGA-AN-A0XU	54	M0	N0	Stage IIA	7th	T2		0.483	-20052	106		0	10	0.33	DiseaseFree	NOT HISPANIC OR LATINO	2011-03-28	FEMALE		No	No	C50.9	8500/3	C50.9	YES	2010	180	NO	YES		0	16	Post (prior bilateral ovariectomy OR >12 mo since LMP with no prior hysterectomy)			Tumor resection		79		TRUE	0.33	LIVING	a1da9db1-db11-4f4d-a249-c738db81b87e	ee368eb1-55e1-471e-b88b-bab896e37b5c	Negative	8216B837-DCF3-4E7F-A72A-212655F394F0		NO
TCGA-AN-A0XV-01	TCGA-AN-A0XV	67	M0	N2	Stage IIIA	7th	T2	dextran coated charcoal	0.0851	-24779	121		0	162	5.32	DiseaseFree	NOT HISPANIC OR LATINO	2011-03-29	FEMALE		No	No	C50.9	8500/3	C50.9	YES	2010	100	NO	YES		7	16	Post (prior bilateral ovariectomy OR >12 mo since LMP with no prior hysterectomy)			Tumor resection		23		TRUE	5.32	LIVING	ac18b3a3-8d52-4e35-8625-673171a7fd92	f45e5bb1-c07d-4869-8acd-03036629e83d	Negative	5F626AB6-EEB5-4005-97C5-9E48D9FA7730		NO
TCGA-AN-A0XW-01	TCGA-AN-A0XW	36	M0	N2	Stage IIIA	7th	T2	dextran coated charcoal	0.249	-13208	121		0	170	5.58	DiseaseFree	NOT HISPANIC OR LATINO	2011-03-29	FEMALE		No	No	C50.9	8500/3	C50.9	YES	2010	270	NO	YES		1	14	Pre (<6 months since LMP AND no prior bilateral ovariectomy AND not on estrogen replacement)			Tumor resection		165		TRUE	5.58	LIVING	39de7761-e762-4811-b95c-8216b79ae06b	38bf35cd-b2f7-4532-9bff-d95cfe2cafd5	Negative	5CBC6417-4E3D-4E9C-AE93-A56B777EF2F4		NO
TCGA-AO-A03L-01	TCGA-AO-A03L	34	M0	N2	Stage IIIA	6th	T3		0.653	-12443	2456		0	2442	80.2	DiseaseFree	NOT HISPANIC OR LATINO	2010-12-07	FEMALE		No	No	C50.9	8500/3	C50.9	YES	2003	680	NO			4	17	Pre (<6 months since LMP AND no prior bilateral ovariectomy AND not on estrogen replacement)			Core needle biopsy		21		TRUE	80.2	LIVING	1174f6e4-ffbe-4e59-a000-8d861c968369	00f81e98-e5c3-43b2-9757-f769ec17f3f8	Negative	FF7212E5-9A44-4659-B3B9-3EF2DB7A9E6D		NO
TCGA-AO-A03M-01	TCGA-AO-A03M	29	M0	N0 (i-)	Stage IA		T1c		0.163	-10616	1414		0	1455	47.8	DiseaseFree	NOT HISPANIC OR LATINO	2011-01-09	FEMALE		No	No	C50.9	8500/3	C50.9	YES	2006	310	NO		0	0	2	Pre (<6 months since LMP AND no prior bilateral ovariectomy AND not on estrogen replacement)			Core needle biopsy		558		TRUE	47.8	LIVING	095c7985-3842-494f-b591-706ad1cd2133	79af2c1a-1da2-4207-8ce8-b5d3d418066d	Negative	13935A03-5573-4223-9FA8-3D1931656196		NO
TCGA-AO-A03R-01	TCGA-AO-A03R	57	M0	N1a	Stage IIB		T2		0.244	-20930	1608		0	1707	68.7	DiseaseFree	NOT HISPANIC OR LATINO	2010-09-19	FEMALE		No	No	C50.9	8500/3	C50.9	YES	2005	140	NO		0	3	26	Post (prior bilateral ovariectomy OR >12 mo since LMP with no prior hysterectomy)			Core needle biopsy		31		TRUE	68.7	LIVING	2e82e576-3095-4aee-9853-65f676647c34	1be0c409-dd2c-4d82-80c4-2a71ec4d17d4	Negative	D779EEF8-C83C-4CCA-A140-9BF15DCF14AE		NO
TCGA-AO-A03T-01	TCGA-AO-A03T	42	M0	N1a	Stage IIB	6th	T2		0.268	-15540	1031		0	1187	47.8	DiseaseFree	NOT HISPANIC OR LATINO	2010-09-19	FEMALE		No	No	C50.9	8500/3	C50.9	YES	2007	140	NO			2	12	Pre (<6 months since LMP AND no prior bilateral ovariectomy AND not on estrogen replacement)			Core needle biopsy		70		TRUE	47.8	LIVING	dd6b64a8-d546-4fd1-bbbd-ac9703791cae	a919faa8-0df6-4a94-b12d-46d99df6f26d	Negative	D5EF8C37-811E-42B7-84E5-E6ED71217971		NO
TCGA-AO-A03V-01	TCGA-AO-A03V	41	M0	N0 (i-)	Stage I	6th	T1c		0.313	-15284	670		0	886	29.1	DiseaseFree	NOT HISPANIC OR LATINO	2011-01-09	FEMALE		No	No	C50.9	8500/3	C50.9	YES	2008	70	NO		0	0	2	Peri (6-12 months since last menstrual period)			Core needle biopsy		46		TRUE	29.1	LIVING	a6cb373a-1604-4e25-bd81-da6c3e4f06ee	a8484534-e92a-49a7-8818-d21606d19701	Negative	63E34973-F630-4295-AC1B-94F81BBEBE41		NO
TCGA-AO-A0J2-01	TCGA-AO-A0J2	41	M0	N0 (i-)	Stage IA		T1c		0.716	-15324	668		0	585	32.8	DiseaseFree	NOT HISPANIC OR LATINO	2010-09-19	FEMALE		No	No	C50.9	8500/3	C50.9	YES	2008	260	NO		0	0	5	Pre (<6 months since LMP AND no prior bilateral ovariectomy AND not on estrogen replacement)			Core needle biopsy		47		TRUE	32.8	LIVING	d2f2560c-ec80-4fea-9474-c47a2e85ea95	4f5e142f-d936-469d-abaa-37baf6f045af	Negative	DB0B1C9D-6B94-46EF-A84E-3D912E08B7FD		NO
TCGA-AO-A0J3-01	TCGA-AO-A0J3	67	M0	N1b	Stage IIB		T2		0.536	-24519	220		0	302	21.4	DiseaseFree	NOT HISPANIC OR LATINO	2010-09-19	FEMALE	neuroendocrine and ductal	No	No	C50.9	8523/3	C50.9	YES	2009	1180	NO		0	1	36	Post (prior bilateral ovariectomy OR >12 mo since LMP with no prior hysterectomy)			Core needle biopsy		60		TRUE	21.4	LIVING	39cde586-df95-435f-b9a6-73b0c0ee5e92	f93c9b46-b07e-4a5f-9b3e-d7cebe34ebed	Negative	29C262B5-D49D-4125-9661-19033A8EC6A8		NO
TCGA-AO-A0J4-01	TCGA-AO-A0J4	41	M0	N0 (i-)	Stage IA		T1c		0.443	-15052	224		0	294	17.6	DiseaseFree	NOT HISPANIC OR LATINO	2010-09-19	FEMALE		No	No	C50.9	8500/3	C50.9	YES	2009	130	NO		0	0	4	Pre (<6 months since LMP AND no prior bilateral ovariectomy AND not on estrogen replacement)			Core needle biopsy		71		TRUE	17.6	LIVING	a9b7d7fe-be31-4f71-afee-c1bfdf511888	cf11642a-eb96-4b37-b914-371c71f8e0ca	Negative	846851BE-3D24-46F0-A6BE-CEB22C7D0F62		NO
TCGA-AO-A0J6-01	TCGA-AO-A0J6	61	M0	N0 (i-)	Stage IIA		T2		0.467	-22462	748		0	775	37.5	DiseaseFree	NOT HISPANIC OR LATINO	2010-09-19	FEMALE		No	No	C50.9	8500/3	C50.9	YES	2008	390	NO		0	0	4	Post (prior bilateral ovariectomy OR >12 mo since LMP with no prior hysterectomy)			Fine needle aspiration biopsy		86		TRUE	37.5	LIVING	e9f4f373-37a5-48ad-a1a0-b0d47820111a	0c12ea89-eeb4-4865-91eb-10cf75884c21	Negative	CE2FF4D3-B82C-4435-AE1C-3E2E6F104271		NO
TCGA-AO-A0J7-01	TCGA-AO-A0J7	71	M0	N1	Stage IIB		T2		0.767	-26281	177		0	261	20.3	DiseaseFree	NOT HISPANIC OR LATINO	2010-09-19	FEMALE	Ductal & Mucinous	No	No	C50.9	8523/3	C50.9	YES	2009	300	NO			3	11	Post (prior bilateral ovariectomy OR >12 mo since LMP with no prior hysterectomy)			Core needle biopsy		22		TRUE	20.3	LIVING	9536bec0-dae0-4d63-a1b3-956741835243	efbff161-d65a-4009-8e95-50d7f6cae435	Negative	4022B2EB-04C3-43F6-9D2C-1A47D80EF6EE		NO
TCGA-AO-A0J8-01	TCGA-AO-A0J8	61	M0	N0 (i+)	Stage IIA		T2		0.131	-22284	241		0	277	22.3	DiseaseFree	NOT HISPANIC OR LATINO	2010-09-19	FEMALE		No	No	C50.9	8520/3	C50.9	YES	2009	670	NO		1	0	2	Post (prior bilateral ovariectomy OR >12 mo since LMP with no prior hysterectomy)			Core needle biopsy		17		TRUE	22.3	LIVING	02bf5203-f9cd-4c5a-97b4-e5584dc22325	c6e14fab-a2a2-4102-8b70-2865757d2f48	Negative	03C7A677-C223-47D6-869E-E6C3250B0C08		NO
TCGA-AO-A0JB-01	TCGA-AO-A0JB	50	M0	N1a	Stage IIIA		T3		0.425	-18561	1178		0	1150	50.7	DiseaseFree	NOT HISPANIC OR LATINO	2010-09-19	FEMALE		No	No	C50.9	8500/3	C50.9	YES	2007	510	NO			1	14	Pre (<6 months since LMP AND no prior bilateral ovariectomy AND not on estrogen replacement)			Core needle biopsy		66		TRUE	50.7	LIVING	3ea9412b-429e-4dcf-90cd-c53be06885a1	118021a5-6601-40a5-aef3-53c7fa4ed007	Negative	6C202D3E-5670-4B63-82A2-9EE7AC385089		NO
TCGA-AO-A0JC-01	TCGA-AO-A0JC	64	M0	N0 (i-)	Stage IIA		T2		6.09e-05	-23404	1522		0	1547	50.8	DiseaseFree	NOT HISPANIC OR LATINO	2010-09-20	FEMALE		No	No	C50.9	8500/3	C50.9	YES	2006	550	NO		0	0	12	Post (prior bilateral ovariectomy OR >12 mo since LMP with no prior hysterectomy)			Core needle biopsy		7		TRUE	50.8	LIVING	03565036-b6d3-432f-8d9a-7099818e0788	63aa7e64-3d7c-43e8-87fa-f52855faed80	Negative	A1F0FEB5-6FEF-4FF7-AA1E-8EAAE551138B		NO
TCGA-AO-A0JD-01	TCGA-AO-A0JD	59	M0	N1a	Stage IIIA		T3		0.393	-21831	1863		0	1813	71.9	DiseaseFree	NOT HISPANIC OR LATINO	2010-09-20	FEMALE		No	No	C50.9	8500/3	C50.9	YES	2005	230	NO		0	3	27	Post (prior bilateral ovariectomy OR >12 mo since LMP with no prior hysterectomy)			Core needle biopsy		83		TRUE	71.9	LIVING	0a229f95-0ea1-4d63-953e-74f5ec2f3028	6292ad22-cf2f-4e72-a95d-2441d667a147	Negative	E8A43FF3-3D98-45EE-9567-6EED4DA38274		NO
TCGA-AO-A0JE-01	TCGA-AO-A0JE	53	M0	N2a	Stage IIIA		T2		0.362	-19516	1910		0	1966	76.7	DiseaseFree	NOT HISPANIC OR LATINO	2010-09-20	FEMALE		No	No	C50.9	8500/3	C50.9	YES	2005	550	NO			8	29	Post (prior bilateral ovariectomy OR >12 mo since LMP with no prior hysterectomy)			Core needle biopsy		31		TRUE	76.7	LIVING	36fe6152-f61e-4948-9ccc-23ac01a9d77d	0a43ad98-2671-4701-9e5d-35ad63e8ad50	Positive	15CAD156-1E40-4C83-B3ED-484964FE407F		NO
TCGA-AO-A0JF-01	TCGA-AO-A0JF	68	M0	N1a	Stage IIA		T1c		0.0531	-24923	273		0	354	21.4	DiseaseFree	NOT HISPANIC OR LATINO	2010-09-20	FEMALE		No	No	C50.9	8500/3	C50.9	YES	2009	410	NO		0	2	14	Post (prior bilateral ovariectomy OR >12 mo since LMP with no prior hysterectomy)			Core needle biopsy		20		TRUE	21.4	LIVING	f357fe19-5359-4662-8ce9-aa996132283b	ddee0b07-2771-40c7-bdda-c1100958f0d8	Negative	D58E5D64-B5B9-4487-8E46-225AE3617C14		NO
TCGA-AO-A0JG-01	TCGA-AO-A0JG	49	M0	N2a	Stage IIIA		T2		0.228	-18021	395		0	449	26.2	DiseaseFree	NOT HISPANIC OR LATINO	2010-09-20	FEMALE	Ductal & Mucinous	No	No	C50.9	8523/3	C50.9	YES	2009	410	NO			4	19	Post (prior bilateral ovariectomy OR >12 mo since LMP with no prior hysterectomy)			Core needle biopsy				TRUE	26.2	LIVING	58959e88-54e2-4558-9664-2effda7403dc	e8eda441-d2d9-4708-bb9c-21f7da4e3094	Close	3671D46F-6D69-42DA-9830-24F67EB8B0B6		NO
TCGA-AO-A0JI-01	TCGA-AO-A0JI	56	M0	N1	Stage IIA		T1c		0.249	-20694	1011		0	1172	38.5	DiseaseFree	NOT HISPANIC OR LATINO	2010-12-07	FEMALE		No	No	C50.9	8500/3	C50.9	YES	2007	330	NO		1	0	10	Post (prior bilateral ovariectomy OR >12 mo since LMP with no prior hysterectomy)			Core needle biopsy		13		TRUE	38.5	LIVING	e17c565c-9857-4df3-a352-903b53093c85	630613d2-682f-4a1a-b1fa-95320fb9a9b7	Negative	468411B5-1719-46B4-835D-E469D6AEFF12		NO
TCGA-AO-A0JJ-01	TCGA-AO-A0JJ	54	M0	N1a	Stage IIB		T2		0.157	-19758	1477		0	1512	62	DiseaseFree	NOT HISPANIC OR LATINO	2010-09-20	FEMALE		No	No	C50.9	8520/3	C50.9	YES	2006	260	NO			2	44	Post (prior bilateral ovariectomy OR >12 mo since LMP with no prior hysterectomy)			Core needle biopsy		12		TRUE	62	LIVING	bef7b135-a727-45e8-850a-cc4cd56c49aa	008dafdd-a3d1-4801-8c0a-8714e2b58e48	Negative	EB9B6625-6674-4665-9BEE-D4DFD9366A02		NO
TCGA-AO-A0JL-01	TCGA-AO-A0JL	59	M0	N2a	Stage IIIA		T2		0.631	-21895	1332		0	1319	55.3	DiseaseFree	NOT HISPANIC OR LATINO	2010-09-20	FEMALE		No	No	C50.9	8500/3	C50.9	YES	2006	380	NO			7	26	Post (prior bilateral ovariectomy OR >12 mo since LMP with no prior hysterectomy)			Core needle biopsy		49		TRUE	55.3	LIVING	d5d8e76e-2f2a-49bc-ba0a-d51283611b16	834d2e25-da72-413b-bb0e-3beb24d46472	Negative	C2976F78-89AF-4461-8D22-BFEBC0504722		NO
TCGA-AO-A0JM-01	TCGA-AO-A0JM	40	M0	N1	Stage IIB		T2		0.331	-14653	1828		0	1826	71.8	DiseaseFree	HISPANIC OR LATINO	2010-09-20	FEMALE		No	No	C50.9	8500/3	C50.9	YES	2005	710	NO			2	23	Pre (<6 months since LMP AND no prior bilateral ovariectomy AND not on estrogen replacement)			Core needle biopsy		24		TRUE	71.8	LIVING	44bec761-b603-49c0-8634-f6bfe0319bb1	7ec2c455-d90f-4cd5-9bbb-aedbf21eca00	Negative	3023C34B-CF59-43EA-9241-33B738D19B05		NO
TCGA-AO-A124-01	TCGA-AO-A124	38	M0	N0 (i-)	Stage IIA	5th	T2		0.733	-14174	3213		0	3120	103	DiseaseFree	NOT HISPANIC OR LATINO	2010-12-07	FEMALE	mucinous & NOS	No	No	C50.9	8523/3	C50.9	YES	2002	730	NO		0	0	18	Pre (<6 months since LMP AND no prior bilateral ovariectomy AND not on estrogen replacement)			Core needle biopsy		114		TRUE	103	LIVING	b094e8b2-8ece-4b36-8025-18073a8b873c	2f4d3cea-30c8-4cf0-a610-33b3e20241e8	Negative	9009B4A7-3570-4AD6-878E-90CE8DA7980A		NO
TCGA-AO-A125-01	TCGA-AO-A125	72	M0	N0 (i-)	Stage IIA	5th	T2		0.115	-26466	3193		0	3019	99.2	DiseaseFree	NOT HISPANIC OR LATINO	2010-12-07	FEMALE	Papillary Carcinoma	No	No	C50.9	8050/3	C50.9	YES	2002	90	NO		0	0	5	Post (prior bilateral ovariectomy OR >12 mo since LMP with no prior hysterectomy)			Core needle biopsy		32		TRUE	99.2	LIVING	8577ffcb-242e-40e2-98d4-2831d952be34	2fb2f7f4-2435-4ac0-a405-a342e15ef7cd	Negative	AE348902-0573-4A57-BBD6-037FA2AF1872		NO
TCGA-AO-A128-01	TCGA-AO-A128	61	M0	N0 (i-)	Stage IIA		T2		0.155	-22340	2960		0	2877	94.5	DiseaseFree	NOT HISPANIC OR LATINO	2010-12-07	FEMALE		No	No	C50.9	8500/3	C50.9	YES	2002	590	NO		0	0	15	Post (prior bilateral ovariectomy OR >12 mo since LMP with no prior hysterectomy)			Fine needle aspiration biopsy		693		TRUE	94.5	LIVING	016caf42-4e19-4444-ab5d-6cf1e76c4afa	163000c7-0633-4d89-a84f-f487517248db	Negative	03526CFD-0C3E-4ACB-AB26-3E0B0ED0ADA2		NO
TCGA-AO-A129-01	TCGA-AO-A129	29	M0	N1a	Stage IIB	5th	T2		0.399	-10898	2915		0	2923	96	DiseaseFree	NOT HISPANIC OR LATINO	2010-12-08	FEMALE		No	No	C50.9	8500/3	C50.9	YES	2002	320	NO			2	21	Pre (<6 months since LMP AND no prior bilateral ovariectomy AND not on estrogen replacement)			Core needle biopsy		65		TRUE	96	LIVING	c70ee5e1-4703-4996-bb5c-f4cca0fb53ba	fe3921db-1691-432f-b7fa-703ae8d7bfd2	Negative	DD973A0E-3CC3-4ED7-BE2C-7E5E3C55032B		NO
TCGA-AO-A12A-01	TCGA-AO-A12A	47	M0	N0 (i+)	Stage IIA	6th	T2		0.137	-17420	2793		0	2755	90.5	DiseaseFree	NOT HISPANIC OR LATINO	2010-12-08	FEMALE		No	No	C50.9	8500/3	C50.9	YES	2003	220	NO		1	0	27	Pre (<6 months since LMP AND no prior bilateral ovariectomy AND not on estrogen replacement)			Core needle biopsy		11		TRUE	90.5	LIVING	99927651-34be-4795-893a-128d8a1fdb30	e35fcfbe-0550-4a39-9996-5d178e3f40ef	Close	A54E82A4-D7C2-4A5C-A69C-C66976F0282F		NO
TCGA-AO-A12B-01	TCGA-AO-A12B	63	M0	N0 (i-)	Stage IIA	6th	T2		0.112	-23150	2365		0	2359	77.5	DiseaseFree	HISPANIC OR LATINO	2010-12-08	FEMALE		No	No	C50.9	8500/3	C50.9	YES	2004	570	NO		0	0	2	Post (prior bilateral ovariectomy OR >12 mo since LMP with no prior hysterectomy)			Core needle biopsy		14		TRUE	77.5	LIVING	f6ed684f-ee7a-496c-80d5-6eacd494d16a	cac72f1c-d337-4e20-8ba0-e48126517a66	Negative	CF071D24-7BA2-43BE-B3E7-A981DBDFCA0F		NO
TCGA-AO-A12C-01	TCGA-AO-A12C	42	M0	N1a	Stage IIB	6th	T2			-15469	2086		0	1994	65.5	DiseaseFree	NOT HISPANIC OR LATINO	2010-12-08	FEMALE		No	No	C50.9	8500/3	C50.9	YES	2005	350	NO			2	31	Pre (<6 months since LMP AND no prior bilateral ovariectomy AND not on estrogen replacement)			Core needle biopsy				TRUE	65.5	LIVING	71626753-cc34-4731-abc0-ae188b0964e7	f532eb4d-9e7d-47ef-9612-ceab05c79359	Positive	7E9202F6-F2DB-4CC0-A10F-3D9A82E84242		NO
TCGA-AO-A12D-01	TCGA-AO-A12D	43	M0	N1a	Stage IIA	6th	T1c		0.325	-15774	1948		0	1948	64	DiseaseFree	NOT HISPANIC OR LATINO	2010-12-08	FEMALE		No	No	C50.9	8500/3	C50.9	YES	2005	750	NO		0	1	16	Pre (<6 months since LMP AND no prior bilateral ovariectomy AND not on estrogen replacement)			Core needle biopsy		24		TRUE	64	LIVING	2fe854b4-bac9-4801-9a1c-ee99388e8082	b6359ede-df10-44b9-a2e2-bbf900eeb241	Negative	9363D53D-BC3B-4AC0-8185-536C6DB3A6AE		NO
TCGA-AO-A12E-01	TCGA-AO-A12E	51	M0	N0 (i+)	Stage IIB	6th	T3		0.401	-18721	1822		0	1743	57.3	DiseaseFree	NOT HISPANIC OR LATINO	2010-12-08	FEMALE		No	No	C50.9	8520/3	C50.9	YES	2005	630	NO		1	0	13	Pre (<6 months since LMP AND no prior bilateral ovariectomy AND not on estrogen replacement)			Core needle biopsy		334		TRUE	57.3	LIVING	2cbeadff-a8a3-4787-9d4e-f6b74c3ab5d9	a869827a-f639-4cbf-8efb-1a5f00ed2d0a	Negative	332675C9-53CB-4244-8480-82E1546DA7F2		NO
TCGA-AO-A12F-01	TCGA-AO-A12F	36	M0	N0 (i-)	Stage IIA	6th	T2		0.621	-13409	1578		0	1471	48.3	DiseaseFree	NOT HISPANIC OR LATINO	2010-12-08	FEMALE		No	No	C50.9	8500/3	C50.9	YES	2006	600	NO		0	0	17	Pre (<6 months since LMP AND no prior bilateral ovariectomy AND not on estrogen replacement)			Core needle biopsy		28		TRUE	48.3	LIVING	495f9eda-b9be-4eef-bae1-766a4bfbd68e	8fc813ab-c217-4fae-9189-be0a2b7e0360	Negative	96B43BA2-7099-436C-8AFD-FD53E55E7F51		NO
TCGA-AO-A12G-01	TCGA-AO-A12G	75	M0	N0 (i+)	Stage IIA	6th	T2		0.274	-27705	1415		0	1266	41.6	DiseaseFree	NOT HISPANIC OR LATINO	2010-12-08	FEMALE	pleomorphic infiltrating lobular carcinoma	No	No	C50.9	8022/3	C50.9	YES	2006	280	NO		1	0	4	Post (prior bilateral ovariectomy OR >12 mo since LMP with no prior hysterectomy)			Core needle biopsy		27		TRUE	41.6	LIVING	58c56d4b-3f85-4aad-a779-5f9e1791677d	9f48e197-0bfb-430e-a874-d14178485367	Negative	6CE21603-4200-40BA-94AA-15F24EE4AC7F		NO
TCGA-AO-A12H-01	TCGA-AO-A12H	69	M0	N0 (i-)	Stage IIA	6th	T2		2.445e-06	-25515	1017		0	863	28.4	DiseaseFree	NOT HISPANIC OR LATINO	2010-12-08	FEMALE	MUCINOUS & PAPILLARY	No	No	C50.9	8523/3	C50.9	YES	2008	290	NO		0	0	10	Pre (<6 months since LMP AND no prior bilateral ovariectomy AND not on estrogen replacement)			Core needle biopsy		16		TRUE	28.4	LIVING	b5b99291-507e-4b68-a039-9a0f571f55df	d8afcb32-81d0-43b3-ad5c-e8c735710624	Negative	2FDFCEB5-74F7-417E-9FD1-ECC81B27803B		NO
TCGA-AO-A1KO-01	TCGA-AO-A1KO	46	M0	N0 (i+)	Stage IIB	6th	T3		9.433e-06	-16817	832		0	448	14.7	DiseaseFree	NOT HISPANIC OR LATINO	2011-04-01	FEMALE		No	No	C50.9	8520/3	C50.9	YES	2008	580	NO	YES	1	0	19	Pre (<6 months since LMP AND no prior bilateral ovariectomy AND not on estrogen replacement)			Excisional Biopsy		25		TRUE	14.7	LIVING	c25898b4-eb33-42f4-bf3f-bf532a929e7d	f4544809-7b92-40bc-b121-0db70c8af314	Negative	15FB8CBD-85EF-45BE-8065-9F4E922D457E		NO
TCGA-AO-A1KP-01	TCGA-AO-A1KP	77	M0	N1	Stage IIA	6th	T1		0.182	-28247	2604		0	2513	82.6	DiseaseFree	NOT HISPANIC OR LATINO	2011-04-01	FEMALE		No	No	C50.9	8500/3	C50.9	YES	2003	360	NO	YES	1	0	9	Post (prior bilateral ovariectomy OR >12 mo since LMP with no prior hysterectomy)			Core needle biopsy		15		TRUE	82.6	LIVING	3aaabc62-f5a4-4025-9b29-5adf82c86c84	b8718131-47af-4eec-b601-12fa3969ca44	Negative	467172CC-6EA1-435D-BDC1-D65FBF8EA0E8		NO
TCGA-AO-A1KQ-01	TCGA-AO-A1KQ	84	M0	N1	Stage IIIB	6th	T4		0.503	-30859	1553		0	1519	61.8	DiseaseFree	NOT HISPANIC OR LATINO	2011-04-01	MALE		No	No	C50.9	8500/3	C50.9	YES	2006	540	NO	YES	0	2	9				Core needle biopsy				TRUE	61.8	LIVING	d2219a3f-4c55-4dee-9b08-c6f330dd1acf	82df814f-5c83-413f-99f5-153aed79161c	Negative	EB5199BA-6164-4CFB-AFAA-B41544B83103		NO
TCGA-AO-A1KR-01	TCGA-AO-A1KR	51	M0	N0	Stage IIA	6th	T2		0.451	-18900	1932		0	2141	70.3	DiseaseFree	NOT HISPANIC OR LATINO	2011-09-15	FEMALE		No	No	C50.9	8500/3	C50.9	YES	2005	190	NO	YES	0	0	4	Pre (<6 months since LMP AND no prior bilateral ovariectomy AND not on estrogen replacement)			Core needle biopsy		49		TRUE	70.3	LIVING	b7f74ae1-6f58-447c-be50-a7666eb19d9a	00a59c97-91b4-413e-8d9e-674753997221	Negative	FF188295-E139-4AEE-8EE8-364536F2BBE8		NO
TCGA-AO-A1KS-01	TCGA-AO-A1KS	69	M0	N0 (i-)	Stage IIA	7th	T2		0.486	-25230	147		0	16	0.53	DiseaseFree	NOT HISPANIC OR LATINO	2011-04-01	FEMALE		No	No	C50.9	8520/3	C50.9	YES	2010	420	NO	YES	0	0	5	Post (prior bilateral ovariectomy OR >12 mo since LMP with no prior hysterectomy)			Core needle biopsy		29		TRUE	0.53	LIVING	bb8d42d3-ad65-4d88-ae1d-f9aadfc7962d	76f4bdbc-58c8-4424-865b-c6531d908dc3	Negative	0FB93D92-81F6-4241-9094-4AABF70E6A0F		NO
TCGA-AO-A1KT-01	TCGA-AO-A1KT	78	M0	N1	Stage IIA	6th	T1		0.351	-28660	617		0	541	17.8	DiseaseFree	NOT HISPANIC OR LATINO	2011-04-01	FEMALE		No	No	C50.9	8500/3	C50.9	YES	2009	200	NO	YES	1	1	5	Post (prior bilateral ovariectomy OR >12 mo since LMP with no prior hysterectomy)			Core needle biopsy		27		TRUE	17.8	LIVING	1f8f87cb-8a0b-474c-97fb-c71b4fd88d97	15c2deaa-1162-4ee8-b698-179bfd67a78d	Negative	D9432167-0F2E-4377-9DB4-EA4E59A6C9B9		NO
TCGA-AQ-A04H-01	TCGA-AQ-A04H	61	MX	N2a	Stage IIIA	6th	T2		0.42	-22539	365		0	439	24.8	DiseaseFree	NOT HISPANIC OR LATINO	2010-12-15	FEMALE		No	No	C50.9	8500/3	C50.9	YES	2009	100	NO			4	15	Post (prior bilateral ovariectomy OR >12 mo since LMP with no prior hysterectomy)			Core needle biopsy		52		FALSE	24.8	LIVING	83f943c7-3975-4b4f-985d-9c057741793b	21438c0b-398e-4fe6-bd2f-cfae83292341	Negative	FA851A06-B2C8-4FB9-AFA4-0F0151E38AA8		NO
TCGA-AQ-A04J-01	TCGA-AQ-A04J	45	M0	N0 (i+)	Stage IIA		T2		0.343	-16615	118		0	160	26.9	DiseaseFree	NOT HISPANIC OR LATINO	2010-10-15	FEMALE		No	No	C50.9	8500/3	C50.9	YES	2009	160	NO		0	0	20	Pre (<6 months since LMP AND no prior bilateral ovariectomy AND not on estrogen replacement)			Core needle biopsy		44		FALSE	26.9	LIVING	9938ce5c-e74e-446e-a932-f096f85cc3b1	09d6f42c-5e9f-4adc-bd8c-e5dca597fc01	Negative	71CEC5F6-16E5-46E1-A91B-B5E0F699B231		NO
TCGA-AQ-A04L-01	TCGA-AQ-A04L	48	MX	N0 (i-)	Stage IIA	5th	T2		0.588	-17759	3403		0	3359	130	DiseaseFree	NOT HISPANIC OR LATINO	2010-12-15	FEMALE		No	No	C50.9	8500/3	C50.9	YES	2001	160	NO			0	2	Peri (6-12 months since last menstrual period)			Fine needle aspiration biopsy		33		FALSE	130	LIVING	78582fbc-dcc7-48ae-9f95-5271c9bc5b72	da0ed50a-e7d6-4a78-8bb6-cfd80f6e2ff6	Negative	ECFA7539-B97D-4E6B-B26D-BEC0466EBE2D		NO
TCGA-AQ-A1H2-01	TCGA-AQ-A1H2	84	MX	N2a	Stage IIIA	7th	T2		0.329	-30958	156		0	230	15.6	DiseaseFree	NOT HISPANIC OR LATINO	2011-04-20	FEMALE		No	No	C50.9	8500/3	C50.4	YES	2010	210	NO	YES		13	19	Post (prior bilateral ovariectomy OR >12 mo since LMP with no prior hysterectomy)			Core needle biopsy		23		FALSE	15.6	LIVING	4d120899-9a80-4736-b097-285e9e261bcb	26b0cf7a-584f-46e5-8f83-b6b5f7d542ba	Negative	1B5FA34B-E3B4-4D4B-AF0A-1C90016CC532		YES
TCGA-AQ-A1H3-01	TCGA-AQ-A1H3	49	MX	N3a	Stage IIIC	7th	T2		0.204	-18177	94		0	162	13.2	DiseaseFree	NOT HISPANIC OR LATINO	2011-04-20	FEMALE		No	No	C50.9	8500/3	C50.4	YES	2010	300	NO	YES		14	23	Pre (<6 months since LMP AND no prior bilateral ovariectomy AND not on estrogen replacement)			Core needle biopsy		20		FALSE	13.2	LIVING	82ec33dd-e783-4c74-9a87-797a699e11df	09191482-34de-4130-afbe-dd47d481d539	Negative	6EB1A616-E99C-4AF6-9C0A-0FDC521A79CD		YES
TCGA-AQ-A54N-01	TCGA-AQ-A54N	51	M0	N0	Stage IIA	7th	T2		0.682	-18741	639		0	78	2.56	DiseaseFree	HISPANIC OR LATINO	2013-02-26	FEMALE		No	Yes	C50.9	8500/3	C50.9	YES	2011	360	NO	YES	0	0	1	Post (prior bilateral ovariectomy OR >12 mo since LMP with no prior hysterectomy)			Core needle biopsy		60	NO	FALSE	2.56	LIVING	58090433-D8D1-4499-A235-810C3E9D5B74	79A531B5-1BF5-442B-BEF7-72B9FC628F5F	Negative	9BF0E34A-F78C-4BFD-AC4C-926FA1D60342	NO	YES
TCGA-AQ-A54O-01	TCGA-AQ-A54O	51	M0	N0	Stage IIA	7th	T2		0.415	-18694	617		0	665	21.9	DiseaseFree	NOT HISPANIC OR LATINO	2013-02-26	MALE		No	Yes	C50.9	8500/3	C50.3	YES	2011	360	NO	YES	0	0	14				Fine needle aspiration biopsy		22	NO	FALSE	21.9	LIVING	35CA5E2A-861A-4DD2-A4CE-D294CF080DA3	E7BB0755-D706-480D-989D-108B3E817973	Negative	B3884493-D0D2-445C-B9BB-BC475021EBA4	YES	YES
TCGA-AQ-A7U7-01	TCGA-AQ-A7U7	55	M0	N2a	Stage IIIA	7th	T2		0.248	-20239	223		0	304	9.99	DiseaseFree	NOT HISPANIC OR LATINO	2013-12-18	FEMALE		No	Yes				YES	2013		NO	YES	0	4	14	Post (prior bilateral ovariectomy OR >12 mo since LMP with no prior hysterectomy)			Core needle biopsy			NO	FALSE	9.99	LIVING	19015644-9C17-4AE7-A656-0FE8623C04AE	98193DAB-86D9-456C-B67F-E3350327A609	Negative	2B30A85F-7A5F-46E4-BE22-28C902D5DFA3	YES	YES
TCGA-AR-A0TP-01	TCGA-AR-A0TP	43	M0	N0	Stage IIA		T2		0.514	-15812	2512		0	2521	82.8	DiseaseFree	NOT HISPANIC OR LATINO	2011-02-25	FEMALE		No	No	C50.9	8500/3	C50.9	YES	2003	650	NO		0	0	5	Pre (<6 months since LMP AND no prior bilateral ovariectomy AND not on estrogen replacement)			Core needle biopsy				TRUE	82.8	LIVING	ab89bb2e-da84-4116-a8cd-49aad7bbfd4d	2399b5a8-f089-4a62-b75a-e6c0bd909846	Negative	E1A92F92-1DD2-4E33-9C16-3FD0371D1431		NO
TCGA-AR-A0TQ-01	TCGA-AR-A0TQ	27	M0	N1	Stage IIIA		T3		0.128	-9873	1512		0	1500	49.3	DiseaseFree	NOT HISPANIC OR LATINO	2011-03-07	FEMALE		No	No	C50.9	8500/3	C50.9	YES	2006	750	NO			2	15	Pre (<6 months since LMP AND no prior bilateral ovariectomy AND not on estrogen replacement)			Core needle biopsy				TRUE	49.3	LIVING	5dc1bee9-c44d-4fdc-9ae5-83426c4d6880	e8ff6081-cb82-4316-8c22-1c1cb1b6552b	Negative	6061FCA5-A113-4985-905D-E17020F6933E		NO
TCGA-AR-A0TS-01	TCGA-AR-A0TS	46	M0	N1	Stage IIB		T2		0.0895	-17141	1549		0	1138	37.4	DiseaseFree	NOT HISPANIC OR LATINO	2011-03-08	FEMALE		No	No	C50.9	8500/3	C50.9	YES	2006	250	NO			2	16	Pre (<6 months since LMP AND no prior bilateral ovariectomy AND not on estrogen replacement)			Core needle biopsy		31		TRUE	37.4	LIVING	972447aa-4332-47e7-bddd-2eb699dbb664	2ca5fbc4-80ab-42ff-b277-36f4217ee38a	Negative	39A0AD32-D372-422F-94F2-173F963C7AAB		NO
TCGA-AR-A0TT-01	TCGA-AR-A0TT	53	M0	N2	Stage IIIA		T2		0.387	-19679	1567		0	1730	56.8	DiseaseFree		2011-03-08	FEMALE		No	No	C50.9	8500/3	C50.9	YES	2006	310	NO			5	19	Pre (<6 months since LMP AND no prior bilateral ovariectomy AND not on estrogen replacement)			Core needle biopsy				TRUE	56.8	LIVING	13ca97a1-75bb-4a49-b8c3-181e5b2c9e86	8b5c92b7-52d5-4859-926f-f1264e9c1650	Negative	E9231B33-E1CE-4396-9F9E-03DBF049919A		NO
TCGA-AR-A0TU-01	TCGA-AR-A0TU	35	M0	N0	Stage IIA		T2			-13039	1633		0	360	11.8	DiseaseFree		2011-03-10	FEMALE		No	No	C50.9	8500/3	C50.9	YES	2006	830	NO			0	4	Pre (<6 months since LMP AND no prior bilateral ovariectomy AND not on estrogen replacement)			Core needle biopsy		57		TRUE	11.8	LIVING	dfe6db17-cf45-488e-bd3c-b8433d7343ca	1e629a73-68cd-449d-a1c0-b856be4143e6	Negative	81A39E94-059E-4307-A75A-E8C051E9D0C3		NO
TCGA-AR-A0TV-01	TCGA-AR-A0TV	66	M0	N0	Stage IIA		T2		0.386	-24279	1716		0	905	29.7	DiseaseFree		2011-03-10	FEMALE		No	No	C50.9	8500/3	C50.9	YES	2005	550	NO			0	3	Post (prior bilateral ovariectomy OR >12 mo since LMP with no prior hysterectomy)			Core needle biopsy				TRUE	29.7	LIVING	6439621e-da61-4723-91cc-c5d87d0a4abc	a6cd09dc-ac7c-4bdc-9bb4-14f8cce6642d	Negative	7594A7F8-1806-4B74-99EF-4E4C889E7BEA		NO
TCGA-AR-A0TW-01	TCGA-AR-A0TW	50	M0	N1	Stage IIIA		T3		0.485	-18263	1888		0	739	24.3	DiseaseFree	NOT HISPANIC OR LATINO	2011-03-10	FEMALE		No	No	C50.9	8500/3	C50.9	YES	2005	760	NO			3	27	Pre (<6 months since LMP AND no prior bilateral ovariectomy AND not on estrogen replacement)			Core needle biopsy				TRUE	24.3	LIVING	8da3d6cf-381b-4d1b-93fa-41fd9d2b2e66	45319218-5bae-486a-a4aa-580ff5f0e931	Negative	F832C787-3668-475F-8F67-6342DA3777F4		NO
TCGA-AR-A0TX-01	TCGA-AR-A0TX	64	M0	N1	Stage IIA		T1		0.224	-23653	1976		0	1972	64.8	DiseaseFree		2011-03-10	FEMALE		No	No	C50.9	8500/3	C50.9	YES	2005	470	NO			3	25	Post (prior bilateral ovariectomy OR >12 mo since LMP with no prior hysterectomy)			Core needle biopsy		217		TRUE	64.8	LIVING	c364e81c-eb1e-4870-ab37-9c661f5f2e3d	d5adaf35-04b1-4198-b308-f4720b3d6417	Negative	4FC34715-9004-4F53-B914-F0004AEA88C8		NO
TCGA-AR-A0TZ-01	TCGA-AR-A0TZ	43	M0	N2	Stage IIIA		T2		0.819	-15720	2239		0	2316	76.1	DiseaseFree	NOT HISPANIC OR LATINO	2011-03-07	FEMALE		No	No	C50.9	8500/3	C50.9	YES	2004	290	NO			6	30	Pre (<6 months since LMP AND no prior bilateral ovariectomy AND not on estrogen replacement)	Bone		Core needle biopsy				TRUE	76.1	LIVING	c7c34fd9-3021-45b7-b6ff-30b4196585a8	83b570a5-08c5-4f5e-9fb3-47d1d33e8f7b	Negative	48F86416-8304-479E-B477-7C37A2F951A2		NO
TCGA-AR-A0U0-01	TCGA-AR-A0U0	73	M0	N1	Stage IIB		T2		0.488	-26993	2289		0	1988	65.3	DiseaseFree		2011-03-07	FEMALE		No	No	C50.9	8500/3	C50.9	YES	2004	370	NO		2	0	4	Post (prior bilateral ovariectomy OR >12 mo since LMP with no prior hysterectomy)			Core needle biopsy		41		TRUE	65.3	LIVING	e3c336f5-c32f-4c5d-81fb-e2408ae145b2	193a40b4-4410-408c-92d6-486472c1e6fb	Negative	322BB8BB-100F-4838-9771-EAEE5A3B817A		NO
TCGA-AR-A0U1-01	TCGA-AR-A0U1	36	M0	N1	Stage IIB		T2		0.424	-13467	2301		0	2134	70.1	DiseaseFree	NOT HISPANIC OR LATINO	2011-02-28	FEMALE		No	No	C50.9	8500/3	C50.9	YES	2004	300	NO			1	31	Pre (<6 months since LMP AND no prior bilateral ovariectomy AND not on estrogen replacement)			Fine needle aspiration biopsy		53		TRUE	70.1	LIVING	17d9e646-6ab3-40b3-a0bc-2c834d3c3213	8b0590bd-533b-4af9-8ba3-1793ef959826	Negative	007C609A-7874-4E39-BC4D-1EA81F4722EA		NO
TCGA-AR-A0U3-01	TCGA-AR-A0U3	59	M0	N1	Stage IIB		T2		0.508	-21755	2413		0	2317	76.1	DiseaseFree	HISPANIC OR LATINO	2011-02-25	FEMALE		No	No	C50.9	8500/3	C50.9	YES	2004	270	NO			1	4	Post (prior bilateral ovariectomy OR >12 mo since LMP with no prior hysterectomy)			Core needle biopsy		28		TRUE	76.1	LIVING	c5f00132-1c6b-4337-af6f-596c652665cc	a439dcc3-4377-449d-983e-f34f8e5741e3	Negative	ED2D1BA8-8FEB-43E1-9174-91F9D59565F9		NO
TCGA-AR-A0U4-01	TCGA-AR-A0U4	54	M0	N0	Stage IIA		T2		0.445	-19729	1517		0	1684	55.3	DiseaseFree	NOT HISPANIC OR LATINO	2011-03-10	FEMALE		No	No	C50.9	8500/3	C50.9	YES	2006	530	NO			0	10	Pre (<6 months since LMP AND no prior bilateral ovariectomy AND not on estrogen replacement)			Core needle biopsy				TRUE	55.3	LIVING	71f97b63-c970-44ee-98c2-e02e663d5a40	02f948c1-bcce-4a51-a6c1-4120a67fa544	Negative	6424BA69-DA2B-4CCD-ADDF-DB1BEDA11EBF		NO
TCGA-AR-A1AJ-01	TCGA-AR-A1AJ	83	M0	N0	Stage I	6th	T1		0.0657	-30489	1828		0	1605	52.7	DiseaseFree	NOT HISPANIC OR LATINO	2011-06-13	FEMALE		No	No	C50.9	8500/3	C50.9	YES	2005	280	NO	YES		0	8	Post (prior bilateral ovariectomy OR >12 mo since LMP with no prior hysterectomy)			Core needle biopsy		21		TRUE	52.7	LIVING	23e7a78a-1d56-4ad1-9bb4-72ec0178aff2	17bb7144-07ec-49d0-8345-2a5b4ceeeaec	Negative	0DEAC35F-8B73-4A9F-B7FA-2F501B736B0E		NO
TCGA-AR-A1AK-01	TCGA-AR-A1AK	70	M0	N0	Stage I	6th	T1		0.294	-25825	1744		0	1559	51.2	DiseaseFree	NOT HISPANIC OR LATINO	2011-06-15	FEMALE		No	No	C50.9	8520/3	C50.9	YES	2006	490	NO	YES		0	5	Post (prior bilateral ovariectomy OR >12 mo since LMP with no prior hysterectomy)			Core needle biopsy		48		TRUE	51.2	LIVING	94b03e1d-50ec-4680-bffd-7086d1536ff2	fe0ddcfc-f6e9-460d-b8e6-5187ffe8eb4f	Negative	F4DBFC71-9CD0-41C3-9F20-77FA0605D4A8		NO
TCGA-AR-A1AL-01	TCGA-AR-A1AL	60	M0	N1	Stage IIIA	6th	T3		0.0817	-22023	1528		0	1485	48.8	DiseaseFree	NOT HISPANIC OR LATINO	2011-06-15	FEMALE		No	No	C50.9	8520/3	C50.8	YES	2006	630	NO	YES		3	15	Post (prior bilateral ovariectomy OR >12 mo since LMP with no prior hysterectomy)			Core needle biopsy		19		TRUE	48.8	LIVING	1f99e4d4-4e8b-4cc1-a129-227a2a82780e	a7945d1c-35ca-4c95-98c6-ccb6e6d2b39c	Negative	E3D44C6B-4497-4212-8CA1-AC9444B4CC54		NO
TCGA-AR-A1AM-01	TCGA-AR-A1AM	52	M0	N1	Stage II	6th	T1		0.122	-19123	1506		0	1903	62.5	DiseaseFree	NOT HISPANIC OR LATINO	2012-11-20	FEMALE	Mixed diagnosis	No	No	C50.9	8520/3	C50.4	YES	2006	290	NO	YES		1	12	Post (prior bilateral ovariectomy OR >12 mo since LMP with no prior hysterectomy)			Core needle biopsy		21	NO	TRUE	62.5	LIVING	EBD1512A-4865-4193-97B3-F599D555759A	7153D60A-43D2-4A9A-BD8D-C15CD0BD9D75	Negative	10C43124-3C21-443C-8268-23BF8A4D317E	YES	NO
TCGA-AR-A1AN-01	TCGA-AR-A1AN	46	M0	N0	Stage IIA	6th	T2		0.337	-16974	1463		0	1330	43.7	DiseaseFree	HISPANIC OR LATINO	2011-06-14	FEMALE		No	No	C50.9	8500/3	C50.9	YES	2006	70	NO	YES		0	5	Pre (<6 months since LMP AND no prior bilateral ovariectomy AND not on estrogen replacement)			Core needle biopsy		14		TRUE	43.7	LIVING	43029932-feb0-4658-97fa-645c1e775009	2dd17e3a-3034-4bb9-8a79-d0c89fa9ae21	Negative	DA251274-7966-4F48-A02F-393ABBDAB4E9		NO
TCGA-AR-A1AO-01	TCGA-AR-A1AO	47	M0	N1	Stage IIA	6th	T1		0.0001825	-17332	1471		0	1325	43.5	DiseaseFree	NOT HISPANIC OR LATINO	2011-06-13	FEMALE		No	No	C50.9	8500/3	C50.9	YES	2006	200	NO	YES		2	39	Pre (<6 months since LMP AND no prior bilateral ovariectomy AND not on estrogen replacement)			Core needle biopsy		4		TRUE	43.5	LIVING	623befd6-0ca4-4a6c-9cf5-d9385c3b718f	5cedca81-7593-48c9-8bed-ebd294347ce7	Negative	37EF1828-0A53-4358-97C7-A7849EC653AF		NO
TCGA-AR-A1AP-01	TCGA-AR-A1AP	80	M0	N0	Stage I	6th	T1		0.288	-29406	1450		0	1216	40	DiseaseFree	NOT HISPANIC OR LATINO	2011-06-13	FEMALE		No	No	C50.9	8500/3	C50.9	YES	2007	310	NO	YES		0	1	Post (prior bilateral ovariectomy OR >12 mo since LMP with no prior hysterectomy)			Core needle biopsy		30		TRUE	40	LIVING	9495f029-9882-4c9b-a557-b3aec9e91698	550f24b0-a925-41d6-be27-96c827693611	Positive	0BFF09DE-6F36-4F68-AC13-8BC16AA0DCBE		NO
TCGA-AR-A1AQ-01	TCGA-AR-A1AQ	49	M0	N0	Stage IIA	6th	T2		0.498	-18109	1424		0	1310	43	DiseaseFree	NOT HISPANIC OR LATINO	2011-06-14	FEMALE		No	No	C50.9	8500/3	C50.9	YES	2007	180	NO	YES		0	6	Post (prior bilateral ovariectomy OR >12 mo since LMP with no prior hysterectomy)			Core needle biopsy		35		TRUE	43	LIVING	98e0b4de-52fc-4945-9bf5-11e29368f939	3c111956-7bcf-46a7-b64f-708ce11b9ff8	Negative	FC236604-AAE5-4394-9D39-270FFEFB635A		NO
TCGA-AR-A1AS-01	TCGA-AR-A1AS	54	M0	N1	Stage IIB	6th	T2		0.138	-20028	1331		0	1242	40.8	DiseaseFree		2011-06-14	FEMALE		No	No	C50.9	8500/3	C50.9	YES	2007	300	NO	YES		1	17	Post (prior bilateral ovariectomy OR >12 mo since LMP with no prior hysterectomy)			Core needle biopsy		28		TRUE	40.8	LIVING	7d681cc6-689d-41c8-9e84-e13733089ec9	f6cc81c4-e7b6-462c-a97a-27c1ef62b958	Negative	180AA688-0B63-4DD9-BA29-708E80FBC4C9		NO
TCGA-AR-A1AU-01	TCGA-AR-A1AU	39	M0	N2	Stage IIIA	6th	T2		0.216	-14564	1317		0	1409	46.3	DiseaseFree	NOT HISPANIC OR LATINO	2011-06-14	FEMALE		No	No	C50.9	8500/3	C50.9	YES	2007	260	NO	YES		4	37	Pre (<6 months since LMP AND no prior bilateral ovariectomy AND not on estrogen replacement)			Core needle biopsy		13		TRUE	46.3	LIVING	36220587-1c1c-4f92-b177-3b2155e7e273	cd002b40-3caf-429b-934f-64f4ada1731d	Negative	5654FC27-47D3-4C7F-A0E7-A5B6140991C2		NO
TCGA-AR-A1AV-01	TCGA-AR-A1AV	68	M0	N1	Stage IIB	6th	T2		0.189	-24875	1233		0	1295	42.5	DiseaseFree	HISPANIC OR LATINO	2011-06-14	MALE		No	No	C50.9	8500/3	C50.9	YES	2007	420	NO	YES		1	25				Core needle biopsy		34		TRUE	42.5	LIVING	daf62b56-6dd2-4ab7-adaa-f296bb86a0a5	bcb6b37b-62f7-40a9-bdb9-1b6479610dd6	Negative	5AD5B38F-5CC1-4A2F-96E6-F344D8FE0149		NO
TCGA-AR-A1AW-01	TCGA-AR-A1AW	65	M0	N0	Stage IIA	6th	T2		0.121	-23855	1157		0	1072	35.2	DiseaseFree	NOT HISPANIC OR LATINO	2011-06-14	FEMALE		No	No	C50.9	8500/3	C50.2	YES	2007	800	NO	YES		0	1	Post (prior bilateral ovariectomy OR >12 mo since LMP with no prior hysterectomy)			Incisional Biopsy		15		TRUE	35.2	LIVING	a12fd22a-7f84-4b6e-b6d8-012e38eb73d7	7cfe5395-8477-405a-8260-b3b3aaf46a42	Negative	BB485405-199C-48C7-96D7-8C315DEA66B4		NO
TCGA-AR-A1AX-01	TCGA-AR-A1AX	64	M0	N0	Stage I	6th	T1		0.0366	-23507	1140		0	1103	36.2	DiseaseFree	NOT HISPANIC OR LATINO	2011-06-14	FEMALE		No	No	C50.9	8500/3	C50.9	YES	2007	340	NO	YES		0	8	Post (prior bilateral ovariectomy OR >12 mo since LMP with no prior hysterectomy)			Core needle biopsy		12		TRUE	36.2	LIVING	f72c1d69-da35-459f-8542-59bfd6c09c23	f3ac7557-714a-492c-a166-246ef7298952	Negative	4FDBA110-6E14-428C-BF82-168AE28A14E4		NO
TCGA-AR-A1AY-01	TCGA-AR-A1AY	65	M0	N0	Stage I	6th	T1		0.51	-23927	1085		0	615	20.2	DiseaseFree	NOT HISPANIC OR LATINO	2011-06-14	FEMALE		No	No	C50.9	8500/3	C50.9	YES	2008	110	NO	YES		1	4	Post (prior bilateral ovariectomy OR >12 mo since LMP with no prior hysterectomy)			Core needle biopsy		39		TRUE	20.2	LIVING	5fd9552a-c742-4388-940d-295d1107ae00	81fc993e-8f5a-4b3b-bea3-4c4c2f5e4ef2	Negative	01D97550-C616-4001-85A5-5502D35FA38E		NO
TCGA-AR-A24H-01	TCGA-AR-A24H	65	M0	N0	Stage IIA	5th	T2		0.458	-24046	3641		0	3333	109	DiseaseFree	NOT HISPANIC OR LATINO	2011-08-29	FEMALE		No	No	C50.9	8520/3	C50.9	YES	2001	40	NO	YES		0	4	Post (prior bilateral ovariectomy OR >12 mo since LMP with no prior hysterectomy)			Core needle biopsy		99		TRUE	109	LIVING	6f89509c-f802-482e-b4da-94553aa76fe9	c7f97f19-47ae-48d3-a90a-0162d3975747	Negative	C373F2EE-C601-4E17-8E2D-D9BC6AC0301A		NO
TCGA-AR-A24K-01	TCGA-AR-A24K	46	M0	N0	Stage IIA	6th	T2	No value Given	0.201	-16961	2325		0	1548	50.9	DiseaseFree		2011-08-12	FEMALE		No	No	C50.9	8500/3	C50.9	YES	2004	200	NO	YES		0	2	Pre (<6 months since LMP AND no prior bilateral ovariectomy AND not on estrogen replacement)			Core needle biopsy		22		TRUE	50.9	LIVING	599c3701-df7a-4a75-a347-fa9b510dd242	c9ec05fa-5548-4fe3-8c09-a32c9e599d90	Negative	BC7B3577-CA6C-41AD-98E2-89D357D29D37		NO
TCGA-AR-A24L-01	TCGA-AR-A24L	26	M0	N1	Stage IIB	6th	T2		0.343	-9706	2275		0	2221	73	DiseaseFree	NOT HISPANIC OR LATINO	2011-08-12	FEMALE		No	No	C50.9	8500/3	C50.9	YES	2005	1250	NO	YES		2	12	Pre (<6 months since LMP AND no prior bilateral ovariectomy AND not on estrogen replacement)			Core needle biopsy		35		TRUE	73	LIVING	de646f6a-6d50-4be2-b3cd-f17554b234df	f773ae1d-0ad9-42dd-9675-c8b7287fec85	Negative	BF82AD23-B40E-459F-83EC-590D392664FD		NO
TCGA-AR-A24M-01	TCGA-AR-A24M	38	M0	N2	Stage IIIA	6th	T2		0.158	-14119	2245		0	1991	65.4	DiseaseFree	NOT HISPANIC OR LATINO	2011-08-12	FEMALE	Mixed invasive ductal and invasive lobular	No	No	C50.9	8522/3	C50.9	YES	2005	400	NO	YES		4	28	Pre (<6 months since LMP AND no prior bilateral ovariectomy AND not on estrogen replacement)			Core needle biopsy		13		TRUE	65.4	LIVING	aa30ac3d-4216-45dd-a314-1ae192fafcb2	5754d368-87b9-40e5-9a56-bd48ad9a80e3	Negative	56DFBCCE-A9D9-4F08-AC7E-33998F3439B2		NO
TCGA-AR-A24N-01	TCGA-AR-A24N	54	M0	N0	Stage I	6th	T1		0.111	-19989	2219		0	2074	68.1	DiseaseFree	NOT HISPANIC OR LATINO	2011-08-16	FEMALE		No	No	C50.9	8500/3	C50.9	YES	2005	310	NO	YES		0	4	Peri (6-12 months since last menstrual period)			Core needle biopsy		23		TRUE	68.1	LIVING	30047d32-0833-4aca-98d1-3b9ab7122863	dcc31bf1-9890-4fb1-9677-b5fb77e1fc37	Negative	AAF32BB7-716A-4C0E-AE7E-04F6A5BF5628		NO
TCGA-AR-A24O-01	TCGA-AR-A24O	43	M0	N2	Stage IIIA	6th	T3		0.0332	-15977	2213		0	1998	65.6	DiseaseFree	NOT HISPANIC OR LATINO	2011-08-16	FEMALE	Lobular carcinoma with ductal features	No	No	C50.9	8522/3	C50.9	YES	2005	700	NO	YES		7	19	Pre (<6 months since LMP AND no prior bilateral ovariectomy AND not on estrogen replacement)			Incisional Biopsy		14		TRUE	65.6	LIVING	125b0a9a-6cbe-4207-9178-e7ff03487e87	146bd11a-e66a-4d8d-990a-9f1199cdf255	Positive	887F0E3A-DC70-4CD4-AAAF-3C613195D895		NO
TCGA-AR-A24P-01	TCGA-AR-A24P	47	M0	N0	Stage I	6th	T1		0.159	-17490	2161		0	26	0.85	DiseaseFree	NOT HISPANIC OR LATINO	2011-08-16	FEMALE		No	No	C50.9	8500/3	C50.9	YES	2005	130	NO	YES		0	3	Post (prior bilateral ovariectomy OR >12 mo since LMP with no prior hysterectomy)			Core needle biopsy		20		TRUE	0.85	LIVING	d1fd8ed2-be13-4272-b31e-df86911db3b1	d12bd5fd-838e-491b-8949-6a22f78194ad	Negative	0BF7CB67-49F1-42EA-8B41-988BD7E0DE61		NO
TCGA-AR-A24Q-01	TCGA-AR-A24Q	49	M0	N0	Stage IIB	6th	T3		0.664	-18084	1932		0	2009	66	DiseaseFree		2011-08-30	FEMALE		No	No	C50.9	8500/3	C50.9	YES	2006	590	NO	YES		0	2	Post (prior bilateral ovariectomy OR >12 mo since LMP with no prior hysterectomy)			Core needle biopsy		103		TRUE	66	LIVING	28e9048a-e540-42de-a1f4-4ef894fccc4c	9ff22b6b-ec23-41f5-a887-a59da1639858	Negative	CCE8E855-2582-4214-B9B1-25F0431065CB		NO
TCGA-AR-A24R-01	TCGA-AR-A24R	45	M0	N2	Stage IIIA	6th	T1		0.341	-16642	1913		0	1746	57.4	DiseaseFree	NOT HISPANIC OR LATINO	2011-08-26	FEMALE		No	No	C50.9	8500/3	C50.9	YES	2006	300	NO	YES		6	28	Pre (<6 months since LMP AND no prior bilateral ovariectomy AND not on estrogen replacement)			Core needle biopsy		19		TRUE	57.4	LIVING	db62d9c7-8343-4771-84fc-146d2e307bb8	7f15f76b-305d-43f7-8d02-34cd0f76340e	Negative	C3259BD1-1A2A-40C4-A106-FA2EF0201811		NO
TCGA-AR-A24S-01	TCGA-AR-A24S	61	M0	N0	Stage I	6th	T1		0.341	-22587	1812		0	1888	62	DiseaseFree	NOT HISPANIC OR LATINO	2011-08-30	FEMALE		No	No	C50.9	8500/3	C50.9	YES	2006	520	NO	YES		0	4	Post (prior bilateral ovariectomy OR >12 mo since LMP with no prior hysterectomy)			Core needle biopsy		30		TRUE	62	LIVING	074e8b06-3929-4896-9263-3b80ad6a355b	d79df987-e362-43f5-acbd-b19522bace7d	Negative	C0A8A457-8790-4745-BD5D-AFBE55254A1C		NO
TCGA-AR-A24T-01	TCGA-AR-A24T	46	M0	N3	Stage IIIC	6th	T3		0.217	-17135	1786		0	1620	53.2	DiseaseFree	NOT HISPANIC OR LATINO	2011-08-30	FEMALE		No	No	C50.9	8520/3	C50.9	YES	2006	490	NO	YES		15	17	Pre (<6 months since LMP AND no prior bilateral ovariectomy AND not on estrogen replacement)			Core needle biopsy		19		TRUE	53.2	LIVING	9e3de467-fb0d-4021-89f8-b34968a7c7bc	3cf5c205-2a3b-4f17-8e56-2078e88f615c	Negative	226031B3-D9C2-4343-B3F7-4E0C36B901E7		NO
TCGA-AR-A24U-01	TCGA-AR-A24U	47	M0	N1	Stage IIA	6th	T1		0.165	-17523	1763		0	1623	53.3	DiseaseFree	NOT HISPANIC OR LATINO	2011-08-26	FEMALE		No	No	C50.9	8500/3	C50.9	YES	2006	320	NO	YES		2	25	Pre (<6 months since LMP AND no prior bilateral ovariectomy AND not on estrogen replacement)			Core needle biopsy		14		TRUE	53.3	LIVING	241fffc8-4250-4cfa-b2e7-e68c33ae07dc	17cdb451-9b35-4aab-8bc2-b4a64ef3e3b4	Positive	B481795F-C52C-4FCE-827A-07991C7A7C2E		NO
TCGA-AR-A24V-01	TCGA-AR-A24V	52	M0	N1	Stage IIB	6th	T2		0.267	-19027	1720		0	1648	54.1	DiseaseFree	NOT HISPANIC OR LATINO	2011-08-29	FEMALE		No	No	C50.9	8500/3	C50.9	YES	2006	400	NO	YES		1	2	Peri (6-12 months since last menstrual period)			Core needle biopsy		19		TRUE	54.1	LIVING	3cb06c7a-f2a8-448b-91a8-dd201bbf2ddd	49bfd2cc-fddd-4376-8e53-8008ca075779	Negative	468CD293-C9F7-43C6-A40A-18FCDD22F6AA		NO
TCGA-AR-A24W-01	TCGA-AR-A24W	55	M0	N1	Stage II	6th	T2		0.102	-20123	1720		0	1550	50.9	DiseaseFree		2011-11-10	FEMALE		No	No	C50.9	8500/3	C50.9	YES	2006	110	NO	YES		3	22	Post (prior bilateral ovariectomy OR >12 mo since LMP with no prior hysterectomy)			Core needle biopsy		6		TRUE	50.9	LIVING	67526f5a-3a30-45b2-aeab-2b21a855063e	bc641d07-e041-403a-aa3a-e76279a8a1d1	Negative	0F2464F7-4108-4700-B2EC-17BC6C432D42		NO
TCGA-AR-A24X-01	TCGA-AR-A24X	52	M0	N0	Stage IIA	6th	T2		0.0713	-19030	1717		0	1465	48.1	DiseaseFree		2011-08-30	FEMALE	Mixed invasive ductal and invasive lobular	No	No	C50.9	8522/3	C50.9	YES	2006	210	NO	YES		0	7	Pre (<6 months since LMP AND no prior bilateral ovariectomy AND not on estrogen replacement)			Core needle biopsy		18		TRUE	48.1	LIVING	491d5ebb-e9ab-4b17-acb8-630ff9fef0f2	a00cc4fb-6852-4869-89a7-f9f2fc941ccc	Negative	B537A19C-C7E8-42EB-BA3F-673417F3A9BA		NO
TCGA-AR-A24Z-01	TCGA-AR-A24Z	57	M0	N0	Stage IIA	6th	T2		0.504	-20900	1673		0	1574	51.7	DiseaseFree		2011-08-30	FEMALE		No	No	C50.9	8500/3	C50.9	YES	2006	120	NO	YES		0	8	Post (prior bilateral ovariectomy OR >12 mo since LMP with no prior hysterectomy)			Core needle biopsy		32		TRUE	51.7	LIVING	9fefbe7c-f66a-4940-843e-285cb7b392c1	5cdd3886-898b-4861-a748-d4164ce14a07	Negative	AD07F611-0EEA-4890-A02C-6DA3F5F57C45		NO
TCGA-AR-A250-01	TCGA-AR-A250	58	M0	N0	Stage IIA	6th	T2		0.385	-21309	1629		0	1708	56.1	DiseaseFree	NOT HISPANIC OR LATINO	2011-08-30	FEMALE		No	No	C50.9	8500/3	C50.9	YES	2006	300	NO	YES		0	4	Post (prior bilateral ovariectomy OR >12 mo since LMP with no prior hysterectomy)			Core needle biopsy		51		TRUE	56.1	LIVING	a0963e93-b63e-4de2-86c1-81302e271d3e	0d5c5f1c-d20e-480c-a89b-8feba01caf96	Positive	16BE833B-E17B-4B8A-9D71-B0D83D73D9DE		NO
TCGA-AR-A251-01	TCGA-AR-A251	51	M0	N2	Stage IIIA	6th	T2		0.672	-18771	1611		0	1374	45.1	DiseaseFree	NOT HISPANIC OR LATINO	2011-08-30	FEMALE		No	No	C50.9	8500/3	C50.9	YES	2006	450	NO	YES		4	7	Pre (<6 months since LMP AND no prior bilateral ovariectomy AND not on estrogen replacement)			Core needle biopsy		123		TRUE	45.1	LIVING	8c51bbcb-7c8d-47ad-9193-70ca157c6900	8cf391f9-d743-408f-8891-2c49db90907c	Positive	F5B17108-8904-48E7-9B3D-182F0EA388B7		NO
TCGA-AR-A252-01	TCGA-AR-A252	50	M0	N0	Stage I	6th	T1		0.0162	-18611	1405		0	1236	40.6	DiseaseFree	NOT HISPANIC OR LATINO	2011-08-30	FEMALE		No	No	C50.9	8500/3	C50.9	YES	2007	480	NO	YES		0	4	Pre (<6 months since LMP AND no prior bilateral ovariectomy AND not on estrogen replacement)			Core needle biopsy		7		TRUE	40.6	LIVING	4d0fec97-e024-4608-a0cc-426a3decc7b1	30d31924-b87c-4065-a437-00d6033f2979	Negative	8C52C92F-26CA-4E72-BE47-CA2ED1746785		NO
TCGA-AR-A254-01	TCGA-AR-A254	50	M0	N2	Stage IIIA	6th	T2		0.237	-18270	1381		0	1212	39.8	DiseaseFree	NOT HISPANIC OR LATINO	2011-08-31	FEMALE		No	No	C50.9	8500/3	C50.9	YES	2007	990	NO	YES		9	30	Pre (<6 months since LMP AND no prior bilateral ovariectomy AND not on estrogen replacement)			Other method, specify:	Wide local incision	25		TRUE	39.8	LIVING	6014a582-d22e-46e1-9000-c8e2fbad7acf	a92b6d90-f7b4-4b17-b56b-b2fb7103b55f	Negative	C026CFCE-1A82-446D-AC78-8CF4788FD9EB		NO
TCGA-AR-A255-01	TCGA-AR-A255	62	M0	N0	Stage I	6th	T1		0.657	-22809	1225		0	1059	34.8	DiseaseFree	NOT HISPANIC OR LATINO	2011-08-31	FEMALE		No	No	C50.9	8500/3	C50.9	YES	2007	250	NO	YES		0	2	Post (prior bilateral ovariectomy OR >12 mo since LMP with no prior hysterectomy)			Core needle biopsy		45		TRUE	34.8	LIVING	e8f3cc64-5e15-4f4d-b73e-5c9b250a664c	f9029956-e7fb-447a-9b6a-ea3dd2acadf4	Negative	492DDF00-858B-4420-A43F-4FED2DF61C15		NO
TCGA-AR-A2LE-01	TCGA-AR-A2LE	69	M0	N0	Stage I	5th	T1		0.0725	-25499	3755		0	3913	129	DiseaseFree	NOT HISPANIC OR LATINO	2012-01-12	FEMALE		No	No	C50.9	8520/3	C50.9	YES	2001	320	NO	YES		0	2	Post (prior bilateral ovariectomy OR >12 mo since LMP with no prior hysterectomy)			Core needle biopsy		220		TRUE	129	LIVING	E3FCBF94-D3EF-4A37-AA45-5297F96AF9EB	E53D7A9A-3DB0-4A24-8DC1-6DC80428CD24	Negative	95DC80AB-C070-4613-8C11-A124AEDF9754		NO
TCGA-AR-A2LK-01	TCGA-AR-A2LK	62	M0	N2	Stage III	6th	T3		0.656	-22800	1340		0	1304	42.8	DiseaseFree	NOT HISPANIC OR LATINO	2012-01-25	FEMALE		No	No	C50.9	8520/3	C50.9	YES	2007	650	NO	YES		5	18	Post (prior bilateral ovariectomy OR >12 mo since LMP with no prior hysterectomy)			Core needle biopsy		27		TRUE	42.8	LIVING	1B703058-E596-45BC-80FE-8B98D545C2E2	D6F5C34A-0F5C-4AED-977A-74A1E5D50915	Positive	73FFBADB-37C0-4F17-8C95-F8DC94EF1AD3		NO
TCGA-AR-A2LL-01	TCGA-AR-A2LL	70	M0	N0	Stage II	6th	T3		0.318	-25747	1315		0	224	7.36	DiseaseFree	NOT HISPANIC OR LATINO	2012-02-14	FEMALE		No	Yes	C50.9	8520/3	C50.9	YES	2007	1300	NO	YES		0	4	Post (prior bilateral ovariectomy OR >12 mo since LMP with no prior hysterectomy)			Core needle biopsy		26		TRUE	7.36	LIVING	70FC011C-0F22-4026-9D72-87351126203A	2B62733A-FCBD-46B9-B2BE-9397C563E3BD	Negative	B2314041-3E85-4E3F-8924-39FC285B08B2		NO
TCGA-AR-A2LM-01	TCGA-AR-A2LM	49	M0	N1	Stage II	6th	T1		0.1	-18053	1339		0	1218	40	DiseaseFree	NOT HISPANIC OR LATINO	2012-01-12	FEMALE		No	No	C50.9	8520/3	C50.9	YES	2007	490	NO	YES		1	3	Pre (<6 months since LMP AND no prior bilateral ovariectomy AND not on estrogen replacement)			Core needle biopsy		11		TRUE	40	LIVING	0BF6E772-1AA1-4F54-9A50-C1414E2F22F3	9EBE5223-7566-4026-83AE-812283A8AAEB	Negative	F868DC95-23CA-4DFC-BAA3-FBF5BF6F45A9		NO
TCGA-AR-A2LN-01	TCGA-AR-A2LN	65	M0	N0	Stage II	7th	T2		0.0982	-23992	513		0	520	17.1	DiseaseFree	NOT HISPANIC OR LATINO	2012-01-12	FEMALE		No	No	C50.9	8520/3	C50.9	YES	2010	1460	NO	YES		0	2	Post (prior bilateral ovariectomy OR >12 mo since LMP with no prior hysterectomy)			Core needle biopsy		26		TRUE	17.1	LIVING	A076F135-BE82-40FA-8516-285ED355C965	3F9D6A98-182C-4297-85C5-02CE3B1A3500	Negative	128D4F7D-017D-459F-9664-AF509AE4555E		NO
TCGA-AR-A2LO-01	TCGA-AR-A2LO	46	M0	N1	Stage II	7th	T2		0.223	-17080	486		0	633	20.8	DiseaseFree	NOT HISPANIC OR LATINO	2012-01-12	FEMALE		No	No	C50.9	8520/3	C50.9	YES	2010	1650	NO	YES		1	16	Pre (<6 months since LMP AND no prior bilateral ovariectomy AND not on estrogen replacement)			Core needle biopsy		10		TRUE	20.8	LIVING	AD0FA961-C085-4F38-B3DB-5FC0CBF6B64F	A189A276-126A-4357-8AEA-9AC6A791A1C5	Negative	E5B6771D-450A-49AD-AEBC-7FC056BFCDBE		NO
TCGA-AR-A2LQ-01	TCGA-AR-A2LQ	59	M0	N0	Stage II	7th	T3		7.675e-06	-21865	449		0	516	16.9	DiseaseFree	NOT HISPANIC OR LATINO	2012-01-12	FEMALE		No	No	C50.9	8520/3	C50.9	YES	2010	1270	NO	YES		0	3	Post (prior bilateral ovariectomy OR >12 mo since LMP with no prior hysterectomy)			Core needle biopsy		5		TRUE	16.9	LIVING	4229E432-6AC5-49D2-B58A-E8713DDB79BD	E4F422A0-1142-4BF2-B848-B681295B370E	Negative	C3537961-4636-4BD1-BC89-892580B36E43		NO
TCGA-AR-A2LR-01	TCGA-AR-A2LR	49	M0	N0	Stage I	7th	T1		0.491	-18214	447		0	620	20.4	DiseaseFree	NOT HISPANIC OR LATINO	2012-02-14	FEMALE	Metaplastic carcinoma	No	Yes	C50.9	8575/3	C50.9	YES	2010	800	NO	YES		0	4	Post (prior bilateral ovariectomy OR >12 mo since LMP with no prior hysterectomy)			Core needle biopsy		46		TRUE	20.4	LIVING	D093173F-08AB-4138-BF3C-399C45A6E163	9F55D4C8-5E41-4FFE-B819-1D8BFD06927B	Negative	C310F4EC-D8B1-45C4-8D55-705A9EE35902		NO
TCGA-AR-A5QN-01	TCGA-AR-A5QN	68	M0	N3	Stage IIIC	7th	T2		0.201	-25089	328		0	396	16	DiseaseFree	NOT HISPANIC OR LATINO	2013-05-15	FEMALE		No	No	C50.9	8520/3	C50.9	YES	2012	510	NO	YES		10	19	Post (prior bilateral ovariectomy OR >12 mo since LMP with no prior hysterectomy)			Core needle biopsy		26	NO	TRUE	16	LIVING	077506EA-8F11-405D-BB8E-3C9924FE54D0	3E936C86-FBB5-415D-A657-F96FE5565E34		A9015F6A-F6BB-4AC8-B681-099232A6DFAC	YES	NO
TCGA-AR-A5QP-01	TCGA-AR-A5QP	54	M0	N1	Stage IIB	7th	T2		0.128	-19805	498		0	439	20.4	DiseaseFree	NOT HISPANIC OR LATINO	2013-05-15	FEMALE		No	No	C50.9	8520/3	C50.9	YES	2011	230	NO	YES		1	40	Post (prior bilateral ovariectomy OR >12 mo since LMP with no prior hysterectomy)					22	NO	TRUE	20.4	LIVING	3C275152-D04B-440C-9621-2FC05EA977B6	151A1187-E07E-4B76-B2D2-2DA133B9116B		F2409024-D848-4B02-A371-92BEA1105EC4	YES	NO
TCGA-B6-A0I2-01	TCGA-B6-A0I2	45	M0	N0 (i-)	Stage IA		T1c		0.854	-16702	5305		0	3827	143	DiseaseFree	NOT HISPANIC OR LATINO	2010-11-02	FEMALE		No	No	C50.9	8500/3	C50.9	YES	1995	200	NO			0	8	Indeterminate (neither Pre or Postmenopausal)			Excisional Biopsy		40		TRUE	143	LIVING	328dfcb0-b5ae-43f2-bc87-dad0ab3df9e7	47436ce0-438f-475b-ac0d-1972d0c5285e	Negative	CA834E5F-30DC-46CF-AF33-AD11226FC09E		NO
TCGA-B6-A0I5-01	TCGA-B6-A0I5	49	M0	N1b	Stage IIB		T2		0.245	-18038	7820		0	4550	149	DiseaseFree	NOT HISPANIC OR LATINO	2010-11-02	FEMALE		No	No	C50.9	8500/3	C50.9	YES	1988	50	NO			5	13	Indeterminate (neither Pre or Postmenopausal)			Other method, specify:	biopsy, NOS	17		TRUE	149	LIVING	1a18974d-967c-4727-b42e-12ae7be66589	ca3c9a05-88b7-4d99-abd5-fc557e3929a0	Negative	FA43414D-3757-43CC-8949-77F82DF4FA4D		NO
TCGA-B6-A0IA-01	TCGA-B6-A0IA	51	M0	N0 (i-)	Stage IIA		T2	IHC	0.239	-18748	6664		0	6719	221	DiseaseFree	NOT HISPANIC OR LATINO	2010-11-02	FEMALE	Ductal/Cribiform	No	No	C50.9	8523/3	C50.9	YES	1992	70	NO			0	15	Indeterminate (neither Pre or Postmenopausal)			Other method, specify:	Biopsy, NOS	42		TRUE	221	LIVING	0807435a-e75e-4e04-8e45-ed0cd49a841a	ef8c35b3-bdab-4a7e-b5ab-a0a99f4db803	Negative	55F3F917-E441-4C10-A3E3-0645A4E8374E		NO
TCGA-B6-A0IJ-01	TCGA-B6-A0IJ	42	M0	N0 (i-)	Stage IIB		T3	Image Analysis	0.598	-15625	5350		0	5383	177	DiseaseFree	NOT HISPANIC OR LATINO	2010-11-02	FEMALE		No	No	C50.9	8500/3	C50.4	YES	1995	170	NO			0	27	Indeterminate (neither Pre or Postmenopausal)			Excisional Biopsy		111		TRUE	177	LIVING	2c86c3ea-d926-4d39-a5ae-39ece4774287	9ef8142a-8627-4dcf-8c87-15b1bc2bfea2	Negative	F3BAF04C-35EE-450F-BFA8-E9DFE9F984FD		NO
TCGA-B6-A0IM-01	TCGA-B6-A0IM	75	M0	N0 (i-)	Stage IIB		T3	Image Analysis	0.221	-27557	4754		0	3836	126	DiseaseFree	NOT HISPANIC OR LATINO	2010-11-02	FEMALE	Ductal/cribiform	No	No	C50.9	8500/3	C50.4	YES	1997	110	NO			0	9	Post (prior bilateral ovariectomy OR >12 mo since LMP with no prior hysterectomy)			Fine needle aspiration biopsy		30		TRUE	126	LIVING	5a4b7098-1f6a-49e9-b364-29d6d34f5bd5	74f23f3b-989c-441b-8715-505378d175e3	Positive	4A86A028-C56D-455E-A5CD-47D8A34B5734		NO
TCGA-B6-A0IO-01	TCGA-B6-A0IO	66	M0	N0 (i-)	Stage IIA		T2	Image Analysis	0.327	-24322	3278		0	3350	110	DiseaseFree	NOT HISPANIC OR LATINO	2010-11-02	FEMALE		No	No	C50.9	8500/3	C50.4	YES	2001	140	NO			0	17	Indeterminate (neither Pre or Postmenopausal)			Core needle biopsy		49		TRUE	110	LIVING	04af44fc-c487-4005-b3cb-cb64815824a2	476b6ab5-f108-4280-9d53-7eb75fe17e4a	Negative	9B3F0B22-8442-4720-A21B-7EF12CBCD2CE		NO
TCGA-B6-A0IP-01	TCGA-B6-A0IP	74	M0	N0 (i-)	Stage IA		T1c	IMAGE ANALYSIS	0.0661	-27047	4565		0	3374	111	DiseaseFree	NOT HISPANIC OR LATINO	2010-11-02	FEMALE		No	No	C50.9	8520/3	C50.9	YES	1997	80	NO	YES		0	16	Post (prior bilateral ovariectomy OR >12 mo since LMP with no prior hysterectomy)			Fine needle aspiration biopsy		21		TRUE	111	LIVING	1402082d-25c9-4148-8a1e-f58450b706bb	6b1c8010-d4fe-40e7-8e09-7a7dbdde6616	Negative	6C91D49C-9738-4A4F-A480-E71CD8EE5268		NO
TCGA-B6-A0IQ-01	TCGA-B6-A0IQ	40	M0	N1b	Stage IIIA		T3	Image Analysis	0.598	-14669	5238		0	3872	141	DiseaseFree	NOT HISPANIC OR LATINO	2010-11-02	FEMALE		No	No	C50.9	8500/3	C50.9	YES	1996	210	NO			1	26	Indeterminate (neither Pre or Postmenopausal)			Other method, specify:	Biopsy, NOS	45		TRUE	141	LIVING	01eef340-598c-4205-a990-cec190ac2ca5	183a47b2-1b00-4a72-adeb-f35b55692ee1	Negative	0ED7357E-662C-4D65-82ED-29739919068F		NO
TCGA-B6-A0RE-01	TCGA-B6-A0RE	61	M0	N0 (i-)	Stage X		TX	[Unknown]	0.539	-22449	7492		0	6435	211	DiseaseFree	NOT HISPANIC OR LATINO	2010-11-02	FEMALE		No	No	C50.9	8500/3	C50.4	YES	1989	90	NO			0	14	Indeterminate (neither Pre or Postmenopausal)			Other method, specify:	[Unknown]	78		TRUE	211	LIVING	08da7c4c-3067-4bcf-9d7a-78566df72e69	270be245-2239-4e96-a917-79cca40868ba	Negative	5607C6CE-21D5-495E-9174-85F1E2E0CB9D		NO
TCGA-B6-A0RG-01	TCGA-B6-A0RG	26	M0	N0 (i-)	Stage IIB		T3	IHC	0.358	-9840	6869		0	2082	68.4	DiseaseFree	NOT HISPANIC OR LATINO	2010-11-02	FEMALE		No	No	C50.9	8500/3	C50.2	YES	1991	160	NO			0	19	Indeterminate (neither Pre or Postmenopausal)			Other method, specify:	Biopsy, NOS	50		TRUE	68.4	LIVING	9b13927c-7357-44fd-8385-92ae6a656b7d	b98aa84f-5144-4062-badc-32e89368d684	Negative	0429FA9A-AD19-424C-94ED-1A902119E559		NO
TCGA-B6-A0RN-01	TCGA-B6-A0RN	60	M0	N0 (i-)	Stage IA		T1c	Image Analysis	0.0741	-22077	6286		0	5261	173	DiseaseFree	NOT HISPANIC OR LATINO	2010-11-02	FEMALE		No	No	C50.9	8500/3	C50.9	YES	1993	130	NO			0	19	Post (prior bilateral ovariectomy OR >12 mo since LMP with no prior hysterectomy)			Other method, specify:	Biopsy, NOS	26		TRUE	173	LIVING	2199b7a1-bd47-4bb5-b36a-a3e291e3e259	3652a456-36ee-4746-b25d-a6303984b77f	Negative	5F08632D-BC1D-4414-80C1-75F67F3A07AF		NO
TCGA-B6-A0RO-01	TCGA-B6-A0RO	71	M0	N1a	Stage IIIB		T4	Image Analysis	0.471	-26269	6035		0	4929	162	DiseaseFree	NOT HISPANIC OR LATINO	2010-11-02	FEMALE		No	No	C50.9	8500/3	C50.9	YES	1993	140	NO			2	17	Post (prior bilateral ovariectomy OR >12 mo since LMP with no prior hysterectomy)			Other method, specify:	Biopsy, NOS	25		TRUE	162	LIVING	0b172e29-6166-4863-803d-a0a010887c11	edf2dbbe-b055-4d90-bc41-72355621b99e	Negative	EFA0354A-641D-4EC2-A1BE-4ACC7CE421DF		NO
TCGA-B6-A0RT-01	TCGA-B6-A0RT	39	M0	N1	Stage IIIA		T3	Image Analysis	0.0237	-14374	5047		0	2721	89.4	DiseaseFree	NOT HISPANIC OR LATINO	2010-11-03	FEMALE		No	No	C50.9	8500/3	C50.4	YES	1996	230	NO			1	23	Indeterminate (neither Pre or Postmenopausal)			Excisional Biopsy		12		TRUE	89.4	LIVING	4bf50455-9ab7-4521-a791-089f66d3b877	c2300b5b-43a7-43b8-8cd1-22ff7e89a21a	Close	64D53A4B-4735-4AD2-A413-520797F5F9CB		NO
TCGA-B6-A0RU-01	TCGA-B6-A0RU	49	M0	N0 (i-)	Stage IA		T1c	Image Analysis	0.383	-17996	4214		0	3991	131	DiseaseFree	NOT HISPANIC OR LATINO	2010-11-02	FEMALE	Ductal/Metaplastic	No	No	C50.9	8523/3	C50.9	YES	1998	170	NO			0	15	Indeterminate (neither Pre or Postmenopausal)			Core needle biopsy		33		TRUE	131	LIVING	6956473b-92e5-4069-a26b-b48e280e76f2	c94232f8-2e37-46d0-b12a-b8e920e659d9	Negative	39C689CA-F7BA-4554-BEC8-11F9C8142D9C		NO
TCGA-B6-A0RV-01	TCGA-B6-A0RV	42	M0	N2	Stage IIIA		T3	Image Analysis	0.164	-15507	5165		0	4788	157	DiseaseFree	NOT HISPANIC OR LATINO	2010-11-02	FEMALE	Lobular/Ductal	No	No	C50.9	8522/3	C50.9	YES	1996	480	NO			5	10	Indeterminate (neither Pre or Postmenopausal)			Incisional Biopsy		30		TRUE	157	LIVING	cd3faa15-743c-476f-ab0d-f205b14126b6	8a0c0515-abdd-4e78-9205-bd8f80f60397	Negative	FF5D000A-4600-4C42-8802-4BCD29F61CA6		NO
TCGA-B6-A0WZ-01	TCGA-B6-A0WZ	50	M0	N1b	Stage IIB		T2	Image Analysis	0.25	-18584	5179		0	3941	129	DiseaseFree	NOT HISPANIC OR LATINO	2010-12-14	FEMALE		No	No	C50.9	8500/3	C50.4	YES	1996	50	NO			11	21	Indeterminate (neither Pre or Postmenopausal)			Fine needle aspiration biopsy		23		TRUE	129	LIVING	08740d7f-5a5e-4dfa-bd48-7fbf228a7a28	5b94a116-7e70-41d4-8c6f-2bae44e591aa	Negative	B5B7CCDD-1ED2-437A-BDF0-684AF474A8A6		NO
TCGA-B6-A1KC-01	TCGA-B6-A1KC	67	M0	N1	Stage IIA	6th	T2	image cytometry	0.529	-24791	2781		0	1326	43.6	DiseaseFree	NOT HISPANIC OR LATINO	2011-07-19	FEMALE		No	No	C50.9	8500/3	C50.9	YES	2003	30	NO	YES		1	2	Post (prior bilateral ovariectomy OR >12 mo since LMP with no prior hysterectomy)			Core needle biopsy		17		TRUE	43.6	LIVING	1502c7d7-1535-4e56-9f34-30623acd50d5	0cc10a1e-a90a-4c55-87a2-a74d47474a4a	Negative	E1FDF8EB-9D75-4629-9C78-6019DAF8190E		NO
TCGA-B6-A1KF-01	TCGA-B6-A1KF	68	M0	N1	Stage IIB	5th	T2		0.557	-24891	4536		0	3088	101	DiseaseFree	NOT HISPANIC OR LATINO	2011-07-19	FEMALE		No	No	C50.9	8500/3	C50.9	YES	1998	20	NO	YES		2	14	Post (prior bilateral ovariectomy OR >12 mo since LMP with no prior hysterectomy)			Core needle biopsy		37		TRUE	101	LIVING	f30eb65f-fb44-4062-ac39-a38d072f655f	11678ad0-81ae-4420-8976-52f99c5d7d5d	Negative	40EE8416-9DD8-457D-94AC-A871B5C62873		NO
TCGA-B6-A1KI-01	TCGA-B6-A1KI	63	M0	N0	Stage I	6th	T1c	image cytometry	0.109	-23031	2634		0	1463	73.5	DiseaseFree	NOT HISPANIC OR LATINO	2011-07-19	FEMALE		No	No	C50.9	8500/3	C50.9	YES	2003	40	NO	YES		0	1	Post (prior bilateral ovariectomy OR >12 mo since LMP with no prior hysterectomy)			Core needle biopsy		12		TRUE	73.5	LIVING	1dafdd64-527d-4d46-bbdf-7a97774f881b	a6b12e25-7b2d-460c-876f-02a75a82d7d2	Negative	C2711492-0BDD-487E-9C9B-CEF20BBE57C3		NO
TCGA-B6-A1KN-01	TCGA-B6-A1KN	57	M0	N1	Stage IIIB	5th	T4b		0.286	-21183	4537		0	3330	139	DiseaseFree	NOT HISPANIC OR LATINO	2011-07-19	FEMALE		No	No	C50.9	8500/3	C50.9	YES	1998	80	NO	YES		24	30	Post (prior bilateral ovariectomy OR >12 mo since LMP with no prior hysterectomy)			Core needle biopsy		45		TRUE	139	LIVING	271404de-24e8-43f6-806b-fb510c1124c4	ca44a8bf-428e-48b5-ae58-614f9a3e0fd8	Negative	72996825-1FFA-4C51-8DB0-DA74BCB595EB		NO
TCGA-B6-A408-01	TCGA-B6-A408	55	M0	N3a	Stage IIIC	6th	T2		0.249	-20102	1500		0	1519	49.9	DiseaseFree	NOT HISPANIC OR LATINO	2012-09-20	FEMALE	ductal and lobular	No	No	C50.9	8522/3	C50.9	YES	2008	50	NO	YES		10	23	[Unknown]			Tumor resection		30	NO	TRUE	49.9	LIVING	9964F447-92AD-4D1E-AF20-11CF84FAB7B0	8518E829-4248-4F12-B32F-F4019F7BA4E2	Negative	F5A14797-6676-4331-9424-D8B820008924	YES	NO
TCGA-B6-A40B-01	TCGA-B6-A40B	76	M0	N0 (i-)	Stage I	6th	T1b		0.205	-27811	2467		0	2521	82.8	DiseaseFree	NOT HISPANIC OR LATINO	2012-09-20	FEMALE		No	No	C50.9	8520/3	C50.9	YES	2005	10	NO	YES	0	0	3	Post (prior bilateral ovariectomy OR >12 mo since LMP with no prior hysterectomy)			Core needle biopsy		41	NO	TRUE	82.8	LIVING	8539E15F-BA40-4219-AAEB-08D0AB101311	EFDDCF44-AC69-436A-BA29-261E8DC6AD55	Negative	CB2E56BC-16AC-4BFE-AB6C-2FC7E48943BB	NO	NO
TCGA-B6-A40C-01	TCGA-B6-A40C	51	M0	N0 (i-)	Stage IIB	6th	T3		0.204	-18852	2677		0	1673	55	DiseaseFree	NOT HISPANIC OR LATINO	2012-09-20	FEMALE		No	No	C50.9	8520/3	C50.9	YES	2005	20	NO	YES	0	0	3	[Unknown]			Core needle biopsy		29	NO	TRUE	55	LIVING	FD0B1B8B-1A76-480A-B61C-D176E4E02C6B	E852C16B-CD36-4551-8CC5-8B59719CA987	Negative	87B150CC-1C5D-42D5-9951-9157A81316D5	YES	NO
TCGA-BH-A0AU-01	TCGA-BH-A0AU	45	M0	N0	Stage IIA	6th	T2		0.425	-16688	583		0	746	24.5	DiseaseFree	NOT HISPANIC OR LATINO	2011-07-27	FEMALE		No	No	C50.9	8500/3	C50.9	YES	2008	200	NO	YES		0	2	Pre (<6 months since LMP AND no prior bilateral ovariectomy AND not on estrogen replacement)			Core needle biopsy		14		TRUE	24.5	LIVING	360d1d6d-cf3e-4c78-b36f-ef5e3160aa6b	9df5fb66-44da-4d92-899a-99c07cd23fff	Negative	4C942A1D-53B2-43A6-9B96-5155CCDEEC34		NO
TCGA-BH-A0AV-01	TCGA-BH-A0AV	52	M0	N0	Stage I	6th	T1c		0.616	-19314	761		0	1180	38.8	DiseaseFree		2011-08-02	FEMALE		No	No	C50.9	8500/3	C50.9	YES	2008	250	NO	YES		0	2				Core needle biopsy		45		TRUE	38.8	LIVING	790ff5db-b7f3-4946-aaed-305f66b1dd6a	dce6cac3-6c76-4574-b7a8-c7083b12f22e	Negative	6DFA6F0F-09BC-4246-87B9-247207B74A39		NO
TCGA-BH-A0AW-01	TCGA-BH-A0AW	56	M0	N1a	Stage IIA		T1c	ER Positive H-Score 95	0.291	-20468	545		0	622	20.4	DiseaseFree		2010-11-03	FEMALE		No	No	C50.9	8500/3	C50.9	YES	2008	50	NO		0	2	12	Post (prior bilateral ovariectomy OR >12 mo since LMP with no prior hysterectomy)			Core needle biopsy		105		TRUE	20.4	LIVING	c5891c7a-fd24-4891-8f51-373967e4a6dd	18bb30b2-6018-45af-9393-f7a8ea40fa04	Negative	D1B30DA1-FF63-4FC7-AB8B-818331EE6D72		NO
TCGA-BH-A0AY-01	TCGA-BH-A0AY	62	M0	N0 (i-)	Stage IIA		T2		0.221	-22703	587		0	777	25.5	DiseaseFree		2010-11-03	FEMALE		No	No	C50.9	8500/3	C50.9	YES	2008	210	NO			0	1	Post (prior bilateral ovariectomy OR >12 mo since LMP with no prior hysterectomy)			Core needle biopsy		43		TRUE	25.5	LIVING	93ed6066-b567-4e1c-ab81-23370f9d3452	7f00169e-2572-4158-a453-ccec33cd2159	Negative	06905BD3-4D17-4625-8631-46CA81D1B47B		NO
TCGA-BH-A0AZ-01	TCGA-BH-A0AZ	47	cM0 (i+)	N1a	Stage IIIA	6th	T3		0.285	-17465	575		0	867	28.5	DiseaseFree	NOT HISPANIC OR LATINO	2011-07-27	FEMALE		No	No	C50.9	8500/3	C50.9	YES	2008	490	NO	YES		1	13	Pre (<6 months since LMP AND no prior bilateral ovariectomy AND not on estrogen replacement)			Core needle biopsy		44		TRUE	28.5	LIVING	518f231c-f5f9-4a39-a97b-7fd5666d3e50	aafc7bc4-1e57-4df9-9bad-a04a4d9edebd	Negative	6721193F-FE9D-4573-BF2A-ABAECF57DFD9		NO
TCGA-BH-A0B0-01	TCGA-BH-A0B0	56	M0	N0	Stage I	6th	T1c		0.234	-20776	1223		0	1428	46.9	DiseaseFree		2011-07-27	FEMALE		No	No	C50.9	8500/3	C50.9	YES	2006	320	NO	YES		0	2	Peri (6-12 months since last menstrual period)			Fine needle aspiration biopsy		35		TRUE	46.9	LIVING	66af34ea-f471-4092-aff6-9ac9a5b75b11	b25afcbc-accf-4f14-acc3-2f8bb700e5d2	Negative	EB09D890-879C-4874-AE3F-47E41C2C66FE		NO
TCGA-BH-A0B1-01	TCGA-BH-A0B1	66	M0	N1a	Stage IIB		T2			-24315	1071		0	1148	37.7	DiseaseFree		2010-11-03	FEMALE		No	No	C50.9	8500/3	C50.9	YES	2007	740	NO		0	1	15	Post (prior bilateral ovariectomy OR >12 mo since LMP with no prior hysterectomy)			Core needle biopsy		47		TRUE	37.7	LIVING	b4e4fea2-b802-4a86-923e-3fcbd3c708fe	31532d08-cb6e-40fa-9dfe-d2c6d037dcb1	Negative	BAEB6705-FCDC-4B40-B1CB-D926B8287F92		NO
TCGA-BH-A0B2-01	TCGA-BH-A0B2	43	M0	N0	Stage I	6th	T1a		0.246	-15917	1031		0	1242	40.8	DiseaseFree	NOT HISPANIC OR LATINO	2011-07-14	FEMALE		No	Yes	C50.9	8500/3	C50.9	YES	2007	220		YES		0	3	Pre (<6 months since LMP AND no prior bilateral ovariectomy AND not on estrogen replacement)			Core needle biopsy				TRUE	40.8	LIVING	57a1604c-60b7-4b30-a75e-f70939532c5c	d2b1e8d2-304a-43cf-afb9-e7c0a69fff03	Negative	81FABA8A-1F6A-43DD-80F2-2466A7E8664E		NO
TCGA-BH-A0B3-01	TCGA-BH-A0B3	53	M0	N1a	Stage IIB		T2		0.215	-19479	1030		0	1203	39.5	DiseaseFree		2010-11-03	FEMALE		No	No	C50.9	8500/3	C50.9	YES	2007	280	NO			2	29	Post (prior bilateral ovariectomy OR >12 mo since LMP with no prior hysterectomy)			Core needle biopsy		28		TRUE	39.5	LIVING	18eb4dfc-556f-4bf3-a411-4780209ed1e0	fc1f0ad4-8412-4143-8ebf-fa6592f396e9	Negative	A6E2735B-AAD3-48D7-8289-306257CB5B6F		NO
TCGA-BH-A0B4-01	TCGA-BH-A0B4	65	M0	N2	Stage IIIA		T2		0.368	-23980	995		0	1191	39.1	DiseaseFree		2010-11-04	MALE		No	No	C50.9	8500/3	C50.9	YES	2007	340	NO			6	10				Core needle biopsy		54		TRUE	39.1	LIVING	c710f4ab-fbd9-42ed-95d4-4e6d51207f38	481cdbff-1f84-4508-ad9f-21a61009d68a	Negative	00C75246-4343-490D-9782-E6C0068C77B2		NO
TCGA-BH-A0B5-01	TCGA-BH-A0B5	40	M0	N2a	Stage IIIA	6th	T2		0.233	-14920	1008		0	1471	48.3	DiseaseFree	NOT HISPANIC OR LATINO	2011-08-02	FEMALE		No	No	C50.9	8520/3	C50.9	YES	2007	700	NO	YES		5	24	Pre (<6 months since LMP AND no prior bilateral ovariectomy AND not on estrogen replacement)			Fine needle aspiration biopsy		51		TRUE	48.3	LIVING	9da462b0-93c2-4305-89f6-7199a30399a7	a0de3018-8916-4e06-8ba1-beb1d218e30e	Positive	F44C515D-5A58-4382-A147-4429A78D434F		NO
TCGA-BH-A0B6-01	TCGA-BH-A0B6	47	M0	N0	Stage I	6th	T1c		0.157	-17346	1405		0	1732	56.9	DiseaseFree	NOT HISPANIC OR LATINO	2011-08-04	FEMALE		Yes	Yes	C50.9	8500/3	C50.9	YES	2006	250	NO	YES		0	4				Fine needle aspiration biopsy		495		TRUE	56.9	LIVING	FA4E082A-D213-412E-8D91-842A6F4BEF12	930B82A6-A039-4F8F-8487-B0ABB4FE7ABA	Negative	06602AD0-AC4D-4674-B4B0-2D207C3E78DC		NO
TCGA-BH-A0B7-01	TCGA-BH-A0B7	42	M0	N1a	Stage IIB	6th	T2		0.125	-15593	1391		0	1733	56.9	DiseaseFree	NOT HISPANIC OR LATINO	2011-08-04	FEMALE		No	No	C50.9	8500/3	C50.9	YES	2006	320	NO	YES		1	17	Pre (<6 months since LMP AND no prior bilateral ovariectomy AND not on estrogen replacement)			Core needle biopsy		11		TRUE	56.9	LIVING	214a4507-d974-4b3e-8525-7408fccc6a0f	45c79141-a125-4305-b1b7-c838de1af8a3	Negative	B5E5A3B8-108E-47D3-99DA-EC7A64B5FA9C		NO
TCGA-BH-A0B8-01	TCGA-BH-A0B8	64	M0	N0 (i-)	Stage I		T1b			-23380	1401		0	1569	51.5	DiseaseFree		2010-11-03	FEMALE		No	No	C50.9	8500/3	C50.9	YES	2006	150	NO			0	2	Post (prior bilateral ovariectomy OR >12 mo since LMP with no prior hysterectomy)			Core needle biopsy		34		TRUE	51.5	LIVING	d3a75976-67d3-40fa-9f6f-cf2a3d7b773c	3f6f1066-37f9-464d-872a-f1390eb36f6e	Negative	11E1BCE2-F246-4930-A97C-A14B34BCF840		NO
TCGA-BH-A0B9-01	TCGA-BH-A0B9	44	M0	N0 (i-)	Stage IA		T1c		0.307	-16310	1391		0	1572	51.6	DiseaseFree		2010-11-04	FEMALE		No	No	C50.9	8500/3	C50.9	YES	2006	190	NO			0	1	Pre (<6 months since LMP AND no prior bilateral ovariectomy AND not on estrogen replacement)			Core needle biopsy		32		TRUE	51.6	LIVING	5a57dc25-d252-4b22-b192-4de630d7002f	8137ffee-bb4f-4e5f-b831-acfc9c5585a8	Negative	EB00527B-1E37-420E-85E4-10063DB4BC1C		NO
TCGA-BH-A0BA-01	TCGA-BH-A0BA	51	M0	N3a	Stage IIIC		T3		0.863	-18839	1266		0	1132	37.2	DiseaseFree		2010-11-04	FEMALE	Infiltrating ductal & lobular	No	No	C50.9	8522/3	C50.9	YES	2006	360	NO			27	27	Pre (<6 months since LMP AND no prior bilateral ovariectomy AND not on estrogen replacement)			Core needle biopsy		25		TRUE	37.2	LIVING	49dc3e68-6206-4f16-969f-a758cc7be8ed	992d3519-cd51-4f48-880c-81fef52be1bf	Negative	142F03FE-5B60-416D-8DCD-EC34DB5495DB		NO
TCGA-BH-A0BC-01	TCGA-BH-A0BC	60	M0	N3	Stage IIIC		T2		0.197	-21949	1098		0	974	32	DiseaseFree		2010-11-04	FEMALE		No	No	C50.9	8500/3	C50.9	YES	2007	160	NO			12	18	Post (prior bilateral ovariectomy OR >12 mo since LMP with no prior hysterectomy)			Core needle biopsy		24		TRUE	32	LIVING	327a2395-85c8-42e1-9638-8e037a1723ed	e586a2b3-1132-45db-9283-dc318653a09f	Negative	9714A9F8-B507-43E6-9D56-1852F5D1F675		NO
TCGA-BH-A0BD-01	TCGA-BH-A0BD	47	M0	N1a	Stage IIA		T1c	H-Score-190	0.179	-17275	364		0	554	18.2	DiseaseFree		2010-11-04	FEMALE		No	No	C50.9	8500/3	C50.9	YES	2009	90	NO			2	9	Pre (<6 months since LMP AND no prior bilateral ovariectomy AND not on estrogen replacement)			Core needle biopsy		16		TRUE	18.2	LIVING	b379bfb8-284e-4300-8325-85cfd6809cb8	832b8766-0e59-4ad4-b4c9-1e39b2ce4fb1	Negative	CE70DD1E-BCA4-4F89-AA5B-D90FE18A36FF		NO
TCGA-BH-A0BF-01	TCGA-BH-A0BF	56	M0	N1mi	Stage IIB	6th	T2		0.29	-20691	413		0	782	25.7	DiseaseFree	NOT HISPANIC OR LATINO	2011-08-05	FEMALE		No	No	C50.9	8500/3	C50.9	YES	2009	260	NO	YES		1	3	Post (prior bilateral ovariectomy OR >12 mo since LMP with no prior hysterectomy)			Core needle biopsy		19		TRUE	25.7	LIVING	e6b79d7a-ed6b-459a-b040-d142616e7ab4	4dc7d403-3ea7-4d02-94a7-fb33511bab09	Negative	0D76394C-40B4-4E74-8A80-FAE00E21FD10		NO
TCGA-BH-A0BG-01	TCGA-BH-A0BG	73	M0	N0	Stage I	6th	T1		0.426	-26988	798		0	756	24.8	DiseaseFree	NOT HISPANIC OR LATINO	2011-08-08	FEMALE		No	No	C50.9	8500/3	C50.9	YES	2008	50	NO	YES		0	1	Post (prior bilateral ovariectomy OR >12 mo since LMP with no prior hysterectomy)			Core needle biopsy		29		TRUE	24.8	LIVING	4f608829-ffc4-4527-886e-6bc764ab29f5	4aa1d78b-37cc-43be-b4f7-ce677992024e	Negative	CB0C2E8E-2D5D-492C-9C7E-0ECD0458425A		NO
TCGA-BH-A0BJ-01	TCGA-BH-A0BJ	41	M0	N1a	Stage IIB		T2	H-Score 300	0.4	-15027	595		0	660	21.7	DiseaseFree		2010-11-08	FEMALE		No	No	C50.9	8500/3	C50.9	YES	2008	110	NO			2	18	Pre (<6 months since LMP AND no prior bilateral ovariectomy AND not on estrogen replacement)			Core needle biopsy		25		TRUE	21.7	LIVING	d6f911b5-e895-43f8-8f86-0ac2f1bc6fae	d1991ebd-1cd1-4c2d-ac99-2a6ecd3f90f1	Negative	A3CDF051-4162-47EC-BE8A-1519A5564518		NO
TCGA-BH-A0BL-01	TCGA-BH-A0BL	35	M0	N0	Stage I	6th	T1c		0.343	-12841	1135		0	1340	44	DiseaseFree	NOT HISPANIC OR LATINO	2011-08-08	FEMALE		No	No	C50.9	8500/3	C50.9	YES	2007	60	NO	YES		0	2	Pre (<6 months since LMP AND no prior bilateral ovariectomy AND not on estrogen replacement)			Core needle biopsy		47		TRUE	44	LIVING	92b5de82-0221-4df1-8094-80f40c0bb4fa	e11dab7d-dc9c-416c-8200-ebdf8a64e3ea	Negative	DD647293-3CEA-4845-A0B3-D7000CBAB4C0		NO
TCGA-BH-A0BM-01	TCGA-BH-A0BM	54	M0	N1a	Stage IIB	6th	T2		0.0936	-20049	1080		0	1117	61.6	DiseaseFree		2010-11-08	FEMALE		No	No	C50.9	8500/3	C50.9	YES	2007	100	NO			3	24	Post (prior bilateral ovariectomy OR >12 mo since LMP with no prior hysterectomy)			Core needle biopsy		31		TRUE	61.6	LIVING	c2aeee6c-ba10-4cf9-b560-c739580f7bf3	5423b7f8-d2bb-47c8-9af8-3d3e1276888c	Negative	7F75F15A-2476-4FFD-97B3-313F06568E21		NO
TCGA-BH-A0BO-01	TCGA-BH-A0BO	54	M0	N0	Stage I	6th	T1b		0.018	-19767	1162		0	1085	35.6	DiseaseFree	NOT HISPANIC OR LATINO	2011-08-09	FEMALE		No	No	C50.9	8500/3	C50.9	YES	2007	290	NO	YES		0	3	Pre (<6 months since LMP AND no prior bilateral ovariectomy AND not on estrogen replacement)			Core needle biopsy		19		TRUE	35.6	LIVING	26573441-eedb-4364-966c-e7f803deef19	b6702fc2-9794-466e-a2e3-a8407674d05f	Negative	DDAB2FC2-D9F0-4D8F-A7FE-6C0B823E6823		NO
TCGA-BH-A0BP-01	TCGA-BH-A0BP	76	M0	N0	Stage I	6th	T1c		0.674	-27917	1217		0	1481	48.6	DiseaseFree	NOT HISPANIC OR LATINO	2011-08-09	FEMALE		No	No	C50.9	8500/3	C50.9	YES	2006	150	NO	YES		0	3	Post (prior bilateral ovariectomy OR >12 mo since LMP with no prior hysterectomy)			Core needle biopsy		105		TRUE	48.6	LIVING	f251cb6c-d18e-4691-9c82-24ed1ac0abf9	35b5f5a8-dd85-46d3-97cc-444060b2a11b	Negative	2444E1FE-E0AB-4AA0-9081-967426B90EE6		NO
TCGA-BH-A0BQ-01	TCGA-BH-A0BQ	39	M0	N0	Stage I	6th	T1c		0.101	-14494	1197		0	827	27.2	DiseaseFree	NOT HISPANIC OR LATINO	2011-08-10	FEMALE		No	No	C50.9	8500/3	C50.9	YES	2007	120	NO	YES		0	2	Pre (<6 months since LMP AND no prior bilateral ovariectomy AND not on estrogen replacement)			Core needle biopsy		15		TRUE	27.2	LIVING	b3bb8fd6-ee54-4813-b042-2bbe70115382	18dddb4e-11d6-4fe7-b44a-48342374a5b1	Negative	24245506-25BA-411D-8A43-52DB8F6B6037		NO
TCGA-BH-A0BR-01	TCGA-BH-A0BR	59	M0	N0	Stage I	6th	T1c		0.465	-21622	1170		0	1633	53.6	DiseaseFree	NOT HISPANIC OR LATINO	2011-08-10	FEMALE		No	No	C50.9	8500/3	C50.9	YES	2007	160	NO	YES		0	3	Post (prior bilateral ovariectomy OR >12 mo since LMP with no prior hysterectomy)			Core needle biopsy		53		TRUE	53.6	LIVING	3ecb0147-276d-486c-9af0-ce437c24ba83	581cc2a6-e95c-46e1-8530-598a616e86be	Negative	6122CE59-23C0-4205-91B5-B71E39C6EAB8		NO
TCGA-BH-A0BS-01	TCGA-BH-A0BS	55	M0	N1c	Stage IIIA	6th	T3		0.0493	-20374	1164		0	1641	53.9	DiseaseFree	NOT HISPANIC OR LATINO	2011-08-18	FEMALE		No	No	C50.9	8500/3	C50.9	YES	2007	180	NO	YES		0	11	Post (prior bilateral ovariectomy OR >12 mo since LMP with no prior hysterectomy)			Core needle biopsy		9		TRUE	53.9	LIVING	2b22db1d-54a1-4b9e-a86e-a174cf51d95c	2f125802-32af-40b6-b4c8-4018740ccee9	Negative	A231BC51-EFA3-4FEB-A83F-C793FFF8E607		NO
TCGA-BH-A0BT-01	TCGA-BH-A0BT	56	M0	N1mi	Stage IIA	6th	T1c		0.375	-20625	1167		0	1386	45.5	DiseaseFree	NOT HISPANIC OR LATINO	2011-08-02	FEMALE		No	No	C50.9	8500/3	C50.9	YES	2007	140	NO								Core needle biopsy		29		TRUE	45.5	LIVING	a32cb96a-78bf-456e-a6ab-2d47b2c67ad4	7f7d8229-3daf-48be-bd16-ffe4314528b1	Negative	18E4043D-34BF-4CD1-9E2D-F906C7C7B019		NO
TCGA-BH-A0BV-01	TCGA-BH-A0BV	78	M0	N1a	Stage IIB		T2		0.173	-28699	1328		0	1519	49.9	DiseaseFree		2010-11-09	FEMALE		No	No	C50.9	8500/3	C50.9	YES	2006	450	NO			2	25	Post (prior bilateral ovariectomy OR >12 mo since LMP with no prior hysterectomy)			Core needle biopsy		28		TRUE	49.9	LIVING	87f03d04-e651-4a6e-aea6-1c946aa46202	ce3c01d9-e8c7-4bd6-84f9-741f38b07267	Negative	7C877EE0-B4BC-4B17-94AB-81B67C7B6DB3		NO
TCGA-BH-A0BW-01	TCGA-BH-A0BW	71	M0	N0	Stage I	6th	T1c		0.395	-25974	1344		0	355	11.7	DiseaseFree	NOT HISPANIC OR LATINO	2011-08-10	FEMALE		No	No	C50.9	8500/3	C50.9	YES	2006	170	NO	YES		0	8	Post (prior bilateral ovariectomy OR >12 mo since LMP with no prior hysterectomy)			Core needle biopsy		72		TRUE	11.7	LIVING	5d1d00c6-fcae-479e-ae1e-de76efd41d98	dbeeddc1-d149-46f7-91ff-d057f8c6bffb	Negative	14CE78F3-8FB4-476D-A09C-AE87F7919D77		NO
TCGA-BH-A0BZ-01	TCGA-BH-A0BZ	59	M0	N1a	Stage IIIA	6th	T3		0.15	-21856	1084		0	1492	49	DiseaseFree	NOT HISPANIC OR LATINO	2011-08-10	FEMALE		No	No	C50.9	8500/3	C50.9	YES	2007	830	NO	YES		1	23	Post (prior bilateral ovariectomy OR >12 mo since LMP with no prior hysterectomy)			Fine needle aspiration biopsy		181		TRUE	49	LIVING	4a032bad-e726-48f2-8f39-e3acc109cc91	55906ee0-a385-4ec9-8515-90ab613eca35	Negative	1B56E5A6-35B8-4C60-8BC5-68716C946799		NO
TCGA-BH-A0C0-01	TCGA-BH-A0C0	62	M0	N1a	Stage IIA		T1c		0.302	-23006	1094		0	1270	41.7	DiseaseFree		2010-11-08	FEMALE		No	No	C50.9	8500/3	C50.9	YES	2007	220	NO			1	35	Post (prior bilateral ovariectomy OR >12 mo since LMP with no prior hysterectomy)			Core needle biopsy		65		TRUE	41.7	LIVING	7875018b-91dc-4ab1-83b0-ee3883e2816e	c1898b32-a9c5-410b-a197-572b2a6a2d7a	Negative	53DD68D0-C2BE-4EC2-907E-3F1F11D31052		NO
TCGA-BH-A0C1-01	TCGA-BH-A0C1	61	M0	N2a	Stage IIIA	6th	T3		0.168	-22377	891		0	1339	44	DiseaseFree	NOT HISPANIC OR LATINO	2011-08-11	FEMALE		No	No	C50.9	8520/3	C50.9	YES	2007	1130	NO	YES		8	10	Post (prior bilateral ovariectomy OR >12 mo since LMP with no prior hysterectomy)			Core needle biopsy		22		TRUE	44	LIVING	d10a4887-373b-4726-a61d-126f950e4a06	A6B0528C-68D5-4E07-A3F3-5DC2E1A6B4F5	Negative	1EC74EB3-9ECC-49B6-AE25-048A5F6A1D02		NO
TCGA-BH-A0C3-01	TCGA-BH-A0C3	47	M0	N0	Stage I	6th	T1c		0.167	-17221	1335		0	1464	48.1	DiseaseFree		2011-08-11	FEMALE	with ductal and lobular phenotypes	No	No	C50.9	8522/3	C50.9	YES	2006	160	NO	YES		0	4	Pre (<6 months since LMP AND no prior bilateral ovariectomy AND not on estrogen replacement)			Core needle biopsy		11		TRUE	48.1	LIVING	7bcf6d42-eb8f-4aa2-825b-38671d4f9e3a	21ba28ff-89f6-4f02-a135-821efc4f42f8	Negative	3A54CF6E-AFDB-4609-A827-77D75BB376A7		NO
TCGA-BH-A0C7-01	TCGA-BH-A0C7	48	M0	N1mi	Stage IIB	6th	T2		0.304	-17871	1338		0	1305	42.9	DiseaseFree	NOT HISPANIC OR LATINO	2011-08-11	FEMALE		No	No	C50.9	8500/3	C50.9	YES	2006	340	NO	YES		1	18	Peri (6-12 months since last menstrual period)			Core needle biopsy		25		TRUE	42.9	LIVING	e1119732-3e97-4259-bc69-dc4269d9496d	BBD9EDD0-2251-4AB0-84F9-F6D8990D0CAB	Negative	880F3DC6-4342-4232-A04E-A128F1A8201D		NO
TCGA-BH-A0DD-01	TCGA-BH-A0DD	58	M0	N1a	Stage IIB	6th	T2		0.35	-21386	1248		0	1394	45.8	DiseaseFree		2011-08-18	MALE		No	No	C50.9	8500/3	C50.9	YES	2006	430	NO	YES		0	22				Core needle biopsy		13		TRUE	45.8	LIVING	dba9beec-5e51-48c0-9229-0ee286a02a1a	b5d03f26-66ec-4861-9635-e0ee4a6e41c9	Negative	35FFF2A4-7956-47AC-B6B8-1AA6775E332B		NO
TCGA-BH-A0DE-01	TCGA-BH-A0DE	62	M0	N0	Stage IIA	6th	T2		0.187	-22656	1130		0	948	31.1	DiseaseFree	NOT HISPANIC OR LATINO	2011-08-11	FEMALE		No	No	C50.9	8500/3	C50.9	YES	2007	140	NO	YES		0	2	Post (prior bilateral ovariectomy OR >12 mo since LMP with no prior hysterectomy)			Core needle biopsy		21		TRUE	31.1	LIVING	7f0bbba1-9bc3-45db-bdda-eb3319bb15d2	c73178ad-f042-47ca-af89-343a647076b4	Negative	E8EA922D-A851-4D36-B70D-372DE9352548		NO
TCGA-BH-A0DG-01	TCGA-BH-A0DG	30	M0	N0	Stage IIA	6th	T2		0.159	-11204	972		0	713	23.4	DiseaseFree	NOT HISPANIC OR LATINO	2011-08-02	FEMALE		No	No	C50.9	8500/3	C50.9	YES	2007	1360	NO	YES		0	3	Pre (<6 months since LMP AND no prior bilateral ovariectomy AND not on estrogen replacement)			Core needle biopsy		23		TRUE	23.4	LIVING	0bc5744c-5fa3-45bb-87d0-70a02068b392	3f104cf7-8de8-4e77-8baa-bad1bbb493ac	Negative	46B16DD0-68E6-4A7A-919B-758219D1E85C		NO
TCGA-BH-A0DH-01	TCGA-BH-A0DH	63	M0	N1a	Stage IIB		T2		0.23	-23366	968		0	1156	38	DiseaseFree		2010-11-08	FEMALE		No	No	C50.9	8500/3	C50.9	YES	2007	260	NO			3	28	Post (prior bilateral ovariectomy OR >12 mo since LMP with no prior hysterectomy)			Core needle biopsy		32		TRUE	38	LIVING	491b6364-1223-474f-816f-e248c8c841e2	700477dc-5eb4-4efb-a301-12172a7469f7	Positive	79B22278-2BA1-4904-BCA6-2B1368C77475		NO
TCGA-BH-A0DI-01	TCGA-BH-A0DI	63	M0	N1a	Stage IIB	6th	T2		0.262	-23327	267		0	673	22.1	DiseaseFree	NOT HISPANIC OR LATINO	2011-08-11	FEMALE		No	No	C50.9	8500/3	C50.9	YES	2009	200	NO	YES		3	28	Post (prior bilateral ovariectomy OR >12 mo since LMP with no prior hysterectomy)			Core needle biopsy		22		TRUE	22.1	LIVING	27ba717a-5cd8-440a-9345-4ae086f6efca	3f33a14d-7797-4ade-85f7-1dbec18f774f	Negative	5B7CE4A4-E1D5-4D0B-B9B4-71B94E32D782		NO
TCGA-BH-A0DK-01	TCGA-BH-A0DK	49	M0	N0 (i-)	Stage IIA		T2	H-SCORE 260	0.217	-18237	254		0	423	13.9	DiseaseFree		2010-11-08	FEMALE		No	No	C50.9	8500/3	C50.9	YES	2009	240	NO			0	3	Pre (<6 months since LMP AND no prior bilateral ovariectomy AND not on estrogen replacement)			Excisional Biopsy		69		TRUE	13.9	LIVING	f2bbfa9d-9a9d-4f46-9fde-378e4c44e2ad	1acae6e0-3100-4de8-a436-e15cdbe1322b	Negative	1E3F22FC-3D82-4911-9C97-8CB87A3D131C		NO
TCGA-BH-A0DL-01	TCGA-BH-A0DL	64	M0	N0	Stage IIA	6th	T2		0.261	-23628	1074		0	1467	48.2	DiseaseFree	NOT HISPANIC OR LATINO	2011-08-11	FEMALE	Infiltrating ductal carcinoma with metaplastic carcinoma and focal apocrine features	No	No	C50.9	8575/3	C50.9	YES	2007	350	NO	YES		0	3	Post (prior bilateral ovariectomy OR >12 mo since LMP with no prior hysterectomy)			Core needle biopsy		34		TRUE	48.2	LIVING	ba39bfbc-5cac-4f6c-b55c-4eee3466ee93	20308c88-18f2-4373-9e93-1f1d589d97e2	Negative	C96287D0-A60B-4BAA-ABA0-8AD4F48662DB		NO
TCGA-BH-A0DO-01	TCGA-BH-A0DO	78	M0	N0	Stage I	6th	T1c		0.161	-28529	454		0	525	17.3	DiseaseFree	NOT HISPANIC OR LATINO	2011-08-11	FEMALE		No	Yes	C50.9	8500/3	C50.9	YES	2009	80	NO	YES		0	2	Post (prior bilateral ovariectomy OR >12 mo since LMP with no prior hysterectomy)			Core needle biopsy		13		TRUE	17.3	LIVING	d3d4d709-ab34-4617-aa8c-51a3d0a3efe6	8b5d38fb-e9ad-445c-b5d5-f054a5eafeb1	Negative	B7F7C44C-9F6C-46D9-A9B7-BB8F09C4DEF6		NO
TCGA-BH-A0DP-01	TCGA-BH-A0DP	60	M0	N0 (i-)	Stage IIB		T3	H-SCORE 280	0.257	-22199	293		0	476	15.6	DiseaseFree		2010-11-09	FEMALE		No	No	C50.9	8520/3	C50.9	YES	2009	510	NO			0	4	Post (prior bilateral ovariectomy OR >12 mo since LMP with no prior hysterectomy)			Core needle biopsy		34		TRUE	15.6	LIVING	14267783-5624-4fe5-ba81-9d67f1017474	ffb838b0-db61-4dc9-aadc-41562f677f54	Negative	F04188AB-51CE-4AA1-B72C-399BE7863235		NO
TCGA-BH-A0DQ-01	TCGA-BH-A0DQ	42	M0	N1	Stage IIB		T2	H-SCORE 136	0.283	-15533	190		0	98	3.22	DiseaseFree		2010-11-09	FEMALE		No	No	C50.9	8500/3	C50.9	YES	2009	110	NO			1	25	Pre (<6 months since LMP AND no prior bilateral ovariectomy AND not on estrogen replacement)			Core needle biopsy		23		TRUE	3.22	LIVING	a851ca14-7bbf-455b-a054-ec03979a4247	10285a0d-d8cc-4c20-a8a2-8891d9807599	Negative	D644B589-A6ED-4DCC-97D4-751E22AE3A7D		NO
TCGA-BH-A0DS-01	TCGA-BH-A0DS	71	M0	N2a	Stage IIIA		T2	H-SCORE 190	0.34	-25944	79		0	78	2.56	DiseaseFree		2010-11-09	FEMALE		No	No	C50.9	8500/3	C50.9	YES	2010	200	NO			8	14	Post (prior bilateral ovariectomy OR >12 mo since LMP with no prior hysterectomy)			Core needle biopsy		23		TRUE	2.56	LIVING	fb57c598-b45b-478a-9d34-ca1f050d5b7c	a99e45da-6933-4300-9c8a-e9d0f9e9c825	Negative	E4CBDC29-63E2-4CF0-B02F-16CA9C69F26E		NO
TCGA-BH-A0DT-01	TCGA-BH-A0DT	41	M0	N1a	Stage IIA	6th	T1c		0.193	-15078	1044		0	1170	38.4	DiseaseFree		2011-08-11	FEMALE		No	No	C50.9	8500/3	C50.9	YES	2007	160	NO	YES		1	18	Pre (<6 months since LMP AND no prior bilateral ovariectomy AND not on estrogen replacement)			Core needle biopsy		12		TRUE	38.4	LIVING	74f31744-0aed-4633-beec-4e203315f0b7	eb11d414-2f0e-44a1-843c-ecacc7212e91	Negative	C0AFC806-9F96-484F-BF40-89B26ABF8714		NO
TCGA-BH-A0DV-01	TCGA-BH-A0DV	54	M0	N2a	Stage IIIA	6th	T2		0.008213	-19781	975		0	1374	45.1	DiseaseFree		2011-08-02	FEMALE		No	No	C50.9	8500/3	C50.9	YES	2007	370	NO	YES		9	9	Peri (6-12 months since last menstrual period)			Core needle biopsy		4		TRUE	45.1	LIVING	96b9c7db-1be1-4b60-b47c-26b654c3d64c	b4c19f4e-c5bf-4c4f-bad8-9c18128c112d	Negative	3A0E1EF6-B234-46EC-BD15-95B5FAB06D45		NO
TCGA-BH-A0DX-01	TCGA-BH-A0DX	62	M0	N0	Stage I	6th	T1b		0.2	-22833	997		0	1442	47.4	DiseaseFree	NOT HISPANIC OR LATINO	2011-08-11	FEMALE		No	No	C50.9	8500/3	C50.9	YES	2007	50	NO	YES		0	11	Post (prior bilateral ovariectomy OR >12 mo since LMP with no prior hysterectomy)			Core needle biopsy		50		TRUE	47.4	LIVING	035cb359-eac3-484a-9e88-3ddc739440a3	7b420e74-ed0d-416b-8355-9a80a61d6a4b	Negative	EBAB36DE-A97F-4F8B-806C-EF182519933A		NO
TCGA-BH-A0DZ-01	TCGA-BH-A0DZ	43	M0	N1a	Stage IIB		T2	H-SCORE 140	0.213	-15980	308		0	495	16.3	DiseaseFree		2010-11-09	FEMALE		No	No	C50.9	8500/3	C50.9	YES	2009	170	NO			1	5	Pre (<6 months since LMP AND no prior bilateral ovariectomy AND not on estrogen replacement)			Core needle biopsy		177		TRUE	16.3	LIVING	478eb8aa-50b8-4ce5-98e4-d518ede4b174	6093f268-1c3f-4fec-bde7-fc3721ecaf8e	Negative	16DE55CE-076E-43D3-84BD-332A79B95EFD		NO
TCGA-BH-A0E0-01	TCGA-BH-A0E0	38	M0	N3a	Stage IIIC		T3	H-SCORE 0	0.673	-14175	136		0	134	4.4	DiseaseFree		2010-11-09	FEMALE		No	No	C50.9	8500/3	C50.9	YES	2009	620	NO			10	21	Pre (<6 months since LMP AND no prior bilateral ovariectomy AND not on estrogen replacement)			Core needle biopsy		26		TRUE	4.4	LIVING	20e8106b-1290-4735-abe4-7621e08e3dc8	662cc11c-da31-4e31-8e77-46011b38ea96	Negative	975989FE-8785-42C1-8551-53661B7B16A1		NO
TCGA-BH-A0E1-01	TCGA-BH-A0E1	52	M0	N1	Stage IIB		T2	H-SCORE 180	0.0595	-19192	301		0	477	15.7	DiseaseFree		2010-11-09	FEMALE		No	No	C50.9	8500/3	C50.9	YES	2009	990	NO			2	17	Peri (6-12 months since last menstrual period)			Core needle biopsy		25		TRUE	15.7	LIVING	606fbc6a-b41b-441d-9401-51e54912bf5e	dcf7829e-abaa-435f-b41d-a2bcfde5d66a	Negative	891F4C63-8207-4CB8-AB59-A970CC6F1A1A		NO
TCGA-BH-A0E2-01	TCGA-BH-A0E2	49	M0	N2a	Stage IIIA		T2	H-SCORE 300	0.284	-18152	210		0	376	14.3	DiseaseFree		2010-11-09	FEMALE		No	No	C50.9	8500/3	C50.9	YES	2009	160	NO			4	26	Pre (<6 months since LMP AND no prior bilateral ovariectomy AND not on estrogen replacement)			Core needle biopsy		30		TRUE	14.3	LIVING	8ace3b8c-f23e-48a9-a137-9e046bd9549b	4c70c0b1-1566-4e39-9dec-5050f62cd0a8	Negative	29EDE507-90BA-4ABE-B3EF-559EBA4CCD56		NO
TCGA-BH-A0E6-01	TCGA-BH-A0E6	69	M0	N0 (i-)	Stage IA		T1c	H-SCORE 0	0.617	-25408	134		0	293	9.63	DiseaseFree		2010-11-09	FEMALE		No	No	C50.9	8500/3	C50.9	YES	2009	80	NO			0	1	Post (prior bilateral ovariectomy OR >12 mo since LMP with no prior hysterectomy)			Core needle biopsy		42		TRUE	9.63	LIVING	6c0066e3-96df-4870-bcd3-98cda64082e9	052e361c-9cf7-4a92-a77d-f3d70f9dec0b	Negative	739E1733-3540-4E82-AC91-F511105DABD5		NO
TCGA-BH-A0E7-01	TCGA-BH-A0E7	79	M0	N1a	Stage IIB		T2		0.079	-29115	1259		0	1363	44.8	DiseaseFree		2010-11-09	FEMALE		No	No	C50.9	8500/3	C50.9	YES	2006	140	NO			1	17	Post (prior bilateral ovariectomy OR >12 mo since LMP with no prior hysterectomy)			Excisional Biopsy		39		TRUE	44.8	LIVING	d3b9d925-ae04-4721-8bfc-50b41225bc74	5c031f2a-0e98-4ab4-b8c5-3a296fda419d	Negative	CE32A294-10FC-4DBA-A779-FAEEBE677D38		NO
TCGA-BH-A0E9-01	TCGA-BH-A0E9	53	M0	N1a	Stage IIB	6th	T2		0.219	-19415	1357		0	1405	46.2	DiseaseFree		2011-08-11	FEMALE		No	No	C50.9	8520/3	C50.9	YES	2006	480	NO	YES		3	12	Post (prior bilateral ovariectomy OR >12 mo since LMP with no prior hysterectomy)			Core needle biopsy		9		TRUE	46.2	LIVING	76ace6aa-0505-442c-978a-f889cf2d44bb	46f79f16-4d38-4a71-ad9e-24037054966c	Negative	A2F30AF4-16EE-4C5B-8D51-E5DFDBF423BC		NO
TCGA-BH-A0EB-01	TCGA-BH-A0EB	69	M0	N0 (i-)	Stage IA		T1c	H-SCORE 300	0.132	-25259	552		0	745	24.5	DiseaseFree		2010-11-09	FEMALE		No	No	C50.9	8500/3	C50.9	YES	2008	200	NO			0	4	Post (prior bilateral ovariectomy OR >12 mo since LMP with no prior hysterectomy)			Core needle biopsy		26		TRUE	24.5	LIVING	ec6930e5-2d83-435a-9a57-a2c5c22caf02	7877c9a9-2002-4d6d-9ca4-f200c1ac00e7	Negative	C6B0D463-9389-4BAE-93CA-3EE4717D20EC		NO
TCGA-BH-A0EE-01	TCGA-BH-A0EE	68	M0	N0 (i-)	Stage IIB		T3		0.442	-24850	946		0	943	31	DiseaseFree		2010-11-09	FEMALE		No	No	C50.9	8500/3	C50.9	YES	2007	890	NO			0	1	Post (prior bilateral ovariectomy OR >12 mo since LMP with no prior hysterectomy)			Core needle biopsy		60		TRUE	31	LIVING	ca76c6fc-ff30-4833-884d-3a94fe53ff17	2ee13ed0-cb80-4375-a329-91ff9904bb7c	Negative	B8664381-386A-44A2-AC3B-D69A4980A8EA		NO
TCGA-BH-A0EI-01	TCGA-BH-A0EI	51	M0	N1a	Stage IIA	6th	T1c		0.162	-18741	541		0	743	24.4	DiseaseFree	NOT HISPANIC OR LATINO	2011-08-11	FEMALE		No	No	C50.9	8500/3	C50.9	YES	2008	240	NO	YES		4	2	Peri (6-12 months since last menstrual period)			Core needle biopsy		14		TRUE	24.4	LIVING	22b35927-1c3f-4f98-ba42-deafc56b677a	4a4d5c63-8e41-487d-839a-f68f28ab9b82	Negative	DFB21194-30C7-430E-A53C-C38345209B1F		NO
TCGA-BH-A0GY-01	TCGA-BH-A0GY	67	M0	N1	Stage IIA		T2	H-Score 150	0.266	-24493	745		0	917	30.3	DiseaseFree		2010-11-10	FEMALE		No	No	C50.9	8500/3	C50.9	YES	2008	200	NO			3	26	Post (prior bilateral ovariectomy OR >12 mo since LMP with no prior hysterectomy)			Core needle biopsy		40		TRUE	30.3	LIVING	7d9d3522-ec3b-4efe-8c8e-c0e675276ef5	a7e71eac-1768-4fc2-8eba-1576d22e0f43	Negative	A997FF30-F112-48BE-8FF1-15F8266A5E62		NO
TCGA-BH-A0GZ-01	TCGA-BH-A0GZ	62	M0	N1a	Stage IIA		T1c	H-SCORE 300	0.272	-22714	206		0	328	10.8	DiseaseFree		2010-11-10	FEMALE		No	No	C50.9	8500/3	C50.9	YES	2009	60	NO			1	14	Post (prior bilateral ovariectomy OR >12 mo since LMP with no prior hysterectomy)			Core needle biopsy		22		TRUE	10.8	LIVING	27dfb9d4-3a2c-44bc-9acf-8f638d3f3004	1142b1cf-ebf3-485b-aae2-dcf4d8793212	Negative	C956B4B1-99E6-4823-886A-FA8FCD1E3E4D		NO
TCGA-BH-A0H0-01	TCGA-BH-A0H0	69	M0	N0 (i-)	Stage IA		T1c	H-SCORE 190	0.253	-25223	344		0	461	15.1	DiseaseFree		2010-11-10	FEMALE		No	No	C50.9	8500/3	C50.9	YES	2009	70	NO			0	2	Post (prior bilateral ovariectomy OR >12 mo since LMP with no prior hysterectomy)			Core needle biopsy		14		TRUE	15.1	LIVING	96457ebf-ae88-41f4-97e5-cdc3163418aa	93a3fc8a-1b50-4da3-9dbb-cf9f582fc22e	Negative	94CF5704-1BE7-4CCC-870E-FB8527AC47E8		NO
TCGA-BH-A0H3-01	TCGA-BH-A0H3	46	M0	N0	Stage I	6th	T1c		0.0606	-17152	773		0	1149	37.8	DiseaseFree	NOT HISPANIC OR LATINO	2011-08-11	FEMALE		No	No	C50.9	8500/3	C50.9	YES	2008	80	NO	YES		0	2	Pre (<6 months since LMP AND no prior bilateral ovariectomy AND not on estrogen replacement)			Core needle biopsy		14		TRUE	37.8	LIVING	6cdc0d53-f813-4101-81e5-9bee68270536	6f26754e-8132-4612-bf6c-9301302fec2d	Negative	6D3F79A6-C55C-497F-9CCD-1C6D3ACE7492		NO
TCGA-BH-A0H5-01	TCGA-BH-A0H5	45	M0	N0 (i-)	Stage I	6th	T1c		1.991e-05	-16719	815		0	1080	35.5	DiseaseFree	NOT HISPANIC OR LATINO	2011-08-12	FEMALE		No	No	C50.9	8500/3	C50.9	YES	2008	410	NO	YES		0	1	Post (prior bilateral ovariectomy OR >12 mo since LMP with no prior hysterectomy)			Core needle biopsy		6		TRUE	35.5	LIVING	cab38ea8-4555-413c-b81e-4621aac4ef85	8cc4fd25-dd8b-4983-ac21-24f3cf3e51cd	Negative	C350A3BE-1709-427D-8E1D-E0BBA480A56D		NO
TCGA-BH-A0H6-01	TCGA-BH-A0H6	82	M0	NX	Stage I		T1b	H-SCORE 230	0.0982	-30125	583		0	747	24.5	DiseaseFree		2010-11-10	FEMALE		No	No	C50.9	8500/3	C50.9	YES	2008	330	NO		0	0	0	Post (prior bilateral ovariectomy OR >12 mo since LMP with no prior hysterectomy)			Core needle biopsy		13		TRUE	24.5	LIVING	aeb6a3a6-b57a-4c53-90e6-e833777dd2a1	b2921c9d-c655-46f3-86e5-2fc2bed1ed33	Negative	93292768-8C20-4551-8CA8-44AE0FFB487E		NO
TCGA-BH-A0H7-01	TCGA-BH-A0H7	65	M0	N2a	Stage IIIA		T1c	H-SCORE 255	0.441	-23972	542		0	702	23.1	DiseaseFree		2010-11-10	FEMALE		No	No	C50.9	8500/3	C50.9	YES	2008	440	NO			6	16	Post (prior bilateral ovariectomy OR >12 mo since LMP with no prior hysterectomy)			Core needle biopsy		51		TRUE	23.1	LIVING	2021ed1f-dc75-4701-b8b8-1386466e4802	69bfa6ce-ed46-4321-a107-347c49d68951	Negative	CC7D1177-1638-4A80-A3AA-266ADC260EC9		NO
TCGA-BH-A0H9-01	TCGA-BH-A0H9	69	M0	N0 (i-)	Stage IIA		T2		0.307	-25289	1088		0	1247	41	DiseaseFree		2010-11-17	FEMALE		No	No	C50.9	8500/3	C50.9	YES	2007	120	NO			0	1	Post (prior bilateral ovariectomy OR >12 mo since LMP with no prior hysterectomy)			Core needle biopsy		32		TRUE	41	LIVING	0f64edec-0f1f-4025-8a53-75f9534f7828	4a7c76a9-c3a2-4b57-a57a-de055152dcf8	Negative	584E15EE-1C80-4507-8AD3-558DF06DBDF3		NO
TCGA-BH-A0HA-01	TCGA-BH-A0HA	31	M0	N0 (i-)	Stage I	6th	T1c		0.0838	-11379	675		0	856	52.9	DiseaseFree	NOT HISPANIC OR LATINO	2011-08-02	FEMALE		No	No	C50.9	8500/3	C50.9	YES	2008	230	NO	YES		0	4	Pre (<6 months since LMP AND no prior bilateral ovariectomy AND not on estrogen replacement)			Core needle biopsy		228		TRUE	52.9	LIVING	e666081b-caaf-4e8b-9446-807be71201a5	63baef92-6733-4791-b897-0abe9131a5f5	Negative	E6C20D27-63E5-4FFF-96BF-E8BD71296925		NO
TCGA-BH-A0HB-01	TCGA-BH-A0HB	55	M0	N0 (i-)	Stage IA		T1c	H-Score 300	0.292	-20448	739		0	806	26.5	DiseaseFree		2010-11-10	FEMALE		No	No	C50.9	8500/3	C50.9	YES	2008	70	NO			0	2	Post (prior bilateral ovariectomy OR >12 mo since LMP with no prior hysterectomy)			Core needle biopsy		27		TRUE	26.5	LIVING	0c1023c0-d2ce-4940-8047-7642f1dc3965	19193b8f-1e1b-448c-b934-93f25e60d45b	Negative	C7476B2B-0040-4013-8D30-06935E3FB897		NO
TCGA-BH-A0HF-01	TCGA-BH-A0HF	77	M0	N0 (i-)	Stage IA		T1c	H-Score 295		-28233	549		0	727	23.9	DiseaseFree		2010-11-10	FEMALE		No	No	C50.9	8500/3	C50.9	YES	2008	40	NO			0	2	Post (prior bilateral ovariectomy OR >12 mo since LMP with no prior hysterectomy)			Core needle biopsy		562		TRUE	23.9	LIVING	17ca61a2-607a-45ff-88fa-ef72e80bf891	7ea6d404-9d2c-4b69-ac8b-d9ccd2d6cc65	Negative	71291A56-C2DB-4EB9-8223-DD7563CBBDC9		NO
TCGA-BH-A0HI-01	TCGA-BH-A0HI	78	M0	N0 (i-)	Stage IA		T1c	H-Score 240	0.0729	-28644	554		0	620	20.4	DiseaseFree		2010-11-10	FEMALE		No	No	C50.9	8500/3	C50.9	YES	2008	20	NO		0	0	1	Post (prior bilateral ovariectomy OR >12 mo since LMP with no prior hysterectomy)			Core needle biopsy		22		TRUE	20.4	LIVING	e0375a8b-a135-4103-a59d-39063fcf4a6f	838f924a-989c-4642-ba15-d711df6ccb37	Negative	EE9E0908-05D2-4F26-B3C2-2B40A48FEA6D		NO
TCGA-BH-A0HK-01	TCGA-BH-A0HK	81	M0	N1	Stage IIB		T2	H-SCORE 260	0.0924	-29751	35		0	178	5.85	DiseaseFree		2010-11-10	FEMALE		No	No	C50.9	8522/3	C50.9	YES	2010	700	NO			2	17	Post (prior bilateral ovariectomy OR >12 mo since LMP with no prior hysterectomy)			Core needle biopsy		78		TRUE	5.85	LIVING	24334ac1-28a3-4b61-b590-3f51e375b247	8835b20e-9343-4266-a356-e0343c657130	Negative	575F2EFD-2D8B-4140-9FCB-D8CB9EC14D09		NO
TCGA-BH-A0HL-01	TCGA-BH-A0HL	56	M0	N1a	Stage IIB		T2	H-SCORE 295		-20804	352		0	72	2.37	DiseaseFree		2010-11-10	FEMALE		No	No	C50.9	8503/3	C50.9	YES	2009	250	NO			2	17	Post (prior bilateral ovariectomy OR >12 mo since LMP with no prior hysterectomy)			Core needle biopsy		30		TRUE	2.37	LIVING	602083f0-18d9-48b6-a529-31e165c54b37	e6ff00d4-c0aa-417e-acec-ae4727ae63b0	Negative	79DAEAE5-A177-40E0-9BFC-54DC9F544764		NO
TCGA-BH-A0HN-01	TCGA-BH-A0HN	67	M0	N0 (i-)	Stage IA		T1c	H-SCORE 300		-24731	359		0	516	16.9	DiseaseFree		2010-11-11	FEMALE		No	No	C50.9	8500/3	C50.9	YES	2009	130	NO			0	2	Post (prior bilateral ovariectomy OR >12 mo since LMP with no prior hysterectomy)			Core needle biopsy		20		TRUE	16.9	LIVING	a68a3361-48b4-4bd0-999d-b4cc3d43eb4a	c837bc65-d01d-4539-a5d4-6d9871b3bba4	Positive	CA7E5555-5898-411A-8A5B-9BA2239A2B30		NO
TCGA-BH-A0HO-01	TCGA-BH-A0HO	48	M0	N1a	Stage IIA		T1c	H-Score 200	0.0493	-17710	224		0	76	2.5	DiseaseFree		2010-11-11	FEMALE		No	No	C50.9	8500/3	C50.9	YES	2009	110	NO		1	1	18	Pre (<6 months since LMP AND no prior bilateral ovariectomy AND not on estrogen replacement)			Core needle biopsy		16		TRUE	2.5	LIVING	8332806e-f547-4aae-89af-6d5bec831fd2	02c8bf84-4816-49a9-b5d1-0edebb8627c7	Negative	C9AD69EB-506A-4442-B1C2-C8F09B519CB2		NO
TCGA-BH-A0HP-01	TCGA-BH-A0HP	65	M0	N2a	Stage IIIA		T3	H-Score 280	0.177	-23883	346		0	414	13.6	DiseaseFree		2010-11-11	FEMALE		No	No	C50.9	8520/3	C50.9	YES	2009	720	NO			8	17	Post (prior bilateral ovariectomy OR >12 mo since LMP with no prior hysterectomy)			Core needle biopsy		170		TRUE	13.6	LIVING	fcef8cb5-fb2c-4bfb-82cd-6b9f3145182c	c1e94fa4-ace1-4ee2-9cdc-ec7b13e6bc8a	Negative	F13CE7B3-F275-4EEE-90A3-11B8B92FA431		NO
TCGA-BH-A0HQ-01	TCGA-BH-A0HQ	56	M0	N0 (i+)	Stage IIA		T2		0.128	-20719	962		0	1121	36.8	DiseaseFree		2010-11-11	FEMALE		No	No	C50.9	8500/3	C50.9	YES	2007	110	NO			0	4	Post (prior bilateral ovariectomy OR >12 mo since LMP with no prior hysterectomy)			Core needle biopsy		24		TRUE	36.8	LIVING	f31c21b6-0f7f-435b-9e24-97c909755c36	ef48e806-e31c-4a11-afe8-dcc232357329	Negative	A76A272F-675E-4E56-8761-96B71419A012		NO
TCGA-BH-A0HU-01	TCGA-BH-A0HU	52	M0	N0 (i-)	Stage IA		T1c	H-Score 140	0.392	-19216	394		0	392	12.9	DiseaseFree		2010-11-11	FEMALE		No	No	C50.9	8500/3	C50.9	YES	2009	140	NO			0	1	Peri (6-12 months since last menstrual period)			Core needle biopsy		28		TRUE	12.9	LIVING	dc657ca8-98e8-4ec4-a513-1b848be0e85d	ba869eea-6e25-4afb-a0ad-73fda57a1d88	Negative	1F35A542-2795-4B1F-A846-7097B442C2D9		NO
TCGA-BH-A0HW-01	TCGA-BH-A0HW	62	M0	N0 (i-)	Stage IA		T1c		0.23	-22962	1591		0	1561	51.3	DiseaseFree		2010-11-11	FEMALE		No	No	C50.9	8500/3	C50.9	YES	2006	200	NO			0	2	Post (prior bilateral ovariectomy OR >12 mo since LMP with no prior hysterectomy)			Core needle biopsy		29		TRUE	51.3	LIVING	29fdc464-f216-4828-b456-829f71436e27	f76e87a9-4a50-48b4-9527-eac98c38800e	Negative	8AC7EF1D-53EB-466B-9C45-A6A7E9DB9CCD		NO
TCGA-BH-A0HX-01	TCGA-BH-A0HX	54	M0	N1a	Stage IIB		T2	H-Score 270	0.568	-19900	672		0	829	27.2	DiseaseFree		2010-11-11	FEMALE		No	No	C50.9	8500/3	C50.9	YES	2008	190	NO		2	2	24	Post (prior bilateral ovariectomy OR >12 mo since LMP with no prior hysterectomy)			Core needle biopsy		44		TRUE	27.2	LIVING	3b01d064-8c00-4972-9f07-407eac8e7534	989c2df5-5183-4daa-a8da-fc9ab18a437c	Negative	8C4FEB77-99B6-4C73-9751-508953A874DC		NO
TCGA-BH-A0HY-01	TCGA-BH-A0HY	60	M0	N0	Stage I	6th	T1c		0.63	-22179	470		0	868	50.8	DiseaseFree	NOT HISPANIC OR LATINO	2011-08-02	FEMALE		No	No	C50.9	8500/3	C50.9	YES	2009	150	NO	YES		0	3	Post (prior bilateral ovariectomy OR >12 mo since LMP with no prior hysterectomy)			Core needle biopsy		41		TRUE	50.8	LIVING	844ad251-3ee4-42f6-ad00-59a7a1670eea	38ac0df0-950e-4c55-9f8a-96fd3f837ee6	Negative	E57B4989-102F-44FD-8FB2-0627143FA904		NO
TCGA-BH-A0RX-01	TCGA-BH-A0RX	59	M0	N0 (i-)	Stage IIA		T2	H-Score 0	0.095	-21857	63		0	170	5.58	DiseaseFree		2010-11-11	FEMALE		No	No	C50.9	8500/3	C50.9	YES	2010	170	NO			0	3	Post (prior bilateral ovariectomy OR >12 mo since LMP with no prior hysterectomy)			Core needle biopsy		15		TRUE	5.58	LIVING	e828455d-4680-41b2-8a1c-1582e3790d62	b9c728ca-9ff2-4aa4-bd9d-6cb69a8d7e2c	Negative	57359A9F-7E5A-4599-918C-A95DCF0D9479		NO
TCGA-BH-A0W3-01	TCGA-BH-A0W3	58	M0	N1a	Stage IIA	7th	T1c		0.133	-21369	85		0	180	23.9	DiseaseFree	NOT HISPANIC OR LATINO	2011-02-14	FEMALE		No	No	C50.9	8500/3	C50.9	YES	2010	120	NO		1	1	4	Indeterminate (neither Pre or Postmenopausal)			Core needle biopsy		12		TRUE	23.9	LIVING	3c612e12-6de8-44fa-a095-805c45474821	9ad80473-9148-45a7-ad6d-9936a899e022		801A4E2F-E26E-424F-BF42-CD0D9CD62BCE		NO
TCGA-BH-A0W4-01	TCGA-BH-A0W4	46	M0	N0 (i-)	Stage IIA	7th	T2		0.0207	-16911	119		0	175	24.9	DiseaseFree	NOT HISPANIC OR LATINO	2011-02-15	FEMALE		No	No	C50.9	8500/3	C50.9	YES	2010	170	NO				3				Core needle biopsy		27		TRUE	24.9	LIVING	0772cdbe-8b0d-452b-8df1-bd70d1306363	5a800052-150a-4273-9d5d-0ce48be4fd8a		0C158269-A420-4E71-9E59-8775FB26084B		NO
TCGA-BH-A0W5-01	TCGA-BH-A0W5	77	M0	N1a	Stage IIA	6th	T1c		0.0719	-28304	906		0	543	42.3	DiseaseFree	NOT HISPANIC OR LATINO	2011-02-15	FEMALE		No	No	C50.9	8500/3	C50.9	YES	2008	80	NO		1	1	11				Core needle biopsy		21		TRUE	42.3	LIVING	da9c10ea-c13f-4d88-8b94-a0cbc106d036	050e66bb-438a-49d5-a005-7967a006b3f0	Negative	60F59595-928B-43BB-978F-9E5B48539EFA		NO
TCGA-BH-A0W7-01	TCGA-BH-A0W7	49	M0	N0 (i-)	Stage I	6th	T1c		0.305	-17996	869		0	558	44.8	DiseaseFree	NOT HISPANIC OR LATINO	2011-02-15	FEMALE		No	No	C50.9	8500/3	C50.9	YES	2008	80	NO		0	0	2				Core needle biopsy		119		TRUE	44.8	LIVING	9f80649b-a249-4fb5-97ad-059a30e13fea	e61873d5-bfd2-4fcc-9f9e-ca80779d36b7	Negative	DCDEE014-3447-4DA3-A14F-48C6AED053D2		NO
TCGA-BH-A0WA-01	TCGA-BH-A0WA	82	M0	N0 (i-)	Stage I	6th	T1c		0.606	-30025	724		0	372	23	DiseaseFree	NOT HISPANIC OR LATINO	2011-02-16	FEMALE		No	No	C50.9	8575/3	C50.9	YES	2008	80	NO			0	3				Fine needle aspiration biopsy		70		TRUE	23	LIVING	786e8dbe-442e-4551-87b3-b4c333b04dd4	8ef7ad6f-a6e4-405c-b20e-d547985bd9d6	Negative	87E28DAE-5012-4A16-BE27-A9F0F3F30F5B		NO
TCGA-BH-A18F-01	TCGA-BH-A18F	50	M0	N0	Stage IIA	7th	T2		0.228	-18594	114		0	268	8.8	DiseaseFree	NOT HISPANIC OR LATINO	2011-06-01	FEMALE		No	No	C50.9	8500/3	C50.9	YES	2010	200	NO	YES		0	1	Peri (6-12 months since last menstrual period)			Core needle biopsy		37		TRUE	8.8	LIVING	bfd49783-1767-469b-9d79-7822301c5efc	adbf4056-e7d4-4282-8771-f2d6029386ab	Negative	771497E1-473E-421A-A149-CFA58E95B728		NO
TCGA-BH-A18G-01	TCGA-BH-A18G	81	M0	N0	Stage IA		T1c		0.071	-29820	78		0	61	2	DiseaseFree	NOT HISPANIC OR LATINO	2011-06-01	FEMALE		No	No	C50.5	8500/3	C50.5	YES	2010	100	NO	YES		0	3	Post (prior bilateral ovariectomy OR >12 mo since LMP with no prior hysterectomy)			Core needle biopsy		1061		TRUE	2	LIVING	747083ff-0703-431b-aad4-f2adff739516	3b999df5-526b-4270-a29d-a627eb64c727	Negative	7C92F144-4A84-4D9E-8A35-C059FD082150		NO
TCGA-BH-A18H-01	TCGA-BH-A18H	63	M0	N0	Stage IA	7th	T1b		0.263	-23065	16		0	0	0	DiseaseFree	NOT HISPANIC OR LATINO	2011-06-06	FEMALE		No	No	C50.9	8500/3	C50.9	YES	2010	80	NO	YES		0	2	Post (prior bilateral ovariectomy OR >12 mo since LMP with no prior hysterectomy)			Core needle biopsy		24		TRUE	0	LIVING	878f975b-94fd-4d69-b7e7-1ed3ac2ee438	9321161b-d568-4d38-aed3-956786a06329	Negative	DF536409-601F-489B-9F8A-A2B372BF9999		NO
TCGA-BH-A18I-01	TCGA-BH-A18I	53	cM0 (i+)	N1a	Stage IIA	7th	T1c		0.146	-19489	80		0	220	7.23	DiseaseFree	NOT HISPANIC OR LATINO	2011-06-07	FEMALE		No	No	C50.2	8500/3	C50.2	YES	2010	100	NO	YES	1	1	3	Post (prior bilateral ovariectomy OR >12 mo since LMP with no prior hysterectomy)			Core needle biopsy		19		TRUE	7.23	LIVING	9c1ceb7d-6fed-4c2f-a89a-bf3c5b15ca58	f7622b8a-b57c-42f0-bad1-c85edd41f034	Positive	01E8D241-C303-47FA-B484-B800D580B34C		NO
TCGA-BH-A201-01	TCGA-BH-A201	64	M0	N0	Stage IA	7th	T1		0.127	-23423	86		0	210	6.9	DiseaseFree	NOT HISPANIC OR LATINO	2011-09-08	FEMALE		No	No	C50.9	8500/3	C50.9	YES	2011	120	NO	YES		0	2	Post (prior bilateral ovariectomy OR >12 mo since LMP with no prior hysterectomy)			Core needle biopsy		15		TRUE	6.9	LIVING	3bf81a9f-abb4-4495-a514-fd3865e13a03	7893162b-3d19-4c54-86ee-aa4884d84e8a		6AE92F6F-E29D-43B6-AF1E-F15720C1AAE8		NO
TCGA-BH-A202-01	TCGA-BH-A202	60	M0	N0	Stage II	6th	T2		0.269	-22052	62		0	22	0.72	DiseaseFree	NOT HISPANIC OR LATINO	2011-09-08	FEMALE		No	No	C50.9	8500/3	C50.9	YES	2011	200	NO	YES		0	4	Post (prior bilateral ovariectomy OR >12 mo since LMP with no prior hysterectomy)			Core needle biopsy		23		TRUE	0.72	LIVING	e7a00d67-2c26-4d1f-bd17-35f659e88bc1	8fa798fe-f032-4d77-b362-06261db78e6d		57323AE5-3EFE-4492-8522-D9A6DB3F1BE0		NO
TCGA-BH-A28O-01	TCGA-BH-A28O	50	M0	N3	Stage IIIC	7th	T3a		0.0003286	-18501	163		0	324	10.6	DiseaseFree	NOT HISPANIC OR LATINO	2012-07-02	FEMALE		No	No	C50.9	8520/3	C50.9	YES	2010	80	NO	YES		14	14				Fine needle aspiration biopsy		12		TRUE	10.6	LIVING	84B7CCF2-8AB3-4B21-96DE-800D231BC072	405B2B8F-7E2E-4D80-89BE-299DA48374EF	Negative	12A869FC-7578-4506-BB23-7C25597834EA		YES
TCGA-BH-A28Q-01	TCGA-BH-A28Q	46	M0	N1a	Stage IIB	7th	T2		0.161	-16882	223		0	196	6.44	DiseaseFree	NOT HISPANIC OR LATINO	2011-09-29	FEMALE		No	No	C50.9	8520/3	C50.9	YES	2010	400	NO	YES		2	18	Pre (<6 months since LMP AND no prior bilateral ovariectomy AND not on estrogen replacement)			Fine needle aspiration biopsy		16		TRUE	6.44	LIVING	32861b48-83f5-43a3-bb54-45215ad2c5d6	9864f875-05af-4336-b532-a283e4dfeed6		9D040C65-C225-4D41-BA4C-6BB21EC1CD32		NO
TCGA-BH-A2L8-01	TCGA-BH-A2L8	45	M0	N0 (i-)	Stage IIA	7th	T2		0.0149	-16658	86		0	168	20.1	DiseaseFree	NOT HISPANIC OR LATINO	2012-03-27	FEMALE		No	No	C50.9	8520/3	C50.9	YES	2011	210	NO	YES	0	0	1	Pre (<6 months since LMP AND no prior bilateral ovariectomy AND not on estrogen replacement)			Core needle biopsy		293		TRUE	20.1	LIVING	BAC4B268-C781-4408-96D8-43A48FEC7418	6CB73E8A-B788-4EFC-B60E-F33424FC93DE	Negative	B232BEE4-8579-4E26-B45C-8A5BFC0CEDBD		YES
TCGA-BH-A42T-01	TCGA-BH-A42T	75	M0	N0 (i+)	Stage IIA	7th	T2		0.401	-27731	80		0	30	0.99	DiseaseFree	NOT HISPANIC OR LATINO	2012-09-28	FEMALE		No	No	C50.9	8520/3	C50.9	YES	2012	130	NO	YES	1		2	Post (prior bilateral ovariectomy OR >12 mo since LMP with no prior hysterectomy)			Core needle biopsy		24	NO	TRUE	0.99	LIVING	10C829EC-FD66-49C4-8AFE-AD3AE567372C	312A82EE-9236-4282-B5EB-EE6063BABF5A	Negative	3FFD87C3-1E75-4A8E-AA26-BF7995E42245	NO	YES
TCGA-BH-A42U-01	TCGA-BH-A42U	80	MX	N0	Stage IA	7th	T1a		4.956e-05	-29330	3080		0	3324	109	DiseaseFree	NOT HISPANIC OR LATINO	2012-10-01	FEMALE		No	No	C50.9	8520/3	C50.9	YES	2004	290	NO	YES			1	Post (prior bilateral ovariectomy OR >12 mo since LMP with no prior hysterectomy)			Core needle biopsy		9	NO	TRUE	109	LIVING	2DC1CEC9-925A-417F-9E21-3C2143E711B4	CEE987EF-2EB6-4CDD-8094-331DE8EC38CA	Negative	25F791D8-27D6-4DC6-8D96-5D5CF68A5F13	NO	YES
TCGA-C8-A12K-01	TCGA-C8-A12K	80	M0	N1	Stage IIB	6th	T2		0.486	-29463	57		0	0	0	DiseaseFree	NOT HISPANIC OR LATINO	2011-04-12	FEMALE		No	No	C50.9	8500/3	C50.9	YES	2010	970	NO			1	7	Post (prior bilateral ovariectomy OR >12 mo since LMP with no prior hysterectomy)			Tumor resection		79		TRUE	0	LIVING	6b923e30-2ddc-407f-91b1-c202f1373fbb	aa21df77-6622-405a-821a-1122f9c93159	Negative	149E102C-FE01-4FC0-8410-CD9743CAFA15		YES
TCGA-C8-A12L-01	TCGA-C8-A12L	67	M0	N0 (i-)	Stage IIA	6th	T2		0.61	-24710	62		0	0	11.9	DiseaseFree	NOT HISPANIC OR LATINO	2011-04-12	FEMALE		No	No	C50.9	8500/3	C50.9	YES	2010	460	NO				3	Post (prior bilateral ovariectomy OR >12 mo since LMP with no prior hysterectomy)			Other method, specify:	Patey's Suregery	57		TRUE	11.9	LIVING	441919eb-8c9f-478c-bda3-8de4f8295e8a	e3cf8f8c-8fe6-45e2-b786-7db5590c08cb	Negative	150DD5CB-1CA0-4110-95A7-6476B5B6FC24		YES
TCGA-C8-A12M-01	TCGA-C8-A12M	70	M0	N0 (i-)	Stage IIA	6th	T2		0.449	-25811	57		0	0	11.8	DiseaseFree	NOT HISPANIC OR LATINO	2011-04-12	FEMALE		No	No	C50.9	8500/3	C50.9	YES	2010	510	NO				10	Post (prior bilateral ovariectomy OR >12 mo since LMP with no prior hysterectomy)			Other method, specify:	Patey's Surgery	44		TRUE	11.8	LIVING	dd0f8e5a-383d-4f03-bb71-0e115d4e442c	4874e4e2-c067-490d-9d99-8d3ca194b0a4	Negative	76F67AA2-4E17-48F5-810B-E4F4338902DC		YES
TCGA-C8-A12N-01	TCGA-C8-A12N	58	M0	N0 (i-)	Stage IIA	6th	T2		0.0757	-21428	57		0	0	11.8	DiseaseFree	NOT HISPANIC OR LATINO	2011-04-12	FEMALE		No	No	C50.9	8500/3	C50.9	YES	2010	290	NO				10	Post (prior bilateral ovariectomy OR >12 mo since LMP with no prior hysterectomy)			Other method, specify:	Patey's Surgery	16		TRUE	11.8	LIVING	b8a615f9-d19b-4b09-8ec8-0674e5c648cd	3f2c52a6-d79d-407d-9c71-11a58ab4e129	Negative	A845013D-BF15-42FB-8BFE-FCE206E943FE		YES
TCGA-C8-A12O-01	TCGA-C8-A12O	50	M0	N0 (i-)	Stage IIA	6th	T2		0.334	-18506	57		0	0	12.7	DiseaseFree	NOT HISPANIC OR LATINO	2011-04-13	FEMALE		No	No	C50.9	8500/3	C50.9	YES	2010	650	NO				10	Pre (<6 months since LMP AND no prior bilateral ovariectomy AND not on estrogen replacement)			Other method, specify:	Patey's Surgery	26		TRUE	12.7	LIVING	83f26720-007c-42c9-a7de-7484bf8afa89	2c66d45a-c014-4fbe-9ff2-4ca17ec59ba9	Negative	273152AA-7B4C-4AE5-9231-1A3160058C74		YES
TCGA-C8-A12P-01	TCGA-C8-A12P	55	M0	N1	Stage IIB	6th	T2		0.339	-20332	57		0	0	11.8	DiseaseFree	NOT HISPANIC OR LATINO	2011-04-13	FEMALE		No	No	C50.9	8500/3	C50.9	YES	2010	380	NO				8	Post (prior bilateral ovariectomy OR >12 mo since LMP with no prior hysterectomy)			Other method, specify:	Patey's Surgery	115		TRUE	11.8	LIVING	abdc76db-f85e-4337-a57e-6d098789da03	0d5aa7a3-3488-4339-b8f1-e4971912e2bc	Negative	F04324BB-F0B1-4948-9189-7833646029F1		YES
TCGA-C8-A12T-01	TCGA-C8-A12T	43	M0	N0	Stage IIA	6th	T2		0.231		51		0	0	0	DiseaseFree	NOT HISPANIC OR LATINO	2011-04-11	FEMALE		No	No	C50.9	8500/3	C50.9	YES	2010	540	NO	YES		0	5	Pre (<6 months since LMP AND no prior bilateral ovariectomy AND not on estrogen replacement)			Tumor resection		122		TRUE	0	LIVING	71229981-97c2-4ae1-a130-fe5de336b37d	ea0b870f-324e-4d12-be78-1737ef7f80b5	Negative	4D751232-CD64-468E-AEBF-46F94FB6281F		YES
TCGA-C8-A12U-01	TCGA-C8-A12U	46	M0	N1	Stage IIB	6th	T2		0.534	-17045	57		0	0	12.7	DiseaseFree	NOT HISPANIC OR LATINO	2011-04-13	FEMALE		No	No	C50.9	8500/3	C50.9	YES	2010	580	NO	YES			7	Pre (<6 months since LMP AND no prior bilateral ovariectomy AND not on estrogen replacement)			Other method, specify:	Patey's Surgery	29		TRUE	12.7	LIVING	97b5f490-1cd9-4833-b903-5f4c6e45670d	c514a893-e085-4a67-b386-b61c3b63a22c	Negative	B6428344-2D68-404B-AD9F-CA6E0B0552B2		YES
TCGA-C8-A12V-01	TCGA-C8-A12V	55	M0	N0	Stage IIA	6th	T2		0.00271	-20346	57		0	0	12.7	DiseaseFree	NOT HISPANIC OR LATINO	2011-03-22	FEMALE		No	No	C50.9	8500/3	C50.9	YES	2010	540	NO	YES		0	5	Post (prior bilateral ovariectomy OR >12 mo since LMP with no prior hysterectomy)			Tumor resection		13		TRUE	12.7	LIVING	7e1673f8-5758-4963-8804-d5e39f06205b	905de5ec-787c-471d-964b-9db587003602		8ED8A37B-C885-4333-AC5D-EA73A5A81173		YES
TCGA-C8-A12W-01	TCGA-C8-A12W	49	M0	N1	Stage IIIB	6th	T4		0.35	-18140	57		0	7	12.7	DiseaseFree	NOT HISPANIC OR LATINO	2011-04-13	FEMALE		No	No	C50.9	8500/3	C50.9	YES	2010	890	NO	YES			7	Pre (<6 months since LMP AND no prior bilateral ovariectomy AND not on estrogen replacement)			Other method, specify:	Patey's Surgery	34		TRUE	12.7	LIVING	6adca853-1b09-47ff-814c-47b732a76d96	ded3862e-9e2f-468a-8a40-d90363a2742e	Negative	8A64D890-ABEF-4AF2-8915-D17DA89B8FC5		YES
TCGA-C8-A12X-01	TCGA-C8-A12X	62	M0	N1	Stage IIB	6th	T2		0.297	-22889	57		0	0	12.7	DiseaseFree	NOT HISPANIC OR LATINO	2011-04-13	FEMALE		No	No	C50.9	8480/3	C50.9	YES	2010	410	NO	YES			6	Post (prior bilateral ovariectomy OR >12 mo since LMP with no prior hysterectomy)			Other method, specify:	Patey's Surgery	30		TRUE	12.7	LIVING	65cde5d5-1efc-4e30-b1bd-a93598794f2c	4ab470ca-b87c-448e-b4c6-48db22e39a39	Negative	B3FCE052-931C-4798-A188-F04A2178A5F6		YES
TCGA-C8-A12Y-01	TCGA-C8-A12Y	44	M0	N1	Stage IIB	6th	T2		0.233		57		0	0	0	DiseaseFree	NOT HISPANIC OR LATINO	2011-04-13	FEMALE		No	No	C50.9	8500/3	C50.9	YES	2010	380	NO	YES			9	Pre (<6 months since LMP AND no prior bilateral ovariectomy AND not on estrogen replacement)			Other method, specify:	Patey's Surgery	20		TRUE	0	LIVING	298a1710-deb4-4064-a0f2-da32d43aa217	d9de9f71-2b39-4d21-9c93-8e199080c011	Negative	28E368DA-56B9-4BB1-99C3-7FF2CEC964CF		YES
TCGA-C8-A12Z-01	TCGA-C8-A12Z	45	M0	N1	Stage IIB	6th	T2		0.27	-16520	57		0	0	0	DiseaseFree	NOT HISPANIC OR LATINO	2011-04-13	FEMALE		No	No	C50.9	8500/3	C50.9	YES	2010	490	NO	YES		2	2	Peri (6-12 months since last menstrual period)			Other method, specify:	Patey's Surgery	37		TRUE	0	LIVING	42621dfa-abfd-4c7d-8bc5-a02a09d1c2b4	238ffa7f-eecf-4f46-8831-efa0d23fa66c	Negative	89B312D1-9FDD-4756-9C15-5442B428F75A		YES
TCGA-C8-A130-01	TCGA-C8-A130	52	M0	N2	Stage IIIA	6th	T3		0.508	-19118	88		0	3	3.12	DiseaseFree	NOT HISPANIC OR LATINO	2011-04-13	FEMALE		No	No	C50.9	8500/3	C50.9	YES	2010	550	NO	YES			8	Peri (6-12 months since last menstrual period)			Other method, specify:	Patey's Surgery	24		TRUE	3.12	LIVING	8cf54607-01ce-42b0-9bd9-8627edd9f3b7	3bea8456-da16-4691-a260-5c94a83e2860	Negative	3E24D3A0-9741-4635-89DB-EED4BA3F6AAA		YES
TCGA-C8-A131-01	TCGA-C8-A131	82	M0	N2	Stage IIIA	6th	T2		0.23	-29980	149		0	0	1.77	DiseaseFree	NOT HISPANIC OR LATINO	2011-04-15	FEMALE		No	No	C50.9	8500/3	C50.9	YES	2010	460	NO	YES		4	8	Post (prior bilateral ovariectomy OR >12 mo since LMP with no prior hysterectomy)			Other method, specify:	Patey's Surgery	43		TRUE	1.77	LIVING	c49e3b18-fd88-48f4-8b01-300692ceb367	8ba927e8-83e7-43d8-ba16-00d45a0f0484	Negative	65C73797-1A8F-474D-94F6-45A2878B2C45		YES
TCGA-C8-A132-01	TCGA-C8-A132	56	M0	N1	Stage IIB	6th	T2		0.148	-20484	149		0	0	1.45	DiseaseFree	NOT HISPANIC OR LATINO	2011-04-15	FEMALE		No	No	C50.9	8500/3	C50.9	YES	2010	420	NO	YES		1	4	Post (prior bilateral ovariectomy OR >12 mo since LMP with no prior hysterectomy)			Tumor resection		38		TRUE	1.45	LIVING	89e867de-d30e-4bfc-a453-0a76309dabd5	5de50617-0a03-45b7-8ffd-bcf3a0680d6b	Negative	175224E6-3A06-4799-B695-704C254A847C		YES
TCGA-C8-A133-01	TCGA-C8-A133	65	M0	N1	Stage IIIA	6th	T3		0.005322	-23922	119		0	0	0	DiseaseFree	NOT HISPANIC OR LATINO	2011-04-15	FEMALE	ductal/mucinous	No	No	C50.9	8523/3	C50.9	YES	2010	480	NO	YES			26	Post (prior bilateral ovariectomy OR >12 mo since LMP with no prior hysterectomy)			Other method, specify:	Modified Radical Masectomy	18		TRUE	0	LIVING	b8b6cebc-26dc-43ae-a94a-20da6018f7ae	bc05cd4d-188f-4634-b6e4-c72a3683afed	Negative	C47488B4-0E7E-46FB-91C6-0BEA58695974		YES
TCGA-C8-A134-01	TCGA-C8-A134	52	M0	N0	Stage IIA	6th	T2		0.443	-19023	149		0	1	0.69	DiseaseFree	NOT HISPANIC OR LATINO	2011-04-15	FEMALE		No	No	C50.9	8500/3	C50.9	YES	2010	530	NO				7	Peri (6-12 months since last menstrual period)			Tumor resection		71		TRUE	0.69	LIVING	f1692f4b-ce1b-4fc5-ac55-1022ecae0d1e	e20c3a54-2fe7-4e5e-a41c-ad4efeb97f76	Negative	CA8DFAB4-FC1F-45F9-B98A-9AF06A01DB28		YES
TCGA-C8-A135-01	TCGA-C8-A135	64	M0	N1	Stage IIB	6th	T2		0.298	-23680	149		0	0	0.62	DiseaseFree	NOT HISPANIC OR LATINO	2011-04-15	FEMALE		No	No	C50.9	8500/3	C50.9	YES	2010	760	NO	YES		1	3	Post (prior bilateral ovariectomy OR >12 mo since LMP with no prior hysterectomy)			Tumor resection		36		TRUE	0.62	LIVING	33cea538-4c3f-470a-972d-257c43241ab4	ddfbecf6-37e3-4015-bb24-125ccdd60d25	Negative	7045ECC9-72B3-4AD3-A6C6-4F8C6914EAA1		YES
TCGA-C8-A137-01	TCGA-C8-A137	34	M0	N1	Stage IIB	6th	T2		0.223	-12737	94		0	26	3.84	DiseaseFree	NOT HISPANIC OR LATINO	2011-04-15	FEMALE		No	No	C50.9	8500/3	C50.9	YES	2010	610	NO	YES			2	Pre (<6 months since LMP AND no prior bilateral ovariectomy AND not on estrogen replacement)			Tumor resection		36		TRUE	3.84	LIVING	03ab1e9f-4918-404d-b178-3a4fd929c5e8	69f11430-f6f2-46bd-ba02-f09cec02e168	Negative	140F8918-739F-498A-9A17-B307E40E6060		YES
TCGA-C8-A138-01	TCGA-C8-A138	54	M0	N2	Stage IIIA	6th	T2		0.356	-20063	83		0	-3	3.75	DiseaseFree	NOT HISPANIC OR LATINO	2011-04-15	FEMALE		No	No	C50.9	8500/3	C50.9	YES	2010	230	NO	YES			2	Post (prior bilateral ovariectomy OR >12 mo since LMP with no prior hysterectomy)			Tumor resection		38		TRUE	3.75	LIVING	b6c286c6-2755-419b-87d3-59c7feda9653	f386bdc5-6530-400d-9f82-db2c96449a70	Negative	3584F6CE-F9ED-441C-8714-BDF67C141CD6		YES
TCGA-C8-A1HE-01	TCGA-C8-A1HE	59	M0	N0	Stage IIA	6th	T2		0.118		109		0	0	12.3	DiseaseFree	NOT HISPANIC OR LATINO	2011-05-24	FEMALE		No	No	C50.9	8500/3	C50.8	YES	2010	280	NO	YES			5	Post (prior bilateral ovariectomy OR >12 mo since LMP with no prior hysterectomy)			Tumor resection		30		TRUE	12.3	LIVING	b26d41cd-393b-4cd4-8925-a9488f7de576	f2eac3ac-cb30-4d6d-a85a-4ea1ad3e7301	Negative	DDB31719-1D2F-4502-B80E-544B684DC16F		YES
TCGA-C8-A1HF-01	TCGA-C8-A1HF	48	M0	N0	Stage IIA	6th	T2		0.248		109		0	0	10.9	DiseaseFree	NOT HISPANIC OR LATINO	2011-05-24	FEMALE		No	No	C50.9	8500/3	C50.8	YES	2010	460	NO	YES			12	Pre (<6 months since LMP AND no prior bilateral ovariectomy AND not on estrogen replacement)			Tumor resection		21		TRUE	10.9	LIVING	a2453bcb-90f2-4505-949d-a89cf4bfc9b8	f2a49aa7-b756-4eaa-a6fd-00f56c7e7851	Negative	40B07BB9-2CDB-463A-8773-771017E73DBC		YES
TCGA-C8-A1HG-01	TCGA-C8-A1HG	50	M0	N0	Stage IIA	6th	T2		0.359		122		0	0	11.3	DiseaseFree	NOT HISPANIC OR LATINO	2011-05-24	FEMALE		No	No	C50.9	8500/3	C50.8	YES	2010	300	NO	NO				Pre (<6 months since LMP AND no prior bilateral ovariectomy AND not on estrogen replacement)			Tumor resection		25		TRUE	11.3	LIVING	0c23c380-363c-474d-b64c-b47f612a8225	bed56886-f4fe-4917-b32a-18b3d3f47c24	Negative	0813A175-83ED-4F6E-AD7D-FB4135CFF34C		YES
TCGA-C8-A1HI-01	TCGA-C8-A1HI	40	M0	N2	Stage IIIA	6th	T2		0.258		122		0	2	11.3	DiseaseFree	NOT HISPANIC OR LATINO	2011-06-01	FEMALE		No	No	C50.9	8500/3	C50.1	YES	2010	490	NO	YES			6	Pre (<6 months since LMP AND no prior bilateral ovariectomy AND not on estrogen replacement)			Tumor resection		25		TRUE	11.3	LIVING	444374f8-9282-439c-af00-0f828edcbff3	f0471d79-d107-4809-976e-fe5b231f0e9d	Negative	04EF4A48-80E1-4567-BB61-2B542F715266		YES
TCGA-C8-A1HJ-01	TCGA-C8-A1HJ	53	M0	N0	Stage IIA	6th	T2		0.513	-19629	121		0	5	0.16	DiseaseFree	NOT HISPANIC OR LATINO	2011-06-01	FEMALE		No	No	C50.9	8500/3	C50.4	YES	2010	1070	NO	YES			10	Peri (6-12 months since last menstrual period)			Tumor resection		89		TRUE	0.16	LIVING	a855c228-a263-44df-87a0-cbc32187e3f5	e11024c2-709d-4e47-a9f3-45894a27f2bb	Negative	11F98715-1482-4D7D-9102-E362634806A7		YES
TCGA-C8-A1HK-01	TCGA-C8-A1HK	53	M0	N1	Stage IIB	6th	T2		0.518		116		0	7	12	DiseaseFree	NOT HISPANIC OR LATINO	2011-06-01	FEMALE		No	No	C50.9	8500/3	C50.2	YES	2010	460	NO	YES			8	Peri (6-12 months since last menstrual period)			Tumor resection		39		TRUE	12	LIVING	52c35691-efca-42f5-a03e-02c9f872275c	ca263104-9c70-4b9f-95d1-7a886587eebd	Negative	4D1B4A09-FB4E-45EC-895B-2941D18AED18		YES
TCGA-C8-A1HL-01	TCGA-C8-A1HL	38	M0	N1	Stage IIIA	6th	T3		0.238		94		0	2	10.4	DiseaseFree	NOT HISPANIC OR LATINO	2011-06-02	FEMALE	Infiltrating Mucinous-papillary ductal carcinoma	No	Yes	C50.9	8480/3	C50.4	YES	2010	980	NO	YES			9	Pre (<6 months since LMP AND no prior bilateral ovariectomy AND not on estrogen replacement)			Tumor resection		22		TRUE	10.4	LIVING	a8a199c9-d781-4e6c-af8c-c85d60c7cd40	fa3f34b7-5f69-41f8-9384-42af0260d7ec	Negative	ACA6B606-681C-427F-8923-77BAA7390795		YES
TCGA-C8-A1HM-01	TCGA-C8-A1HM	74	M0	N0	Stage IIA	6th	T2		0.512	-27063	100		0	6	2.3	DiseaseFree	NOT HISPANIC OR LATINO	2011-06-02	FEMALE		No	No	C50.9	8500/3	C50.9	YES	2010	680	NO	NO				Post (prior bilateral ovariectomy OR >12 mo since LMP with no prior hysterectomy)			Tumor resection		225		TRUE	2.3	LIVING	8b525ec6-d24b-49d4-bfcb-b354de4dae7c	e3118dbe-9f93-45b0-81d3-2e64f06b7c74	Negative	4DAF6DB8-5429-4B39-B103-D4317166D05B		YES
TCGA-C8-A1HN-01	TCGA-C8-A1HN	56	M0	N0	Stage IIA	6th	T2		0.436	-20712	88		0	2	3.25	DiseaseFree	NOT HISPANIC OR LATINO	2011-06-02	FEMALE		No	No	C50.9	8500/3	C50.9	YES	2010	280	NO	NO				Post (prior bilateral ovariectomy OR >12 mo since LMP with no prior hysterectomy)			Tumor resection		35		TRUE	3.25	LIVING	86a18ae0-dfb1-49c3-b5c4-67ec331d6e40	fc3fe505-f138-426f-87d3-c7ae138be02d	Negative	4C7445ED-B346-4DD7-8AFA-2E95E65364BF		YES
TCGA-C8-A1HO-01	TCGA-C8-A1HO	34	M0	N3	Stage IIIC	6th	T3		0.32	-12715	52		0	0	0	DiseaseFree	NOT HISPANIC OR LATINO	2011-07-12	FEMALE		No	No	C50.9	8500/3	C50.2	YES	2010	380	NO	NO				Pre (<6 months since LMP AND no prior bilateral ovariectomy AND not on estrogen replacement)			Tumor resection		16		TRUE	0	LIVING	b3354b72-2637-4edc-9a95-e55801d3ac13	6e7092aa-e92c-4d9b-8ed1-f8c32f39fe80	Negative	24B1FA5C-7D84-4CE5-B094-2358ECE73C10		YES
TCGA-C8-A26V-01	TCGA-C8-A26V	47	M0	N2	Stage IIIA	6th	T3		0.184	-17468	143		0	9	0.3	DiseaseFree	NOT HISPANIC OR LATINO	2011-07-21	FEMALE		No	No	C50.9	8500/3	C50.9	YES	2010	310	NO	NO				Peri (6-12 months since last menstrual period)			Other method, specify:	Modified Radical Masectomy	55		TRUE	0.3	LIVING	89414e79-7f89-42d9-8228-101b5bf2f31f	4a299407-b9dc-4500-b6b1-27a474ab4c4a	Negative	929AB6C9-58B0-4E37-A2B4-9FC1F9099437		YES
TCGA-C8-A26W-01	TCGA-C8-A26W	58	M0	N1	Stage IIB	6th	T2		0.324	-21391	142		0	7	0.23	DiseaseFree	NOT HISPANIC OR LATINO	2011-07-21	FEMALE		No	No	C50.9	8500/3	C50.9	YES	2010	300	NO	NO				Post (prior bilateral ovariectomy OR >12 mo since LMP with no prior hysterectomy)			Tumor resection		37		TRUE	0.23	LIVING	ff0f875f-113a-4c0f-8c0a-4259cd496e6d	317b72a8-0332-4db8-b9d1-9a26d9907a24	Negative	0F1DC8BC-5987-4C50-9A34-79FFC1D2BA30		YES
TCGA-C8-A26X-01	TCGA-C8-A26X	58	M0	N1	Stage IIA	6th	T1		0.356	-21463	136		0	11	0.36	DiseaseFree	NOT HISPANIC OR LATINO	2011-07-21	FEMALE		No	No	C50.9	8500/3	C50.9	YES	2010	190	NO	NO				Post (prior bilateral ovariectomy OR >12 mo since LMP with no prior hysterectomy)			Tumor resection		40		TRUE	0.36	LIVING	70ab4f23-23c4-409f-a5cc-18a010c3a24e	01aeb34a-75e4-446d-97ae-6e32c47158ad	Negative	8C845114-BBC6-45F2-9135-7E8298E24422		YES
TCGA-C8-A26Y-01	TCGA-C8-A26Y	90	M0	N0	Stage IIA	6th	T2		0.588	-32872	134		0	13	0.43	DiseaseFree	NOT HISPANIC OR LATINO	2011-07-21	FEMALE		No	No	C50.9	8500/3	C50.9	YES	2010	140	NO	NO				Post (prior bilateral ovariectomy OR >12 mo since LMP with no prior hysterectomy)			Tumor resection		519		TRUE	0.43	LIVING	4d51159f-ab2f-40e3-a363-847c3654431e	de71b625-2b73-43a7-9bc0-89d6a13d0d52	Negative	B660432A-A67B-40CC-89F8-80648DB8AE98		YES
TCGA-C8-A26Z-01	TCGA-C8-A26Z	59	M0	N0	Stage IIA	6th	T2		0.53		125		0	4	8.28	DiseaseFree	NOT HISPANIC OR LATINO	2011-07-21	FEMALE		No	No	C50.9	8500/3	C50.9	YES	2010	470	NO	NO				Post (prior bilateral ovariectomy OR >12 mo since LMP with no prior hysterectomy)			Tumor resection		35		TRUE	8.28	LIVING	dc11b1c7-1f00-4813-b4b5-ecf776b2eb37	5da663cd-e223-41ec-8b2f-796c141ec677	Negative	5E21E07E-BD5F-4AC7-985A-178416D756E2		YES
TCGA-C8-A273-01	TCGA-C8-A273	29	M0	N1	Stage IIB	6th	T2		0.225		168		0	6	9.66	DiseaseFree	NOT HISPANIC OR LATINO	2011-07-21	FEMALE		No	No	C50.9	8500/3	C50.9	YES	2010	590	NO	YES		2	7	Pre (<6 months since LMP AND no prior bilateral ovariectomy AND not on estrogen replacement)			Tumor resection		13		TRUE	9.66	LIVING	5a5f0f48-2b13-4e78-b130-901b85d9a7f3	4bdb6c69-67b3-406b-9ac6-9cca2c15f52f	Negative	EAB9E75C-2795-4D83-9806-5019DC14256E		YES
TCGA-C8-A274-01	TCGA-C8-A274	63	M0	N0	Stage IIA	6th	T2		0.419	-23337	163		0	1	0.03	DiseaseFree	NOT HISPANIC OR LATINO	2011-07-21	FEMALE		No	No	C50.9	8500/3	C50.9	YES	2010	470	NO	NO				Post (prior bilateral ovariectomy OR >12 mo since LMP with no prior hysterectomy)			Tumor resection		134		TRUE	0.03	LIVING	dbcad60f-86c7-41e3-b0ae-baa39c9f83dd	7a3cd962-7512-4797-864a-cf374b5cb385	Negative	A7FAA4F2-1846-48CF-9FB5-15E98430F6CE		YES
TCGA-C8-A275-01	TCGA-C8-A275	56	M0	N1	Stage IIA	6th	T1		0.202	-20774	169		0	1	0.03	DiseaseFree	NOT HISPANIC OR LATINO	2011-07-21	FEMALE		No	No	C50.9	8500/3	C50.9	YES	2010	300	NO	NO				Post (prior bilateral ovariectomy OR >12 mo since LMP with no prior hysterectomy)			Tumor resection		92		TRUE	0.03	LIVING	ce887e90-0660-4f44-a3a4-b3b894cb7eda	17f2ecdd-59bb-4251-a1b3-2e0a461ea070	Negative	BDE9E2A9-09E9-49BC-AFBE-BD32916972DC		YES
TCGA-C8-A278-01	TCGA-C8-A278	61	M0	N2	Stage IIIA	6th	T2		0.166	-22606	163		0	1	0.03	DiseaseFree	NOT HISPANIC OR LATINO	2011-07-21	FEMALE		No	No	C50.9	8500/3	C50.9	YES	2010	630	NO	NO				Post (prior bilateral ovariectomy OR >12 mo since LMP with no prior hysterectomy)			Tumor resection		23		TRUE	0.03	LIVING	65077db7-dd59-4362-9d28-d5a9154e9be0	112649f5-133d-4c45-a66f-4fe9a70bd5b7	Negative	4F3E197A-9731-427C-A2AB-2D506A1C717B		YES
TCGA-C8-A27A-01	TCGA-C8-A27A	48	M0	N1	Stage IIB	6th	T2		0.301	-17779	435		0	371	12.2	DiseaseFree	NOT HISPANIC OR LATINO	2011-07-21	FEMALE		No	No	C50.9	8500/3	C50.9	YES	2010	230	NO	NO				Peri (6-12 months since last menstrual period)			Tumor resection		18		TRUE	12.2	LIVING	3b1f7e48-216d-47de-ba79-db350f52bff0	b692cb10-ff2f-456b-a2c0-706b608d4e7e	Negative	4CC1413A-5D03-4BE4-91E5-80B578CE7DFA		YES
TCGA-C8-A27B-01	TCGA-C8-A27B	48	M0	N0	Stage IIB	6th	T3		0.739	-17763	93		0	30	0.99	DiseaseFree	NOT HISPANIC OR LATINO	2011-07-21	FEMALE		No	No	C50.9	8500/3	C50.9	YES	2011	240	NO	NO				Peri (6-12 months since last menstrual period)			Tumor resection		110		TRUE	0.99	LIVING	f0d8a1fe-e313-44f1-99cc-b965cbeeff0e	67d804d7-b6a5-4a70-92cd-f93195d928a4	Negative	CD43BA31-A5C6-4C0C-AA07-3171332776CC		YES
TCGA-C8-A3M7-01	TCGA-C8-A3M7	60	M0	N0	Stage IIIB	7th	T4b		0.178	-22096	401		0	1	0.03	DiseaseFree	NOT HISPANIC OR LATINO	2012-03-06	FEMALE		No	No	C50.9	8520/3	C50.9	YES	2010	970	NO	YES		0	6	Post (prior bilateral ovariectomy OR >12 mo since LMP with no prior hysterectomy)			Tumor resection		108		TRUE	0.03	LIVING	959FF069-8A49-4C9B-85C2-5291CAC0ACFF	668220CE-7E03-4CCF-99F9-99127DDF9806	Negative	953ADB1E-77C9-4721-B624-F9CCF040575F		YES
TCGA-C8-A3M8-01	TCGA-C8-A3M8	68	M0	N0	Stage IA	7th	T1c		0.252	-24877	264		0	7	0.23	DiseaseFree	NOT HISPANIC OR LATINO	2012-03-06	FEMALE		No	No	C50.9	8520/3	C50.9	YES	2011	280	NO	YES				Post (prior bilateral ovariectomy OR >12 mo since LMP with no prior hysterectomy)			Tumor resection		39		TRUE	0.23	LIVING	C1E704D6-A33B-4891-90BD-992B0040C075	122305ED-CA1E-431F-A332-0AC3409CDED2	Negative	25CD89AC-052F-4B9F-AE1C-B0824A7A5145		YES
TCGA-D8-A13Y-01	TCGA-D8-A13Y	52	M0	N0	Stage IA		T1c	manual counting	0.947	-19028	184		0	264	11.9	DiseaseFree	NOT HISPANIC OR LATINO	2011-02-23	FEMALE		No	No	C50.9	8500/3	C50.9	YES	2010	430	NO			0	6	Post (prior bilateral ovariectomy OR >12 mo since LMP with no prior hysterectomy)			Core needle biopsy		51		FALSE	11.9	LIVING	17f275c1-a0d4-487d-8f02-ea279584b4cd	0dcfd67b-64b2-4333-af18-a2638dd82952	Negative	0CF5DE3C-272C-4127-8047-4359D1278181		YES
TCGA-D8-A13Z-01	TCGA-D8-A13Z	51	M0	N2a	Stage X	7th	T2		0.499	-18942	214		0	210	20.9	DiseaseFree	NOT HISPANIC OR LATINO	2011-02-27	FEMALE		No	No	C50.9	8500/3	C50.9	YES	2010	470	NO	YES		9	11	Post (prior bilateral ovariectomy OR >12 mo since LMP with no prior hysterectomy)			Fine needle aspiration biopsy		54		FALSE	20.9	LIVING	5a17dcd9-5ced-4a69-8069-23c7fd0649d1	8caec376-1f90-4802-947f-b893c370f219	Negative	8EFA6C19-2FA1-4F23-AF7B-15681E8E930A		YES
TCGA-D8-A140-01	TCGA-D8-A140	62	M0	N1a	Stage IIB	7th	T2	manual counting	0.232	-22900	204		0	27	13.2	DiseaseFree	NOT HISPANIC OR LATINO	2011-02-26	FEMALE		No	No	C50.9	8500/3	C50.9	YES	2010	400	NO	YES		1	15	Post (prior bilateral ovariectomy OR >12 mo since LMP with no prior hysterectomy)			Core needle biopsy		66		FALSE	13.2	LIVING	2585edbd-3488-4100-a4ab-a161252a31ee	660954c6-51ed-4b74-8eb0-65c282da3971	Negative	D78476E6-799F-4DED-A219-CBFE2DE3C77B		YES
TCGA-D8-A141-01	TCGA-D8-A141	40	M0	N1	Stage X	7th	T1c	manual counting	0.049	-14626	205		0	113	20.6	DiseaseFree	NOT HISPANIC OR LATINO	2011-02-27	FEMALE		No	No	C50.9	8500/3	C50.9	YES	2010	120	NO	YES		1	15	Indeterminate (neither Pre or Postmenopausal)			Fine needle aspiration biopsy		13		FALSE	20.6	LIVING	42f6f503-4cf6-4a8e-b5fe-b44bccf6b38b	be0c070b-a114-4bae-9409-33f216bbfd4f	Negative	AA6F84C8-D0B4-446F-A8A7-8CE7F9D07ECF		YES
TCGA-D8-A142-01	TCGA-D8-A142	74	M0	N0	Stage IIB	7th	T3		0.522	-27313	212		0	61	14	DiseaseFree	NOT HISPANIC OR LATINO	2011-02-25	FEMALE		No	No	C50.9	8500/3	C50.9	YES	2010	490	NO	YES		0	14	Post (prior bilateral ovariectomy OR >12 mo since LMP with no prior hysterectomy)			Core needle biopsy		43		FALSE	14	LIVING	ccb22ecc-6e18-44b8-ad48-6ab51314b16e	530315de-d048-40f6-b0cc-3c7fb9875e46	Negative	7D2C880F-6897-44A0-9470-5A5B5429A9C0		YES
TCGA-D8-A143-01	TCGA-D8-A143	51	M0	N0	Stage IIA	7th	T2		0.536	-18984	211		0	172	14.2	DiseaseFree	NOT HISPANIC OR LATINO	2011-02-25	FEMALE		No	No	C50.9	8500/3	C50.9	YES	2010	200	NO	YES		0	11	Post (prior bilateral ovariectomy OR >12 mo since LMP with no prior hysterectomy)			Core needle biopsy		35		FALSE	14.2	LIVING	1c40b84e-a0e3-429f-a48c-21566cf881c0	1bab00ca-778e-48ac-ac59-ce2b99d84403	Negative	F8C2F3EF-FA73-4FF8-9A4E-7F557E68D560		YES
TCGA-D8-A145-01	TCGA-D8-A145	80	M0	N1a	Stage IIA	7th	T1c	manual counting	0.0845	-29280	191		0	49	13.5	DiseaseFree	NOT HISPANIC OR LATINO	2011-02-25	FEMALE		No	No	C50.9	8500/3	C50.9	YES	2010	190	NO	YES		1	7	Post (prior bilateral ovariectomy OR >12 mo since LMP with no prior hysterectomy)			Core needle biopsy		19		FALSE	13.5	LIVING	4958c36f-1dc7-4f14-9dec-36e14107dbe3	429d3dc6-452e-48fc-9dce-e418317a77d3	Negative	1D26CB97-536A-4D10-A593-73C3A846BB13		YES
TCGA-D8-A146-01	TCGA-D8-A146	57	MX	N0	Stage IIA	7th	T2	manual counting	0.164	-20861	221		0	344	21.1	DiseaseFree	NOT HISPANIC OR LATINO	2011-03-30	FEMALE		Yes	Yes	C50.9	8500/3	C50.9	YES	2010	230	NO	YES		0	11	Post (prior bilateral ovariectomy OR >12 mo since LMP with no prior hysterectomy)			Fine needle aspiration biopsy		26		FALSE	21.1	LIVING	03da7a65-fa2f-42cb-a709-5fe8736f21d3	e8232960-f69e-4491-9cf0-ed7bdcf20031	Negative	79749F5D-329A-400D-8511-C4CF479C1FCC		YES
TCGA-D8-A147-01	TCGA-D8-A147	45	M0	N0	Stage X	7th	T2		0.574	-16736	163		0	2	19.2	DiseaseFree	NOT HISPANIC OR LATINO	2011-02-27	FEMALE		No	No	C50.9	8500/3	C50.9	YES	2010	130	NO	YES		0	1	Indeterminate (neither Pre or Postmenopausal)			Tumor resection		91		FALSE	19.2	LIVING	fc18d029-9be2-4fa0-9aef-6d647dc55f0b	f984e167-e005-438d-ac04-d4825043b128	Negative	380639A2-E89C-4495-8168-82120617129F		YES
TCGA-D8-A1J8-01	TCGA-D8-A1J8	77	M0	N1a	Stage IIB	7th	T2		0.898	-28444	272		0	256	14.2	DiseaseFree	NOT HISPANIC OR LATINO	2011-03-23	FEMALE		No	No	C50.9	8500/3	C50.9	YES	2010	260	NO	NO		3	16	Post (prior bilateral ovariectomy OR >12 mo since LMP with no prior hysterectomy)			Fine needle aspiration biopsy		549		FALSE	14.2	LIVING	62d70067-ff77-4f95-8b69-f537abaf74ce	781d285c-5b2a-4d42-b35e-3840d954070b	Negative	E8E799F8-158D-4AEC-8F86-D40F132C071C		YES
TCGA-D8-A1J9-01	TCGA-D8-A1J9	48	M0	N0	Stage IA	7th	T1c	manual counting	0.357	-17879	211		0	248	17.5	DiseaseFree	NOT HISPANIC OR LATINO	2011-03-29	FEMALE		No	No	C50.9	8500/3	C50.9	YES	2010	230	NO	NO		0	6	Post (prior bilateral ovariectomy OR >12 mo since LMP with no prior hysterectomy)			Fine needle aspiration biopsy		116		FALSE	17.5	LIVING	d5e9a403-88ce-40fc-bb85-80cf3f8ff6bc	ed00a16b-6b8e-44e4-998a-ae4dcca5a93c	Negative	D80E9389-AAD8-4EEB-9DE0-5DE57B5E5F6B		YES
TCGA-D8-A1JB-01	TCGA-D8-A1JB	54	M0	N1a	Stage IIB	7th	T2	manual counting	0.0338	-19822	232		0	0	18.7	DiseaseFree	NOT HISPANIC OR LATINO	2011-03-29	FEMALE		No	No	C50.9	8500/3	C50.9	YES	2010	350	NO	YES		1	8	Post (prior bilateral ovariectomy OR >12 mo since LMP with no prior hysterectomy)			Fine needle aspiration biopsy		19		FALSE	18.7	LIVING	dd96a9c7-899c-47cd-a0f9-b149ed07a5d6	940d64bd-8c96-476f-84f9-678d1ed3500f	Negative	27376503-A55C-4905-A885-632440EFCED2		YES
TCGA-D8-A1JC-01	TCGA-D8-A1JC	59	M0	N2a	Stage IIIA	7th	T2		0.367	-21898	201		0	178	15.8	DiseaseFree	NOT HISPANIC OR LATINO	2011-03-29	FEMALE		No	No	C50.9	8500/3	C50.9	YES	2010	180	NO	YES		4	11	Post (prior bilateral ovariectomy OR >12 mo since LMP with no prior hysterectomy)			Other method, specify:	intraoperative examination	56		FALSE	15.8	LIVING	02e6f999-24f2-4ad2-9b92-df3ee2b082e5	3182e60d-be44-4f03-ba0c-431e0c1f1d5e	Negative	B4DB830F-BFA4-47F5-94C7-D95984315866		YES
TCGA-D8-A1JD-01	TCGA-D8-A1JD	41	M0	N1a	Stage IIB	7th	T2	manual counting	0.469	-15166	230		0	273	18.1	DiseaseFree	NOT HISPANIC OR LATINO	2011-03-29	FEMALE		No	No	C50.9	8500/3	C50.9	YES	2010	400	NO	NO	0	3	14	Pre (<6 months since LMP AND no prior bilateral ovariectomy AND not on estrogen replacement)			Core needle biopsy		66		FALSE	18.1	LIVING	530ad151-703d-4638-851f-0b5111ff318b	50111388-1058-413a-ac2a-3fd4f84091aa	Negative	332880ED-FE4E-4EE4-9E96-0A61BFCCA27E		YES
TCGA-D8-A1JE-01	TCGA-D8-A1JE	62	M0	N1a	Stage IIA	7th	T1c	manual counting	0.621	-22683	238		0	57	18.9	DiseaseFree	NOT HISPANIC OR LATINO	2011-03-28	FEMALE		No	No	C50.9	8500/3	C50.9	YES	2010	260	NO	YES		3	10	Post (prior bilateral ovariectomy OR >12 mo since LMP with no prior hysterectomy)			Fine needle aspiration biopsy		27		FALSE	18.9	LIVING	115bc72c-116f-40c1-be9b-e3dd7650efae	0d7511fd-b57f-4bba-abc2-38b24ba4a15a	Negative	746C603E-FB1F-40D7-BEAF-20ACE27D6C21		YES
TCGA-D8-A1JF-01	TCGA-D8-A1JF	79	M0	N2a	Stage IIIA	7th	T1c		0.414	-29199	203		0	96	12	DiseaseFree	NOT HISPANIC OR LATINO	2011-03-28	FEMALE		No	No	C50.9	8500/3	C50.9	YES	2010	180	NO	YES		8	25	Post (prior bilateral ovariectomy OR >12 mo since LMP with no prior hysterectomy)			Other method, specify:	intraoperative examination	35		FALSE	12	LIVING	dcd5e079-813a-4c1a-b320-0931468d2bbc	f642ec37-b771-4b55-a133-a54f3b54ac99	Negative	03724E51-8430-414F-B483-2CB92D6A878F		YES
TCGA-D8-A1JG-01	TCGA-D8-A1JG	62	M0	N0	Stage IIA	7th	T2		0.269	-22878	215		0	187	12	DiseaseFree	NOT HISPANIC OR LATINO	2011-03-28	FEMALE		No	No	C50.9	8500/3	C50.9	YES	2010	250	NO	YES		0	1	Post (prior bilateral ovariectomy OR >12 mo since LMP with no prior hysterectomy)			Other method, specify:	intraoperative examination	86		FALSE	12	LIVING	7f2a63e6-64d5-4be1-9814-e8416fc9e688	9bd5963e-d8f4-4eed-b32b-2eedb00db268	Negative	4EEB24A6-4812-4592-B7BC-72D400CD4AF3		YES
TCGA-D8-A1JH-01	TCGA-D8-A1JH	56	M0	N0	Stage IA	7th	T1c	manual counting	6.007e-05	-20497	263		0	284	14	DiseaseFree	NOT HISPANIC OR LATINO	2011-03-28	FEMALE		No	No	C50.9	8500/3	C50.9	YES	2010	140	NO	YES			9	Post (prior bilateral ovariectomy OR >12 mo since LMP with no prior hysterectomy)			Fine needle aspiration biopsy		16		FALSE	14	LIVING	4d1bf9e6-5837-4aed-b568-92f014ed5a4b	8d84c9f4-6f19-42a6-9f55-8b4ccafc6117	Negative	49C79E09-2F69-4089-BFB1-53197DA09A46		YES
TCGA-D8-A1JI-01	TCGA-D8-A1JI	54	MX	N1a	Stage IIA	7th	T1c	manual counting	0.39	-20072	226		0	21	19	DiseaseFree	NOT HISPANIC OR LATINO	2011-03-30	FEMALE		No	No	C50.9	8500/3	C50.9	YES	2010	190	NO	YES		2	22	Post (prior bilateral ovariectomy OR >12 mo since LMP with no prior hysterectomy)			Fine needle aspiration biopsy		23		FALSE	19	LIVING	baf2afc8-f16c-488f-947c-efc9083c6bef	5a4c0145-86eb-40ae-9983-adb13652a9a2	Negative	EF2DC6FB-F026-4025-B148-DF07194914AB		YES
TCGA-D8-A1JJ-01	TCGA-D8-A1JJ	54	M0	N0	Stage IIA	7th	T2	manual counting	0.437	-19966	260		0	274	20.1	DiseaseFree	NOT HISPANIC OR LATINO	2011-03-29	FEMALE		No	No	C50.9	8500/3	C50.9	YES	2010	240	NO	YES		0	1	Post (prior bilateral ovariectomy OR >12 mo since LMP with no prior hysterectomy)			Core needle biopsy		48		FALSE	20.1	LIVING	f7ab565c-83b5-4988-b9be-8a46f65dca8c	ae28fd1e-2445-47ad-8c01-1b47d6396694	Negative	3F1DA529-4967-462D-8966-E634D66EB3E1		YES
TCGA-D8-A1JK-01	TCGA-D8-A1JK	90	M0	N0	Stage IIA	7th	T2	manual counting	0.491	-32872	261		0	109	20.1	DiseaseFree	NOT HISPANIC OR LATINO	2011-03-29	FEMALE		No	No	C50.9	8500/3	C50.9	YES	2010	270	NO	YES		0	13	Post (prior bilateral ovariectomy OR >12 mo since LMP with no prior hysterectomy)			Fine needle aspiration biopsy		128		FALSE	20.1	LIVING	56203436-8634-4fd0-96b5-ba6be9d87857	eae4c66c-03a5-4663-a484-a01612602409	Negative	1841FEE0-EC36-4EC4-8B5E-6D340C80735B		YES
TCGA-D8-A1JL-01	TCGA-D8-A1JL	72	M0	N0	Stage IIA	7th	T2	manual counting	0.366	-26484	264		0	265	20.1	DiseaseFree	NOT HISPANIC OR LATINO	2011-03-29	FEMALE		No	No	C50.9	8500/3	C50.9	YES	2010	430	NO	YES		0	11	Post (prior bilateral ovariectomy OR >12 mo since LMP with no prior hysterectomy)			Fine needle aspiration biopsy		72		FALSE	20.1	LIVING	aa4244a8-0454-4247-a1c3-357fd51746fa	b32287fb-5ff5-4f5f-a9dc-0c0d514351b4	Negative	156DF753-DB3A-4934-9618-1E18CE46C845		YES
TCGA-D8-A1JM-01	TCGA-D8-A1JM	59	M0	N1a	Stage IIB	7th	T2	manual counting	0.674	-21602	243		0	238	19.4	DiseaseFree	NOT HISPANIC OR LATINO	2011-03-29	FEMALE		No	No	C50.9	8500/3	C50.9	YES	2010	350	NO	YES		3	11	Post (prior bilateral ovariectomy OR >12 mo since LMP with no prior hysterectomy)			Fine needle aspiration biopsy		26		FALSE	19.4	LIVING	3e775c99-ceda-4246-8d6f-0f58ca5097c8	c6ba5d28-97b4-4f07-b91c-997b286dff03	Negative	947954F1-4CBA-42D3-99B2-6BE6E44E5239		YES
TCGA-D8-A1JN-01	TCGA-D8-A1JN	80	MX	N3a	Stage IIIC	7th	T3	manual counting	0.126	-29331	273		0	217	20.4	DiseaseFree	NOT HISPANIC OR LATINO	2011-03-29	FEMALE		No	No	C50.9	8520/3	C50.9	YES	2010	180	NO	YES		11	13	Post (prior bilateral ovariectomy OR >12 mo since LMP with no prior hysterectomy)			Incisional Biopsy		109		FALSE	20.4	LIVING	28911b97-42bf-4189-9961-522fc0aeebc6	80265a56-75ca-479d-b92b-4fdaeb18ed17	Negative	021DF0B3-A535-4AD4-9545-1B9A7BC3E1E6		YES
TCGA-D8-A1JP-01	TCGA-D8-A1JP	73	M0	N0	Stage IA	7th	T1c	manual counting	0.427	-26862	292		0	167	21	DiseaseFree	NOT HISPANIC OR LATINO	2011-03-29	FEMALE		No	No	C50.9	8500/3	C50.9	YES	2010	430	NO	YES			1	Post (prior bilateral ovariectomy OR >12 mo since LMP with no prior hysterectomy)			Fine needle aspiration biopsy		82		FALSE	21	LIVING	752f4773-5a12-4485-a1f6-896e148ddf4d	bdc13064-e554-4a1e-9037-03187bcb3507	Negative	1B61F1C1-8B19-4D9C-B6B9-87EEE350A472		YES
TCGA-D8-A1JS-01	TCGA-D8-A1JS	77	M0	N0	Stage IA	7th	T1c	manual counting	0.0619	-28178	212		0	105	12.2	DiseaseFree	NOT HISPANIC OR LATINO	2011-03-28	FEMALE	papillary	No	No	C50.9	8503/3	C50.9	YES	2010	190	NO	YES		0	13	Post (prior bilateral ovariectomy OR >12 mo since LMP with no prior hysterectomy)			Other method, specify:	intraoperative examination	14		FALSE	12.2	LIVING	0d03055c-186b-418a-b614-e2035757bc3b	aa5103b4-c25d-4ca4-847b-a1ece4c14aff	Negative	0EA57ABF-E3DA-4862-BAB8-A6E36408AC42		YES
TCGA-D8-A1JT-01	TCGA-D8-A1JT	70	M0	N0	Stage IIA	7th	T2		0.415	-25677	250		0	123	13.3	DiseaseFree	NOT HISPANIC OR LATINO	2011-03-28	FEMALE	carcinoma ductale partim paillare	No	No	C50.9	8523/3	C50.9	YES	2010	250	NO	YES		0	15	Post (prior bilateral ovariectomy OR >12 mo since LMP with no prior hysterectomy)			Fine needle aspiration biopsy		23		FALSE	13.3	LIVING	cd781589-3820-45a2-906b-8d60cd02f3ef	f5678056-2dc2-4f1c-87e9-4fba6c78b460	Negative	72AF26A2-FAD0-42FD-A63C-6E8E2597B84E		YES
TCGA-D8-A1JU-01	TCGA-D8-A1JU	51	M0	N0	Stage IA	7th	T1c	manual counting	0.104	-18733	295		0	106	14.7	DiseaseFree	NOT HISPANIC OR LATINO	2011-03-28	FEMALE		No	No	C50.9	8500/3	C50.9	YES	2010	450	NO	YES		0	1	Post (prior bilateral ovariectomy OR >12 mo since LMP with no prior hysterectomy)			Core needle biopsy		7		FALSE	14.7	LIVING	af2a8e2f-2ae1-48bc-bba5-0e2c077c4e48	a56aa062-cc7f-4ceb-96d6-2a6c251fc9b5	Negative	B5074D1A-C617-414F-B349-6096F59E122D		YES
TCGA-D8-A1X5-01	TCGA-D8-A1X5	81	MX	N3a	Stage IIIC	7th	T2	manual counting	0.631	-29734	197		0	171	18.6	DiseaseFree	NOT HISPANIC OR LATINO	2011-06-09	FEMALE		No	No	C50.9	8500/3	C50.9	YES	2010	240	NO	YES		14	16	Post (prior bilateral ovariectomy OR >12 mo since LMP with no prior hysterectomy)			Fine needle aspiration biopsy		32		FALSE	18.6	LIVING	eb93df3d-9e25-4e4c-9a5d-350f296e5acf	ae5c9a58-e3ae-420f-8f72-1e4ffdd3df24	Negative	449F70F0-DFE1-40F9-879D-43283CFAF525		YES
TCGA-D8-A1X6-01	TCGA-D8-A1X6	80	MX	N2a	Stage IIIA	7th	T3	manual counting	0.362	-29256	173		0	236	17.8	DiseaseFree	NOT HISPANIC OR LATINO	2011-06-09	FEMALE		No	No	C50.9	8500/3	C50.9	YES	2010	550	NO	YES		5	7	Post (prior bilateral ovariectomy OR >12 mo since LMP with no prior hysterectomy)			Fine needle aspiration biopsy		35		FALSE	17.8	LIVING	42e47f3a-dff7-41e4-8f84-146d97e8ab72	63963cdd-909a-47d8-bae5-965aa9d1cb99	Negative	880A4D38-40C5-46C3-8EE7-36539DD64773		YES
TCGA-D8-A1X7-01	TCGA-D8-A1X7	40	MX	N0	Stage IIA	7th	T2	manual counting	0.0853	-14858	141		0	85	16.7	DiseaseFree	NOT HISPANIC OR LATINO	2011-06-09	FEMALE	Ductal partially papillary	No	No	C50.9	8503/3	C50.9	YES	2010	170	NO	YES		0	3	Pre (<6 months since LMP AND no prior bilateral ovariectomy AND not on estrogen replacement)			Fine needle aspiration biopsy		21		FALSE	16.7	LIVING	cdab777e-62de-4d51-92af-b6eb089c111f	70d8df1b-251c-4b3d-9de8-c20facd4cad8	Negative	D3EA3547-7E53-442E-A957-B2DD7EBAFBB9		YES
TCGA-D8-A1X8-01	TCGA-D8-A1X8	62	M0	N2a	Stage IIIA	7th	T1c	% IHC	0.115	-22995	225		0	272	25.7	DiseaseFree	NOT HISPANIC OR LATINO	2011-05-16	FEMALE		No	No	C50.9	8520/3	C50.9	YES	2010	360	NO	YES	0	9	11	Post (prior bilateral ovariectomy OR >12 mo since LMP with no prior hysterectomy)			Fine needle aspiration biopsy		17		FALSE	25.7	LIVING	8624354c-af25-423c-9c71-48a5dd821097	b4402906-2bfa-4b75-b479-4e660556fbe5	Negative	5F1C3B85-5E5C-428B-8779-3A5878DCE1F2		YES
TCGA-D8-A1X9-01	TCGA-D8-A1X9	66	M0	N1a	Stage IIB	7th	T2	% IHC	0.282	-24417	399		0	380	23.9	DiseaseFree	NOT HISPANIC OR LATINO	2011-05-16	FEMALE		No	No	C50.9	8500/3	C50.9	YES	2010	170	NO	YES	0	3	23	Post (prior bilateral ovariectomy OR >12 mo since LMP with no prior hysterectomy)			Core needle biopsy		68		FALSE	23.9	LIVING	34a74805-300c-4773-ab59-2085fcc2e6cc	eee3738e-89d5-41be-8f9d-564e46b4e065		E69CF3E3-4799-4892-87E9-4291B14A1B9C		YES
TCGA-D8-A1XA-01	TCGA-D8-A1XA	64	M0	N0	Stage IA	7th	T1c	% IHC	0.861	-23387	218		0	274	27.6	DiseaseFree	NOT HISPANIC OR LATINO	2011-05-18	FEMALE		No	No	C50.9	8500/3	C50.9	YES	2010	140	NO	YES	0	0	1	Post (prior bilateral ovariectomy OR >12 mo since LMP with no prior hysterectomy)			Other method, specify:	intraoperative examination	22		FALSE	27.6	LIVING	739cb132-51e9-41be-8064-311a13da0d74	4068463b-8568-4bdb-8db0-19390ec0c7f8	Negative	9320030D-5E19-4BEE-99DA-366B6762DED1		YES
TCGA-D8-A1XB-01	TCGA-D8-A1XB	62	M0	N1a	Stage IIB	7th	T2	% IHC	0.217	-22976	251		0	201	18.1	DiseaseFree	NOT HISPANIC OR LATINO	2011-05-16	FEMALE		No	No	C50.9	8500/3	C50.9	YES	2010	210	NO	YES	0	1	10	Post (prior bilateral ovariectomy OR >12 mo since LMP with no prior hysterectomy)			Core needle biopsy		23		FALSE	18.1	LIVING	d2694b09-7844-4496-865c-5d3d8cd03330	5faa442d-a995-48aa-a52c-a7efe6f56cab	Negative	B7367E27-2A40-4E8F-8975-D5665E6506D9		YES
TCGA-D8-A1XD-01	TCGA-D8-A1XD	36	M0	N2a	Stage IIIA	7th	T1c	% IHC	0.148	-13510	188		0	155	17.1	DiseaseFree	NOT HISPANIC OR LATINO	2011-05-16	FEMALE		No	No	C50.9	8500/3	C50.9	YES	2010	210	NO	YES		6	18	Pre (<6 months since LMP AND no prior bilateral ovariectomy AND not on estrogen replacement)			Core needle biopsy				FALSE	17.1	LIVING	c4699748-f01d-4b30-9c74-1ca77fb84ac1	bc220c5a-7255-40be-9c68-2997f0b0d319	Negative	D5614445-4EBF-4050-8FC6-D34D5CAADD82		YES
TCGA-D8-A1XF-01	TCGA-D8-A1XF	45	M0	N0	Stage IIA	7th	T2	% IHC	0.672	-16787	170		0	97	15.2	DiseaseFree	NOT HISPANIC OR LATINO	2011-05-16	FEMALE		No	No	C50.9	8500/3	C50.9	YES	2010	180	NO	YES	0	0	8	Pre (<6 months since LMP AND no prior bilateral ovariectomy AND not on estrogen replacement)			Other method, specify:	intraoperative examination	28		FALSE	15.2	LIVING	6f6afd31-b5dd-48ab-b18f-6390ba18a5f0	3b675bbd-b18e-4b72-b3c3-30527a9c157a		FCBB54EB-6FBF-4DC4-B4D5-DB533687FA58		YES
TCGA-D8-A1XG-01	TCGA-D8-A1XG	86	M0	N1a	Stage IIIB	7th	T4b	% IHC	0.153	-31748	169		0	75	14.7	DiseaseFree	NOT HISPANIC OR LATINO	2011-05-16	FEMALE		No	No	C50.9	8500/3	C50.9	YES	2010	590	NO	YES	0	2	2	Post (prior bilateral ovariectomy OR >12 mo since LMP with no prior hysterectomy)			Other method, specify:	intraoperative examination	19		FALSE	14.7	LIVING	de531604-bd1a-49df-96c2-6de3ae703f1d	be145e7b-25ee-409a-8c9c-5e17c9b6c5aa	Negative	AA869507-1B46-4812-8EC5-A4E01C588E6E		YES
TCGA-D8-A1XJ-01	TCGA-D8-A1XJ	76	MX	N1a	Stage IIIA	7th	T3	manual counting	0.353	-27967	295		0	352	21.8	DiseaseFree	NOT HISPANIC OR LATINO	2011-06-09	FEMALE	Ductal/Mucinous	No	No	C50.9	8523/3	C50.9	YES	2010	440	NO	YES		2	43	Post (prior bilateral ovariectomy OR >12 mo since LMP with no prior hysterectomy)			Fine needle aspiration biopsy		59		FALSE	21.8	LIVING	cc510968-fe52-4109-a79f-74f216b48c78	989450c7-cf32-4ed9-a74e-259a9be428ac	Negative	EEA126DE-A667-4373-9DC5-96B55E4ABF07		YES
TCGA-D8-A1XK-01	TCGA-D8-A1XK	55	MX	N1a	Stage IIB	7th	T2		0.639	-20092	275		0	326	14.5	DiseaseFree	NOT HISPANIC OR LATINO	2011-06-09	FEMALE		No	No	C50.9	8500/3	C50.9	YES	2010	260	NO	YES		3	18	Post (prior bilateral ovariectomy OR >12 mo since LMP with no prior hysterectomy)			Fine needle aspiration biopsy		715		FALSE	14.5	LIVING	97943d87-fed7-4f14-a0a7-c5bfee64c392	41af42ec-7521-4783-916e-2c982eef0f98	Negative	B3DB4F9E-C91B-4913-93E8-F18FF22CBA7C		YES
TCGA-D8-A1XL-01	TCGA-D8-A1XL	34	MX	N1a	Stage IIB	7th	T2	manual counting	0.547	-12668	282		0	319	19.9	DiseaseFree	NOT HISPANIC OR LATINO	2011-06-09	FEMALE		No	No	C50.9	8500/3	C50.9	YES	2010	260	NO	YES		2	13	Pre (<6 months since LMP AND no prior bilateral ovariectomy AND not on estrogen replacement)			Fine needle aspiration biopsy		80		FALSE	19.9	LIVING	2b19a6b4-7a17-4452-b4aa-6fc18adc0c3c	e5053de2-2a3b-4559-a166-35df5386d644	Negative	762963FB-3D8C-4616-8C8C-0CD3E45FD243		YES
TCGA-D8-A1XM-01	TCGA-D8-A1XM	57	M0	N0	Stage IA	7th	T1c	% IHC	0.167	-21056	189		0	218	17.7	DiseaseFree	NOT HISPANIC OR LATINO	2011-05-16	FEMALE		No	No	C50.9	8500/3	C50.9	YES	2010	200	NO	YES	0	0	1	Post (prior bilateral ovariectomy OR >12 mo since LMP with no prior hysterectomy)			Fine needle aspiration biopsy		39		FALSE	17.7	LIVING	92529232-8504-4541-b7e2-4df8f497c413	086eac10-6ea8-4cc4-a6e5-91f051e50c54	Negative	7E48315C-3717-40DB-8773-71D070AFC47B		YES
TCGA-D8-A1XO-01	TCGA-D8-A1XO	56	M0	N1a	Stage IIB	7th	T2	% IHC	0.232	-20606	193		0	242	7.95	DiseaseFree	NOT HISPANIC OR LATINO	2011-05-16	FEMALE		No	No	C50.9	8520/3	C50.9	YES	2010	360	NO	YES	0	1	10	Post (prior bilateral ovariectomy OR >12 mo since LMP with no prior hysterectomy)			Core needle biopsy		11		FALSE	7.95	LIVING	6a186809-3422-41d0-83d2-867145830936	633ef184-2257-4cbd-90e8-64e92d91abb2	Negative	9AAB53EC-89A0-4878-BB9D-D96BC56B54C4		YES
TCGA-D8-A1XQ-01	TCGA-D8-A1XQ	69	M0	N0	Stage IIA	7th	T2	% IHC	0.339	-25345	158		0	177	16.4	DiseaseFree	NOT HISPANIC OR LATINO	2011-05-16	FEMALE		No	No	C50.9	8500/3	C50.9	YES	2010	100	NO	YES	0	0	7	Post (prior bilateral ovariectomy OR >12 mo since LMP with no prior hysterectomy)			Core needle biopsy		564		FALSE	16.4	LIVING	3886b4fb-ba22-4a50-b11a-a6893951f170	93324982-7cfa-477c-88a0-b6eef61f6ca2	Negative	33B6269D-1D59-4184-A786-2BEB73F6D3A8		YES
TCGA-D8-A1XR-01	TCGA-D8-A1XR	56	M0	N1a	Stage IIB	7th	T2	% IHC	0.217	-20488	162		0	168	15.8	DiseaseFree	NOT HISPANIC OR LATINO	2011-05-16	FEMALE		No	No	C50.9	8500/3	C50.9	YES	2010	170	NO	YES	0	2	7	Post (prior bilateral ovariectomy OR >12 mo since LMP with no prior hysterectomy)			Core needle biopsy		21		FALSE	15.8	LIVING	70f34c5c-3671-44c8-9469-99f9786efec1	a582257d-4bf7-416b-a465-29a3220bc8c3	Negative	D9A0E659-99BC-4704-AC85-E63098BA731D		YES
TCGA-D8-A1XS-01	TCGA-D8-A1XS	48	M0	N3a	Stage IIIC	7th	T2	% IHC	0.221	-17708	164		0	50	16.3	DiseaseFree	NOT HISPANIC OR LATINO	2011-05-16	MALE	Ductal/Micropapillary	No	No	C50.9	8507/3	C50.9	YES	2010	340	NO	YES	0	25	28				Core needle biopsy		12		FALSE	16.3	LIVING	1026e0bf-5640-4fa5-b65f-4f11e8e76b18	ef5821f3-677a-4bd3-9d99-d9cdd533cdb5	Negative	6C97C157-05A0-45CE-91E9-3DC8946EFEDE		YES
TCGA-D8-A1XT-01	TCGA-D8-A1XT	61	M0	N1a	Stage IIA	7th	T1c	% IHC	0.394	-22448	144		0	193	6.34	DiseaseFree	NOT HISPANIC OR LATINO	2011-05-16	FEMALE		No	No	C50.9	8500/3	C50.9	YES	2010	230	NO	YES	0	3	10	Post (prior bilateral ovariectomy OR >12 mo since LMP with no prior hysterectomy)			Fine needle aspiration biopsy		34		FALSE	6.34	LIVING	64975923-d032-4182-8565-59fc37127d8d	b58f47b2-c3ce-49a2-9bd2-f4c2cbda734c	Negative	99050E48-8DFE-4405-B8D8-7649CE2C9CFF		YES
TCGA-D8-A1XU-01	TCGA-D8-A1XU	56	M0	N0	Stage IA	7th	T1c	% IHC	0.947	-20715	102		0	150	13	DiseaseFree	NOT HISPANIC OR LATINO	2011-05-16	FEMALE		No	No	C50.9	8500/3	C50.9	YES	2010	210	NO	YES	0	0	1	Post (prior bilateral ovariectomy OR >12 mo since LMP with no prior hysterectomy)			Core needle biopsy		16		FALSE	13	LIVING	332148f5-f070-4c20-8eb1-4d8c0673aa52	4fbe5e67-d18a-48d5-bd88-19a2f4c01c8d	Negative	845F8FCF-CF3C-4CEF-B673-A57DE626939C		YES
TCGA-D8-A1XV-01	TCGA-D8-A1XV	84	M0	N0	Stage IIA	7th	T2	% IHC	0.0342	-30830	103		0	147	15.1	DiseaseFree	NOT HISPANIC OR LATINO	2011-05-16	FEMALE		No	No	C50.9	8480/3	C50.9	YES	2010	420	NO	YES	0	0	1	Post (prior bilateral ovariectomy OR >12 mo since LMP with no prior hysterectomy)			Fine needle aspiration biopsy		21		FALSE	15.1	LIVING	87b85935-a058-44ad-8fb6-8511130eaffe	a9d130f4-84e6-4f3c-982f-69971b5b7a46	Negative	D3AC6B8A-CC8F-475C-BD2E-A869BD07D94C		YES
TCGA-D8-A1XW-01	TCGA-D8-A1XW	53	M0	N0	Stage IIA	7th	T2	% IHC	0.38	-19478	76		0	118	12.7	DiseaseFree	NOT HISPANIC OR LATINO	2011-05-16	FEMALE		No	No	C50.9	8500/3	C50.9	YES	2011	310	NO	YES	0	0	1	Post (prior bilateral ovariectomy OR >12 mo since LMP with no prior hysterectomy)			Fine needle aspiration biopsy		70		FALSE	12.7	LIVING	887b9e5b-99db-44ac-9c30-c0dc6877b41c	48c16c0d-085f-4266-b729-13bfd7aa9dab	Negative	BD71F606-58BC-46B9-8A03-CB25D5BECA96		YES
TCGA-D8-A1XY-01	TCGA-D8-A1XY	74	MX	N0	Stage IIA	7th	T2	manual counting	0.314	-27106	135		0	81	16.5	DiseaseFree	NOT HISPANIC OR LATINO	2011-06-09	FEMALE		No	No	C50.9	8500/3	C50.9	YES	2010	190	NO	YES		0	3	Post (prior bilateral ovariectomy OR >12 mo since LMP with no prior hysterectomy)			Fine needle aspiration biopsy		27		FALSE	16.5	LIVING	0130d616-885e-4a6c-9d03-2f17dd692a05	c216cce6-3e13-466e-942d-348f9f803ab2		9D1EDFE8-FA4E-4F6C-99E9-1FEB12175D6C		YES
TCGA-D8-A1XZ-01	TCGA-D8-A1XZ	81	MX	N2a	Stage IIIA	7th	T1c	manual counting	0.356	-29916	98		0	121	15.3	DiseaseFree	NOT HISPANIC OR LATINO	2011-06-09	FEMALE		No	No	C50.9	8500/3	C50.9	YES	2010	130	NO	YES		6	14	Post (prior bilateral ovariectomy OR >12 mo since LMP with no prior hysterectomy)			Fine needle aspiration biopsy		49		FALSE	15.3	LIVING	2c90d5e3-ac8c-4c86-a06f-42ccc064eb49	eadfbcf9-0058-4021-8dde-7296d441e42f	Negative	1D6EE39C-DE75-4595-943A-CF53873F96BF		YES
TCGA-D8-A1Y0-01	TCGA-D8-A1Y0	65	MX	N2a	Stage IIIA	7th	T1c	manual counting	0.385	-24083	104		0	167	15.5	DiseaseFree	NOT HISPANIC OR LATINO	2011-06-09	FEMALE		No	No	C50.9	8500/3	C50.9	YES	2010	190	NO	YES		9	15	Post (prior bilateral ovariectomy OR >12 mo since LMP with no prior hysterectomy)			Incisional Biopsy		47		FALSE	15.5	LIVING	ced2c048-b047-43ff-b0e7-cd7ad480850c	92f1452b-54af-408f-98a8-cd76191f472b		53ED4388-8CD2-4925-81A9-9C4792C83566		YES
TCGA-D8-A1Y2-01	TCGA-D8-A1Y2	71	MX	N0	Stage IIA	7th	T2	manual counting	0.309	-26021	65		0	73	14.2	DiseaseFree	NOT HISPANIC OR LATINO	2011-06-09	FEMALE		No	No	C50.9	8500/3	C50.9	YES	2011	470	NO	YES		0	7	Post (prior bilateral ovariectomy OR >12 mo since LMP with no prior hysterectomy)			Fine needle aspiration biopsy		17		FALSE	14.2	LIVING	c7d7a770-23c0-4310-ab48-1f6152dc2849	4c6bdfb2-3438-4216-b76d-d87c386bfa96	Negative	4ACD42D6-9520-4DC6-BB40-9187A4D49981		YES
TCGA-D8-A1Y3-01	TCGA-D8-A1Y3	61	MX	N2a	Stage IIIA	7th	T2	manual counting	0.612	-22317	62		0	125	14.1	DiseaseFree	NOT HISPANIC OR LATINO	2011-06-09	FEMALE		No	No	C50.9	8500/3	C50.9	YES	2011	300	NO	YES		5	8	Post (prior bilateral ovariectomy OR >12 mo since LMP with no prior hysterectomy)			Fine needle aspiration biopsy		39		FALSE	14.1	LIVING	632984bd-dc81-42b6-b024-476cfd0bb2ae	9ae58006-9650-4494-991a-6ee217331740	Negative	E8D4229D-5049-4991-BDE0-AFC2CBC1827E		YES
TCGA-D8-A27E-01	TCGA-D8-A27E	66	M0	N0	Stage IA	7th	T1c	manual counting	0.0001408	-24315	204		0	182	17.4	DiseaseFree	NOT HISPANIC OR LATINO	2011-07-21	FEMALE	infiltrating ductal and mucinous	No	No	C50.9	8523/3	C50.9	YES	2010	110	NO	YES		0	1	Post (prior bilateral ovariectomy OR >12 mo since LMP with no prior hysterectomy)			Fine needle aspiration biopsy		8		FALSE	17.4	LIVING	680f23a9-fcce-493e-b908-27c1ad202e4c	0190a751-0a1f-4911-b5dd-26964b7fa5a5	Negative	36F6CB19-17FE-47FA-BFCA-3846578C028B		YES
TCGA-D8-A27F-01	TCGA-D8-A27F	40	M0	N0	Stage IIA	7th	T2		0.67	-14731	166		0	106	16	DiseaseFree	NOT HISPANIC OR LATINO	2011-07-18	FEMALE		No	No	C50.9	8500/3	C50.9	YES	2010	320	NO	YES	0	0	11	Pre (<6 months since LMP AND no prior bilateral ovariectomy AND not on estrogen replacement)			Other method, specify:	intraoperative examination	41		FALSE	16	LIVING	1549dc64-3dab-43fc-96e9-b07d520957e1	7e9145f7-ccff-4132-b2b7-9b992eebebf4	Negative	976C6F9E-DDCB-42F4-BD2C-A4D715396B47		YES
TCGA-D8-A27G-01	TCGA-D8-A27G	75	M0	N0	Stage IIA	7th	T2	manual counting	0.108	-27521	156		0	210	13.4	DiseaseFree	NOT HISPANIC OR LATINO	2011-07-18	FEMALE		No	No	C50.9	8520/3	C50.9	YES	2010	170	NO	YES	0	0	31	Post (prior bilateral ovariectomy OR >12 mo since LMP with no prior hysterectomy)			Core needle biopsy		729		FALSE	13.4	LIVING	6f6e7356-3521-4674-8eec-ad01340d4b8e	e11babda-c07c-4406-85ed-0b1d45985017	Negative	F8B8EEB1-0603-4181-9BD3-209143024EF8		YES
TCGA-D8-A27H-01	TCGA-D8-A27H	72	M0	N0	Stage IIA	7th	T2		0.482	-26588	84		0	19	13	DiseaseFree	NOT HISPANIC OR LATINO	2011-07-18	FEMALE		No	No	C50.9	8520/3	C50.9	YES	2011	170	NO	YES			1	Post (prior bilateral ovariectomy OR >12 mo since LMP with no prior hysterectomy)			Other method, specify:	intraoperative examination	91		FALSE	13	LIVING	0dca98b0-f43e-45b6-9a02-00092c78678c	b7542984-1410-45e6-b936-8333ff902eb4	Negative	52D7E980-806C-499D-9DB9-40E1D651D9EB		YES
TCGA-D8-A27I-01	TCGA-D8-A27I	58	M0	N2a	Stage IIIA	7th	T1c	manual counting	0.0458	-21327	132		0	186	14.4	DiseaseFree	NOT HISPANIC OR LATINO	2011-07-18	FEMALE		No	No	C50.9	8523/3	C50.9	YES	2010	900	NO	YES	0	4	10	Post (prior bilateral ovariectomy OR >12 mo since LMP with no prior hysterectomy)			Core needle biopsy		27		FALSE	14.4	LIVING	9c55032f-4db7-4026-ae83-8d060dd8e3fe	be694dea-a16a-4841-9588-89bba1b37dc6	Negative	FAB622C2-3E45-4E72-AA36-9530BB830993		YES
TCGA-D8-A27K-01	TCGA-D8-A27K	47	M0	N1a	Stage IIB	7th	T2	manual counting	0.115	-17426	77		0	119	9.43	DiseaseFree	NOT HISPANIC OR LATINO	2011-07-18	FEMALE		No	No	C50.9	8500/3	C50.9	YES	2011	190	NO	YES		2	17	Post (prior bilateral ovariectomy OR >12 mo since LMP with no prior hysterectomy)			Fine needle aspiration biopsy		19		FALSE	9.43	LIVING	7f97971b-2818-4e4b-9c9e-7c0246f9484c	9e163b4c-d624-4c71-9d68-8f002aee6fec	Negative	6B2ADF84-5CEA-430A-87DD-5C2EC24C6E90		YES
TCGA-D8-A27L-01	TCGA-D8-A27L	49	M0	N2a	Stage IIIA	7th	T1c	manual counting	0.111	-18025	84		0	126	16.4	DiseaseFree	NOT HISPANIC OR LATINO	2011-07-18	FEMALE		No	No	C50.9	8500/3	C50.9	YES	2011	220	NO	YES		2	16	Post (prior bilateral ovariectomy OR >12 mo since LMP with no prior hysterectomy)			Core needle biopsy		27		FALSE	16.4	LIVING	6020d1b4-ee20-4cc9-82a3-340b5e3122f1	29ba933a-c5f0-4637-b741-ee9739f02cd2	Negative	1281F503-C256-4DFF-A3BD-BD5E51CE4249		YES
TCGA-D8-A27M-01	TCGA-D8-A27M	59	M0	N0	Stage IA	7th	T1c		0.298	-21910	83		0	145	13.5	DiseaseFree	NOT HISPANIC OR LATINO	2011-07-17	FEMALE		No	No	C50.9	8500/3	C50.9	YES	2011	140	NO	YES			1	Post (prior bilateral ovariectomy OR >12 mo since LMP with no prior hysterectomy)			Fine needle aspiration biopsy		45		FALSE	13.5	LIVING	ae65baeb-6b78-492a-8c63-bb7e93e83dc2	d4371446-8326-4e35-9e86-d8a48393efae	Negative	85045216-10EC-473C-96A9-268E71D2B566		YES
TCGA-D8-A27N-01	TCGA-D8-A27N	36	M0	N2a	Stage IIIA	7th	T2	manual counting	0.253	-13243	75		0	146	4.8	DiseaseFree	NOT HISPANIC OR LATINO	2011-07-18	FEMALE		No	No	C50.9	8500/3	C50.9	YES	2011	170	NO	YES	0	4	19	Pre (<6 months since LMP AND no prior bilateral ovariectomy AND not on estrogen replacement)			Core needle biopsy		37		FALSE	4.8	LIVING	d5be2ab3-f748-480d-954b-385cf01b4c81	4f69c5f3-4e8c-4b71-a5fe-3179412c17e6	Negative	69007BC0-E1DF-4E68-BA6A-352F6A12F233		YES
TCGA-D8-A27P-01	TCGA-D8-A27P	64	M0	N0	Stage IA	7th	T1c	manual counting	0.0485	-23576	37		0	23	0.76	DiseaseFree	NOT HISPANIC OR LATINO	2011-07-18	FEMALE		No	No	C50.9	8500/3	C50.9	YES	2011	100	NO	YES		0	1	Post (prior bilateral ovariectomy OR >12 mo since LMP with no prior hysterectomy)			Other method, specify:	intraoperative examination	16		FALSE	0.76	LIVING	c54d5507-bba5-4a1e-8885-3c3b1eed13c1	6fe6d586-3b5d-4cd4-acb8-5691936441b9	Negative	ACC0A0E7-218F-4112-AC74-9F5D5A512DD3		YES
TCGA-D8-A27R-01	TCGA-D8-A27R	41	M0	N3a	Stage IIIC	7th	T2	manual counting	0.355	-15122	50		0	29	10.1	DiseaseFree	NOT HISPANIC OR LATINO	2011-07-18	FEMALE		No	No	C50.9	8500/3	C50.9	YES	2011	440	NO	YES		11	11	Post (prior bilateral ovariectomy OR >12 mo since LMP with no prior hysterectomy)			Core needle biopsy		21		FALSE	10.1	LIVING	0b23b5fe-6c7e-4297-bc55-f93fcb830ac4	b10e80e2-6ded-42f8-beab-b436e0286be1	Negative	5E997487-9A03-4723-B1E6-FA0B557D8FDF		YES
TCGA-D8-A27T-01	TCGA-D8-A27T	53	M0	N3a	Stage IIIC	7th	T2	manual counting	0.192	-19591	68		0	136	13.1	DiseaseFree	NOT HISPANIC OR LATINO	2011-07-21	FEMALE		No	No	C50.9	8520/3	C50.9	YES	2011	170	NO	YES		12	12	Post (prior bilateral ovariectomy OR >12 mo since LMP with no prior hysterectomy)			Core needle biopsy		17		FALSE	13.1	LIVING	27c1c094-690b-4973-8900-a797ad88f98c	0f6ed829-a59b-48b7-a2ca-3aa9db40e4c2	Negative	15237FF6-A56E-4E05-B81D-B87E91B59917		YES
TCGA-D8-A27V-01	TCGA-D8-A27V	62	M0	N0	Stage IIA	7th	T2	manual counting	0.377	-22958	51		0	73	12.5	DiseaseFree	NOT HISPANIC OR LATINO	2011-07-21	FEMALE		No	No	C50.9	8520/3	C50.9	YES	2011	230	NO	YES		0	2	Post (prior bilateral ovariectomy OR >12 mo since LMP with no prior hysterectomy)			Fine needle aspiration biopsy		156		FALSE	12.5	LIVING	AD6D26AB-6568-40DB-BFB0-394D40E801CF	D32E480B-D1EE-4BAE-AF15-8B5B94C1CC8A	Negative	E5011BD1-E1DE-4A47-BF3C-66BA1E0B84DC		YES
TCGA-D8-A27W-01	TCGA-D8-A27W	55	M0	N0	Stage IIIB	7th	T4b	manual counting	0.445	-20173	43		0	15	12.3	DiseaseFree	NOT HISPANIC OR LATINO	2011-07-21	FEMALE		No	No	C50.9	8480/3	C50.9	YES	2011	390	NO	YES		0	12	Post (prior bilateral ovariectomy OR >12 mo since LMP with no prior hysterectomy)			Fine needle aspiration biopsy		18		FALSE	12.3	LIVING	bfa3dbc0-361c-400e-8c10-0aca7049fce9	e1c492c0-cf81-445d-8aa2-a8e8068ead1d	Negative	292571E3-D500-4337-B435-834B504F3109		YES
TCGA-D8-A3Z5-01	TCGA-D8-A3Z5	54	M0	N3a	Stage IIIC	7th	T2		0.126	-19846	418		0	441	14.5	DiseaseFree	NOT HISPANIC OR LATINO	2012-07-03	FEMALE		No	No	C50.9	8520/3	C50.9	YES	2011	320	NO	YES		19	21	Post (prior bilateral ovariectomy OR >12 mo since LMP with no prior hysterectomy)			Core needle biopsy		13		FALSE	14.5	LIVING	77E25AE8-82EC-4DEA-8E62-1176F27E47BA	BA0B6F0B-4E90-40B5-A47B-44ED4EB5DDE2	Negative	B16B3335-492B-471B-AEFE-2350EA558BFC		YES
TCGA-D8-A3Z6-01	TCGA-D8-A3Z6	56	M0	N3a	Stage IIIC	7th	T3		0.263	-20629	160		0	185	6.08	DiseaseFree	NOT HISPANIC OR LATINO	2012-07-03	FEMALE		No	No	C50.9	8520/3	C50.9	YES	2011	60	NO	YES		19	22	Post (prior bilateral ovariectomy OR >12 mo since LMP with no prior hysterectomy)			Core needle biopsy		23		FALSE	6.08	LIVING	A6E5F869-1182-4F81-B4BB-CF55261C8F3F	287B037A-C32A-49F0-BED6-7674D2E26574	Negative	A8F63D86-37DF-472E-AF29-FB734EAB7E5C		YES
TCGA-D8-A4Z1-01	TCGA-D8-A4Z1	68	M0	N0	Stage IA	7th	T1c		0.003127	-25097	114		0	223	7.33	DiseaseFree	NOT HISPANIC OR LATINO	2013-02-01	FEMALE		No	No	C50.9	8520/3	C50.9	YES	2012	140	NO	YES		0	1	Post (prior bilateral ovariectomy OR >12 mo since LMP with no prior hysterectomy)			Core needle biopsy		9	NO	FALSE	7.33	LIVING	80419545-4E5D-4BAF-8948-F84589B5EF3E	D36BAC7B-872B-44A8-8C7F-8CB850B49603	Negative	D77DF136-6F63-48B7-8187-6F8F98CC1F44	YES	YES
TCGA-E2-A105-01	TCGA-E2-A105	79	M0	N0 (i-)	Stage IIA		T2	Allred score 3 + 2 = 5	0.135	-28855	1171		0	1163	43	DiseaseFree	NOT HISPANIC OR LATINO	2011-02-11	FEMALE		No	No	C50.9	8500/3	C50.9	YES	2007	120	NO			0	1	Post (prior bilateral ovariectomy OR >12 mo since LMP with no prior hysterectomy)			Core needle biopsy		46		FALSE	43	LIVING	b0bcb829-cee0-4247-bb75-093a5bea89ee	daf94b80-d57a-4525-be1d-6ca0f83204e3	Negative	252A2D12-EC16-459E-8486-7814FF39E6C2		NO
TCGA-E2-A106-01	TCGA-E2-A106	34	M0	N1mi	Stage IB		T1c			-12528	1495		0	1555	59.4	DiseaseFree	NOT HISPANIC OR LATINO	2011-02-11	FEMALE		No	No	C50.9	8500/3	C50.9	YES	2006	60	NO			1	16	Pre (<6 months since LMP AND no prior bilateral ovariectomy AND not on estrogen replacement)			Core needle biopsy				FALSE	59.4	LIVING	87e09544-eddb-473b-8617-212407ce644e	73b3be1b-c125-487c-943d-908f31220e20	Close	D05A4266-6719-4916-B7D0-A23275A88266		NO
TCGA-E2-A107-01	TCGA-E2-A107	54	M0	N2a	Stage IIIA		T3	Allred score 5+3=8	0.33	-20065	715		0	763	34.4	DiseaseFree	NOT HISPANIC OR LATINO	2011-02-11	FEMALE		No	No	C50.9	8520/3	C50.9	YES	2008	170	NO			4	27	Post (prior bilateral ovariectomy OR >12 mo since LMP with no prior hysterectomy)			Core needle biopsy		21		FALSE	34.4	LIVING	eff2360e-399a-4167-ab2b-798e27bef739	22848a4a-ed0d-4efb-850f-a49f11cd77ec	Negative	BA87D188-A3B3-4A6F-B3AF-1FEB25B9E357		NO
TCGA-E2-A108-01	TCGA-E2-A108	64	M0	N2a	Stage IIIA		T2	Allred score 7 (outside facility)	0.0338	-23530	596		0	124	27.5	DiseaseFree	NOT HISPANIC OR LATINO	2011-02-11	FEMALE		No	No	C50.9	8500/3	C50.9	YES	2009	280	NO			4	27	Post (prior bilateral ovariectomy OR >12 mo since LMP with no prior hysterectomy)			Core needle biopsy		39		FALSE	27.5	LIVING	4f04bd10-9902-4a23-b15d-4f4409d79499	24e9d23a-1340-4074-9268-ca85896569cf	Negative	DDBEE56C-F8E8-4A7D-8CF6-E0D63EE53FC4		NO
TCGA-E2-A109-01	TCGA-E2-A109	64	M0	N0 (i-)	Stage IIA		T2	Allred score 5+3=8	0.443	-23521	1155		0	1172	46.5	DiseaseFree	NOT HISPANIC OR LATINO	2011-02-11	FEMALE		No	No	C50.9	8500/3	C50.4	YES	2007	190	NO			0	6	Post (prior bilateral ovariectomy OR >12 mo since LMP with no prior hysterectomy)			Core needle biopsy		66		FALSE	46.5	LIVING	f0787165-6f58-4d67-b510-928eea2c4882	710eae35-a21d-4939-8414-d2af4ea02fdd	Negative	089E0FB9-6B45-4E3E-843E-EC98D39863F6		NO
TCGA-E2-A10C-01	TCGA-E2-A10C	54	M0	N1a	Stage IIB		T2	Allred score 5+3=8	0.534	-19849	995		0	854	40.1	DiseaseFree	NOT HISPANIC OR LATINO	2011-02-11	FEMALE		No	No	C50.9	8500/3	C50.9	YES	2008	150	NO			1	13	Post (prior bilateral ovariectomy OR >12 mo since LMP with no prior hysterectomy)			Core needle biopsy		259		FALSE	40.1	LIVING	9ac44381-5d43-4f63-aa3f-7703bfc923c9	afed1e5d-c6c1-4d95-9e57-d82f6a823543	Negative	E8A61AAC-BFF5-4341-B051-EDD87515ECDC		NO
TCGA-E2-A10E-01	TCGA-E2-A10E	64	M0	N1a	Stage IIA		T1c	Allred score 5+3=8	0.152	-23684	869		0	418	28.4	DiseaseFree	NOT HISPANIC OR LATINO	2011-02-11	FEMALE		No	No	C50.9	8500/3	C50.1	YES	2008	240	NO			2	21	Post (prior bilateral ovariectomy OR >12 mo since LMP with no prior hysterectomy)			Core needle biopsy		20		FALSE	28.4	LIVING	dc15a8ae-991e-421c-bc70-70e94f79dd17	30ce2884-2ce3-4d6a-b758-17a554d6238c	Negative	CFB8EE09-41D3-4A39-A4AE-4CDEC84BB9BC		NO
TCGA-E2-A10F-01	TCGA-E2-A10F	47	M0	N0 (i-)	Stage IIA		T2	Allred score 5+3=8	0.132	-17257	801		0	360	28.8	DiseaseFree	NOT HISPANIC OR LATINO	2011-02-11	FEMALE		No	No	C50.9	8520/3	C50.4	YES	2008	110	NO			0	2	Pre (<6 months since LMP AND no prior bilateral ovariectomy AND not on estrogen replacement)			Core needle biopsy		20		FALSE	28.8	LIVING	8e159b50-8136-42d4-b9c7-d579a74e4931	2666d91b-06ca-4987-84a1-4002befc4d8a	Negative	71C82089-E070-4C7B-B15B-0492DECCB3BF		NO
TCGA-E2-A14N-01	TCGA-E2-A14N	37	M0	N1	Stage IIB	6th	T2	Allred score 0+0 = 0	0.0848	-13743	1240		0	1350	47.1	DiseaseFree	NOT HISPANIC OR LATINO	2011-05-31	FEMALE		No	No	C50.9	8500/3	C50.2	YES	2007	440	NO	YES		1	38	Pre (<6 months since LMP AND no prior bilateral ovariectomy AND not on estrogen replacement)			Tumor resection		42		FALSE	47.1	LIVING	752ad011-79e0-494f-9868-98bf6feb28f8	caa51a8b-eadc-4d87-b0f8-f6ffc17723b5	Negative	C972EC08-E1AE-4FCB-B8A1-15000306CDE7		NO
TCGA-E2-A14O-01	TCGA-E2-A14O	76	M0	N1a	Stage IIIA	6th	T3	Allred score 5+3 = 8	0.735	-27837	1064		0	1173	44.6	DiseaseFree	NOT HISPANIC OR LATINO	2011-03-31	FEMALE		No	No	C50.9	8500/3	C50.4	YES	2008	210	NO	YES		2	18	Post (prior bilateral ovariectomy OR >12 mo since LMP with no prior hysterectomy)			Tumor resection		32		FALSE	44.6	LIVING	fb356957-f620-4d99-b675-1355a1d9f932	565c78a9-ae5b-49ba-b5fa-4c26250e174a	Negative	42E9A561-B052-412E-B0FD-563DC097C3C5		NO
TCGA-E2-A14P-01	TCGA-E2-A14P	79	M0	N3	Stage IIIC	6th	T2	Allred score 0+0 = 0	0.274	-28923	965		0	487	40.9	DiseaseFree	NOT HISPANIC OR LATINO	2011-03-31	FEMALE		No	No	C50.9	8500/3	C50.4	YES	2008	290	NO	YES		10	24	Post (prior bilateral ovariectomy OR >12 mo since LMP with no prior hysterectomy)			Tumor resection		52		FALSE	40.9	LIVING	e4fc0909-f284-4471-866d-d8967b6adcbc	58bfe278-a80f-4722-b286-4d966214d244	Negative	FD8CDFD9-6DCF-4CE1-9BB1-A7FF568EE53C		NO
TCGA-E2-A14Q-01	TCGA-E2-A14Q	50	M0	N1mi	Stage IIA	6th	T2	Allred score 5+3 = 8	0.184	-18507	960		0	974	38.2	DiseaseFree	NOT HISPANIC OR LATINO	2011-03-31	FEMALE		No	No	C50.9	8500/3	C50.4	YES	2008	110	NO	YES		1	7	Pre (<6 months since LMP AND no prior bilateral ovariectomy AND not on estrogen replacement)			Tumor resection		17		FALSE	38.2	LIVING	303a1d77-a37a-4966-a4a4-9981d99ba1b4	10f2905c-6bac-4050-9327-926c5c4de29f	Negative	42A1A073-69B4-4A66-A998-BE4366E0C89C		NO
TCGA-E2-A14S-01	TCGA-E2-A14S	65	M0	N0	Stage I	6th	T1c	Allred score 5+3 = 8	0.25	-23878	827		0	834	33.1	DiseaseFree	NOT HISPANIC OR LATINO	2011-04-06	FEMALE		No	No	C50.9	8500/3	C50.9	YES	2008	120	NO	YES		0	2	Post (prior bilateral ovariectomy OR >12 mo since LMP with no prior hysterectomy)			Tumor resection		24		FALSE	33.1	LIVING	c2b104ee-f914-4e79-9e1b-56bf88157472	2b795cb0-4f14-4312-b96b-4adfbf9f4124	Negative	810B3936-DFF0-420C-BD6C-8D4990B8F536		NO
TCGA-E2-A14T-01	TCGA-E2-A14T	52	M0	N0	Stage IIA	6th	T2	Allred score 5+3 = 8	0.491	-19237	792		0	890	33.3	DiseaseFree	NOT HISPANIC OR LATINO	2011-04-06	FEMALE		No	No	C50.9	8500/3	C50.2	YES	2008	210	NO	YES		0	7	Post (prior bilateral ovariectomy OR >12 mo since LMP with no prior hysterectomy)			Tumor resection		26		FALSE	33.3	LIVING	e0929c47-cff3-4518-a188-8764af01073a	aeea59ad-9570-41c9-9244-348e1c8350fd	Negative	6C8B56C1-330B-4116-8B60-7A81A1983277		NO
TCGA-E2-A14U-01	TCGA-E2-A14U	74	M0	N0	Stage I	6th	T1c	Allred score 5+3 = 8	1.621e-05	-27389	796		0	838	43.3	DiseaseFree	NOT HISPANIC OR LATINO	2011-04-06	FEMALE		No	No	C50.9	8520/3	C50.4	YES	2008	70	NO	YES		0	8	Post (prior bilateral ovariectomy OR >12 mo since LMP with no prior hysterectomy)			Tumor resection		11		FALSE	43.3	LIVING	23B7AAEA-1119-4B10-AA1A-0AE255D2F2A6	06239773-A7E3-4262-9B5F-0105E3B1467A	Negative	7E0F430B-B96B-49B1-B4C1-88C1F3A855A7		NO
TCGA-E2-A14V-01	TCGA-E2-A14V	53	M0	N1	Stage IIB	6th	T2		0.38	-19643	722		0	748	34.2	DiseaseFree	NOT HISPANIC OR LATINO	2011-04-06	FEMALE		No	No	C50.9	8500/3	C50.3	YES	2008	160	NO	YES		3	24	Post (prior bilateral ovariectomy OR >12 mo since LMP with no prior hysterectomy)			Tumor resection		57		FALSE	34.2	LIVING	3144f1fb-4342-4079-bfe8-940da4bfd88e	78910f0b-59f1-4b4b-a7de-a6cf2402a097	Negative	DC8FD7C7-A908-4B90-860F-04984244167C		NO
TCGA-E2-A14W-01	TCGA-E2-A14W	78	M0	N0	Stage IIA	6th	T2		0.313	-28664	716		0	834	32	DiseaseFree	NOT HISPANIC OR LATINO	2011-04-25	MALE		No	No	C50.9	8500/3	C50.1	YES	2008	150	NO	YES		0	5				Tumor resection		66		FALSE	32	LIVING	eadb0562-2165-4adb-ad58-018e73f82780	b4c869f2-6910-4d41-ae52-b08b378bf681	Negative	9ECD3DA1-25A4-4325-9B3B-6D7C12283C37		NO
TCGA-E2-A14X-01	TCGA-E2-A14X	55	M0	N2	Stage IIIA	6th	T2	Allred score 0+0 = 0	0.332	-20105	652		0	692	31.9	DiseaseFree	NOT HISPANIC OR LATINO	2011-04-06	FEMALE		No	No	C50.9	8500/3	C50.4	YES	2009	130	NO	YES		5	21	Post (prior bilateral ovariectomy OR >12 mo since LMP with no prior hysterectomy)			Tumor resection		17		FALSE	31.9	LIVING	60df7543-6da5-4c75-943b-5800c1e08234	a7cc9298-d6f1-48ef-a93a-9c75fc0cb800	Negative	734305A3-5EC4-4DE4-B263-91A49082F146		NO
TCGA-E2-A14Y-01	TCGA-E2-A14Y	35	M0	N0	Stage IIA	6th	T2		0.226	-13004	597		0	688	28.6	DiseaseFree	NOT HISPANIC OR LATINO	2011-04-06	FEMALE		No	No	C50.9	8500/3	C50.4	YES	2009	190	NO	YES		0	5	Pre (<6 months since LMP AND no prior bilateral ovariectomy AND not on estrogen replacement)			Tumor resection		25		FALSE	28.6	LIVING	a0576d44-9add-429b-9eeb-f7b234b7385f	1fa2d526-b5d5-47e0-87d1-6ac17add8a0b	Negative	957AC7B0-D613-4F97-BBBC-930EB95EE2E4		NO
TCGA-E2-A150-01	TCGA-E2-A150	48	M0	N0	Stage IIA	6th	T2	Allred score 0+0 = 0	0.671	-17580	506		0	591	25.4	DiseaseFree	NOT HISPANIC OR LATINO	2011-04-06	FEMALE		No	No	C50.9	8500/3	C50.9	YES	2009	180	NO	YES		0	2	Post (prior bilateral ovariectomy OR >12 mo since LMP with no prior hysterectomy)			Tumor resection		37		FALSE	25.4	LIVING	4ac693e9-10f3-46b3-9d46-df3af7b0d259	209bcf2c-dac4-48e4-b47c-5a4c8e8797b9	Negative	5173DB84-EE23-4973-A244-4BB1D79325C9		NO
TCGA-E2-A153-01	TCGA-E2-A153	51	M0	N1a	Stage IIB	6th	T1c		0.194	-18875	475		0	586	23.2	DiseaseFree	NOT HISPANIC OR LATINO	2011-04-07	FEMALE		No	No	C50.9	8500/3	C50.1	YES	2009	270	NO	YES		3	15	Pre (<6 months since LMP AND no prior bilateral ovariectomy AND not on estrogen replacement)			Tumor resection		18		FALSE	23.2	LIVING	be9bf36a-12e1-4386-addf-1686dc8b49de	6526e884-ca7a-4f10-9cb8-fe8fa90f1dbb	Negative	06D417E8-68C2-408C-8ABC-B3042566C976		NO
TCGA-E2-A154-01	TCGA-E2-A154	68	M0	N0	Stage I	6th	T1c		0.383	-24999	461		0	325	19.4	DiseaseFree	NOT HISPANIC OR LATINO	2011-04-07	FEMALE		No	No	C50.9	8500/3	C50.9	YES	2009	400	NO	YES		0	2	Post (prior bilateral ovariectomy OR >12 mo since LMP with no prior hysterectomy)			Tumor resection		32		FALSE	19.4	LIVING	24e39609-9645-43e5-960b-db5446eaea65	093150bc-9ea8-4729-8693-32fe1d9690d2	Negative	8F8DCA87-B27A-429C-952A-186F8D4502AE		NO
TCGA-E2-A155-01	TCGA-E2-A155	58	M0	N1a	Stage IIB	6th	T2		0.221	-21348	457		0	553	21	DiseaseFree	NOT HISPANIC OR LATINO	2011-04-07	FEMALE		No	No	C50.9	8500/3	C50.2	YES	2009	280	NO	YES		2	15	Post (prior bilateral ovariectomy OR >12 mo since LMP with no prior hysterectomy)			Tumor resection		40		FALSE	21	LIVING	01f50abf-fc15-446e-9d07-edeecc545a32	6ae685e1-cd02-4c07-839d-0f2507077955	Negative	C3E398CE-1918-4107-948C-6579B1DA1F77		NO
TCGA-E2-A156-01	TCGA-E2-A156	61	M0	N0	Stage I	6th	T1c		0.0482	-22422	447		0	481	23.9	DiseaseFree	NOT HISPANIC OR LATINO	2011-04-07	FEMALE		No	No	C50.9	8500/3	C50.9	YES	2009	190	NO	YES		0	3	Post (prior bilateral ovariectomy OR >12 mo since LMP with no prior hysterectomy)			Tumor resection		17		FALSE	23.9	LIVING	f05d314c-5ec5-4e2a-b785-9a702716f111	9d39f2cf-84b5-45ba-8c40-0a42d8f303b7	Negative	EF28484E-82C7-4988-A6E0-DDDA555652EA		NO
TCGA-E2-A158-01	TCGA-E2-A158	43	M0	N1mi	Stage IIA	6th	T1c	Allred score 0+0 = 0	0.476	-15903	436		0	450	14.8	DiseaseFree	NOT HISPANIC OR LATINO	2011-04-07	FEMALE		No	No	C50.9	8500/3	C50.4	YES	2009	200	NO	YES		1	2	Pre (<6 months since LMP AND no prior bilateral ovariectomy AND not on estrogen replacement)			Tumor resection		70		FALSE	14.8	LIVING	a6edb6ca-ae9f-4da7-8ebe-92d83d2987fb	5ce91cce-a4ac-45e1-bc3e-737494a67769	Negative	1CEBF20D-767A-4A19-AA41-B9EAFCF05176		NO
TCGA-E2-A159-01	TCGA-E2-A159	50	M0	N0	Stage IIA	6th	T2	Allred score 0+0 = 0	0.347	-18621	434		0	515	25	DiseaseFree	NOT HISPANIC OR LATINO	2011-04-07	FEMALE		No	No	C50.9	8500/3	C50.5	YES	2009	240	NO	YES		0	4	Pre (<6 months since LMP AND no prior bilateral ovariectomy AND not on estrogen replacement)			Tumor resection		107		FALSE	25	LIVING	d7308344-5bab-4073-bb4f-4d8cd8d7bd17	601e0a1b-309d-41c2-a7ba-a2282db846fa	Negative	7CA117DA-5D1C-4F8B-8330-5C58FE05DE36		NO
TCGA-E2-A15A-01	TCGA-E2-A15A	45	M0	N3a	Stage IIIC	6th	T2		0.477	-16750	426		0	502	23.3	DiseaseFree	NOT HISPANIC OR LATINO	2011-04-07	FEMALE		No	No	C50.9	8500/3	C50.9	YES	2009	330	NO	YES		13	19	Pre (<6 months since LMP AND no prior bilateral ovariectomy AND not on estrogen replacement)			Tumor resection		36		FALSE	23.3	LIVING	73ccc949-01b7-48d3-a7c4-c4bcd261672a	423305a8-f060-44da-a053-18dd8c2b172e	Negative	744919EA-D97A-41A1-B1F3-70A2F972D9A7		NO
TCGA-E2-A15A-06	TCGA-E2-A15A	45	M0	N3a	Stage IIIC	6th	T2		0.585	-16750	426		0	502	23.3	DiseaseFree	NOT HISPANIC OR LATINO	2011-04-07	FEMALE		No	No	C50.9	8500/3	C50.9	YES	2009	330	NO	YES		13	19	Pre (<6 months since LMP AND no prior bilateral ovariectomy AND not on estrogen replacement)			Tumor resection		27		FALSE	23.3	LIVING	73ccc949-01b7-48d3-a7c4-c4bcd261672a	98501f0d-8b4b-4783-a242-4a69b081aaf9	Negative	744919EA-D97A-41A1-B1F3-70A2F972D9A7		NO
TCGA-E2-A15C-01	TCGA-E2-A15C	61	M0	N0	Stage I	6th	T1c		0.135	-22583	393		0	497	22.8	DiseaseFree	NOT HISPANIC OR LATINO	2011-04-13	FEMALE		No	No	C50.9	8500/3	C50.9	YES	2009	200	NO	YES		0	4	Post (prior bilateral ovariectomy OR >12 mo since LMP with no prior hysterectomy)			Tumor resection		21		FALSE	22.8	LIVING	da840a22-8d30-4682-bbd0-8fa87bd40528	31f45863-c419-4a07-896c-722b9724ce76	Negative	04FF2CF1-737B-4FD2-8A1D-F9B5488DE510		NO
TCGA-E2-A15D-01	TCGA-E2-A15D	47	M0	N0	Stage IIA	6th	T2		0.223	-17224	393		0	316	17.3	DiseaseFree	NOT HISPANIC OR LATINO	2011-04-13	FEMALE		No	No	C50.9	8500/3	C50.9	YES	2009	330	NO	YES		0	4	Pre (<6 months since LMP AND no prior bilateral ovariectomy AND not on estrogen replacement)			Tumor resection		24		FALSE	17.3	LIVING	c85f080a-1075-41df-959f-1b514a11b3c4	6c141702-104f-4ce1-ba82-1add65f07d7f	Negative	1FE4EB4C-FEF8-486A-B39D-6F9F023FDAC4		NO
TCGA-E2-A15E-01	TCGA-E2-A15E	40	M0	N1a	Stage IIA	6th	T1c	Allred score 5+3 = 8	0.3	-14894	387		0	518	20.7	DiseaseFree	NOT HISPANIC OR LATINO	2011-04-25	FEMALE		No	No	C50.9	8500/3	C50.3	YES	2009	520	NO	YES		1	9	Pre (<6 months since LMP AND no prior bilateral ovariectomy AND not on estrogen replacement)			Tumor resection		23		FALSE	20.7	LIVING	0a2a3529-f645-4967-9a58-89ee20b8bb62	9992eeb9-901b-4a32-badc-e9be7c9ba4ba	Negative	514D4C2E-8215-4770-9FC1-25F988232A85		NO
TCGA-E2-A15E-06	TCGA-E2-A15E	40	M0	N1a	Stage IIA	6th	T1c	Allred score 5+3 = 8	0.301	-14894	387		0	518	20.7	DiseaseFree	NOT HISPANIC OR LATINO	2011-04-25	FEMALE		No	No	C50.9	8500/3	C50.3	YES	2009	520	NO	YES		1	9	Pre (<6 months since LMP AND no prior bilateral ovariectomy AND not on estrogen replacement)			Tumor resection		29		FALSE	20.7	LIVING	0a2a3529-f645-4967-9a58-89ee20b8bb62	28462438-fe47-4880-82d9-ee43d534d8a3	Negative	514D4C2E-8215-4770-9FC1-25F988232A85		NO
TCGA-E2-A15F-01	TCGA-E2-A15F	64	M0	N0	Stage I	6th	T1c		0.242	-23660	360		0	469	21.6	DiseaseFree	NOT HISPANIC OR LATINO	2011-04-13	FEMALE		No	No	C50.9	8500/3	C50.4	YES	2009	190	NO	YES		0	3	Post (prior bilateral ovariectomy OR >12 mo since LMP with no prior hysterectomy)			Tumor resection		19		FALSE	21.6	LIVING	ec77a23d-84f5-47e4-bf2a-fa1c03baf3db	996911f9-c9fe-48d8-aa35-5672610e72fb	Negative	19360B66-C514-4EE1-ACD7-08873828133E		NO
TCGA-E2-A15G-01	TCGA-E2-A15G	76	M0	N0	Stage IIA	6th	T2		0.0763	-28013	358		0	316	18.2	DiseaseFree	NOT HISPANIC OR LATINO	2011-04-13	FEMALE	Invasive ductal and lobular carcinoma	No	No	C50.9	8522/3	C50.4	YES	2009	110	NO	YES		0	1	Post (prior bilateral ovariectomy OR >12 mo since LMP with no prior hysterectomy)			Tumor resection		40		FALSE	18.2	LIVING	271e8024-a008-4bf0-9f6e-177f60096b1b	d6dcbd76-1146-4535-afd6-9a9c0e3c56a9	Negative	DD9FDF3B-29CA-4D11-8615-E2EEB5D601D1		NO
TCGA-E2-A15H-01	TCGA-E2-A15H	38	M0	N1mi	Stage IIA	6th	T1c		0.189	-13985	357		0	42	12.9	DiseaseFree	NOT HISPANIC OR LATINO	2011-04-13	FEMALE		No	No	C50.9	8500/3	C50.9	YES	2009	90	NO	YES		1	4	Pre (<6 months since LMP AND no prior bilateral ovariectomy AND not on estrogen replacement)			Tumor resection		26		FALSE	12.9	LIVING	5580b21a-2cdb-4777-ad79-6e06654144f5	7cb99442-005b-4611-94f9-03af195ec7e3	Negative	E4D1A7DC-62B1-44D8-A747-5A19842C6F69		NO
TCGA-E2-A15I-01	TCGA-E2-A15I	44	M0	N0	Stage IIA	6th	T2		0.15	-16163	344		0	411	17.4	DiseaseFree	NOT HISPANIC OR LATINO	2011-04-13	FEMALE		No	No	C50.9	8500/3	C50.4	YES	2009	100	NO	YES		0	4	Pre (<6 months since LMP AND no prior bilateral ovariectomy AND not on estrogen replacement)			Tumor resection		114		FALSE	17.4	LIVING	64089c20-939f-48b4-ae8b-904ad0597145	c2f00c0c-9ad9-4c1d-912c-52eacedcba12	Negative	FE41053B-16F4-46B0-B243-571F4D5A1665		NO
TCGA-E2-A15J-01	TCGA-E2-A15J	51	M0	N0	Stage I	6th	T1c		0.109	-18771	344		0	464	19.4	DiseaseFree	NOT HISPANIC OR LATINO	2011-04-13	FEMALE		No	No	C50.9	8500/3	C50.4	YES	2009	210	NO	YES		0	12	Pre (<6 months since LMP AND no prior bilateral ovariectomy AND not on estrogen replacement)			Tumor resection		19		FALSE	19.4	LIVING	1fef9454-b3e8-4d9d-a9aa-aa1f1a32b80c	6f68a61c-8aec-42d3-b225-22bc6da3e355	Negative	352BF6A2-974B-440E-BB0B-DCD79874DAC3		NO
TCGA-E2-A15K-01	TCGA-E2-A15K	58	M0	N1a	Stage IIA	7th	T2	Allred score 5+3 = 8	0.195	-21514	309		0	34	9.03	DiseaseFree	NOT HISPANIC OR LATINO	2011-04-13	FEMALE		No	No	C50.9	8500/3	C50.9	YES	2010	170	NO	YES		2	17	Post (prior bilateral ovariectomy OR >12 mo since LMP with no prior hysterectomy)			Tumor resection		31		FALSE	9.03	LIVING	17c1d42c-cb84-4655-a4cd-b54bae17ecaf	3a36b403-ea38-49f9-9c28-710c5d141164	Negative	2BAC50DA-016F-4B5C-B8D1-DE75377EF0C7		NO
TCGA-E2-A15K-06	TCGA-E2-A15K	58	M0	N1a	Stage IIA	7th	T2	Allred score 5+3 = 8	0.155	-21514	309		0	34	9.03	DiseaseFree	NOT HISPANIC OR LATINO	2011-04-13	FEMALE		No	No	C50.9	8500/3	C50.9	YES	2010	170	NO	YES		2	17	Post (prior bilateral ovariectomy OR >12 mo since LMP with no prior hysterectomy)			Tumor resection		41		FALSE	9.03	LIVING	17c1d42c-cb84-4655-a4cd-b54bae17ecaf	4fcf4afe-40be-40eb-95cb-5b172ed83d11	Negative	2BAC50DA-016F-4B5C-B8D1-DE75377EF0C7		NO
TCGA-E2-A15L-01	TCGA-E2-A15L	65	M0	N0	Stage IIA	7th	T2	Allred score 5+3 = 8	0.114	-23845	289		0	331	20.6	DiseaseFree	NOT HISPANIC OR LATINO	2011-04-13	FEMALE		No	No	C50.9	8520/3	C50.9	YES	2010	240	NO	YES		0	3	Post (prior bilateral ovariectomy OR >12 mo since LMP with no prior hysterectomy)			Tumor resection		28		FALSE	20.6	LIVING	37242f5a-25ae-4b1f-9ce6-09ce1dc92539	66cd1bec-0b4d-4212-ab3f-548ffcfa7dd8	Negative	C04B3267-9833-44D6-8C3D-45D7F829C38C		NO
TCGA-E2-A15O-01	TCGA-E2-A15O	89	M0	NX	Stage I	7th	T1c	Allred score 5+2 = 7	0.294	-32583	273		0	396	13	DiseaseFree	NOT HISPANIC OR LATINO	2011-04-14	FEMALE		No	Yes	C50.9	8500/3	C50.9	YES	2010	110	NO	NO				Post (prior bilateral ovariectomy OR >12 mo since LMP with no prior hysterectomy)			Tumor resection		26		FALSE	13	LIVING	eafa45a4-2fd1-4fa3-860c-9d52ed382b7d	cd17957d-1e5c-4874-8070-890c1d692a0b	Negative	AA4B6E2D-7503-4E51-BEA4-632CC994770A		NO
TCGA-E2-A15P-01	TCGA-E2-A15P	61	M0	N0	Stage IA	7th	T1c	Allred score 5+3 = 8	0.194	-22524	269		0	315	19.6	DiseaseFree	NOT HISPANIC OR LATINO	2011-04-14	FEMALE		No	No	C50.9	8500/3	C50.9	YES	2010	110	NO	YES		0	2	Post (prior bilateral ovariectomy OR >12 mo since LMP with no prior hysterectomy)			Tumor resection		38		FALSE	19.6	LIVING	a1674d7b-787a-45c4-bf16-1b7d0efce207	62ce9f85-13d7-445b-a32a-11f6001617e4	Negative	8C7442C0-540C-4023-BBFA-8482935259A7		NO
TCGA-E2-A15R-01	TCGA-E2-A15R	64	M0	N1a	Stage IIA	7th	T1c	Allred score 5+3 = 8	0.357	-23570	247		0	330	17.1	DiseaseFree	NOT HISPANIC OR LATINO	2011-04-14	FEMALE		No	No	C50.9	8500/3	C50.9	YES	2010	140	NO	YES		3	4	Post (prior bilateral ovariectomy OR >12 mo since LMP with no prior hysterectomy)			Tumor resection		30		FALSE	17.1	LIVING	33b7bf50-53f4-4839-aa83-9665f85671d8	7295d5c2-d7bc-4d35-bdcb-17c4ec5e5de0	Negative	0F708C6E-0262-46EE-8ED2-67E791D5C379		NO
TCGA-E2-A15S-01	TCGA-E2-A15S	34	M0	N1	Stage IIB	7th	T2		0.463	-12671	247		0	274	14.1	DiseaseFree	NOT HISPANIC OR LATINO	2011-04-14	FEMALE		No	No	C50.9	8500/3	C50.4	YES	2010	560	NO	YES		1	17	Post (prior bilateral ovariectomy OR >12 mo since LMP with no prior hysterectomy)			Tumor resection		34		FALSE	14.1	LIVING	0f7ab21b-1fd0-45e0-9a47-17c4691eb84f	0ac12a02-8fe3-4c1b-a885-848aa924a339	Negative	AF740239-D3E2-4C74-844E-0F5AD1A905ED		NO
TCGA-E2-A15T-01	TCGA-E2-A15T	65	M0	N0	Stage IIA	7th	T2	Allred score 5+3 = 8	0.164	-24054	162		0	267	15	DiseaseFree	NOT HISPANIC OR LATINO	2011-04-14	FEMALE		No	No	C50.9	8500/3	C50.4	YES	2010	360	NO	YES		0	2	Post (prior bilateral ovariectomy OR >12 mo since LMP with no prior hysterectomy)			Tumor resection		33		FALSE	15	LIVING	e68ebfd4-3688-4caa-9e38-7764f9258c30	2dc5d195-dede-4511-9415-c7bd3070bbd3	Negative	8FEBDA40-59FF-4E76-A9B1-F46BAB7C3E4A		NO
TCGA-E2-A1AZ-01	TCGA-E2-A1AZ	63	M0	N1a	Stage IIB	6th	T2		0.266	-23230	2527		0	1965	76.5	DiseaseFree	HISPANIC OR LATINO	2011-04-25	FEMALE		No	No	C50.9	8500/3	C50.9	YES	2004	250	NO	YES		1	3	Post (prior bilateral ovariectomy OR >12 mo since LMP with no prior hysterectomy)			Tumor resection		36		TRUE	76.5	LIVING	89128dba-403f-4a96-bb3b-23ed0d5e2147	758fc615-957e-4bd0-a0c6-bcd23eb7d167	Negative	4E233F7D-035A-44A0-A5B6-6248357EB7B2		NO
TCGA-E2-A1B0-01	TCGA-E2-A1B0	50	M0	N2	Stage IIIA	6th	T2	Allred score 0+0 = 0	0.236	-18346	1315		0	1271	53.6	DiseaseFree	NOT HISPANIC OR LATINO	2011-04-25	FEMALE		No	No	C50.9	8500/3	C50.5	YES	2007	110	NO	YES		6	28	Post (prior bilateral ovariectomy OR >12 mo since LMP with no prior hysterectomy)			Tumor resection		26		TRUE	53.6	LIVING	996bd3f0-d767-4eff-9c82-99fcb5a3006a	06479cfc-c43c-43f5-9d2f-44b3adc45d84	Negative	9C3987A7-D474-4717-8DCE-4AF1AE03ED84		NO
TCGA-E2-A1B1-01	TCGA-E2-A1B1	45	M0	N1	Stage IIB	6th	T2	Allred score 3+2 = 5	0.0269	-16603	1268		0	1361	53	DiseaseFree	NOT HISPANIC OR LATINO	2011-04-25	FEMALE		No	No	C50.9	8500/3	C50.4	YES	2007	300	NO	YES		1	6	Post (prior bilateral ovariectomy OR >12 mo since LMP with no prior hysterectomy)			Tumor resection		9		TRUE	53	LIVING	8a0ef221-8070-43fc-9d98-def90abe4871	1cb37b69-c0a9-4b5c-baf5-4107d0e029ad	Negative	431AE1CB-9605-45E3-B6C3-5253B24655D6		NO
TCGA-E2-A1B5-01	TCGA-E2-A1B5	46	M0	N0	Stage IIA	6th	T2	Allred score 5+3 = 8	0.0291	-17039	783		0	774	32.3	DiseaseFree	NOT HISPANIC OR LATINO	2011-04-25	FEMALE		No	No	C50.9	8520/3	C50.9	YES	2008	260	NO	YES		0	5	Pre (<6 months since LMP AND no prior bilateral ovariectomy AND not on estrogen replacement)			Tumor resection		12		TRUE	32.3	LIVING	7241b3d4-31ee-4fd2-a4a5-35a9d5f37d6a	5b01ed81-2119-4797-9be9-67bc21abc7d9	Negative	EDD254CA-0EC6-42F8-B213-C2D386AB11F4		NO
TCGA-E2-A1B6-01	TCGA-E2-A1B6	44	M0	N0	Stage IIA	6th	T2	Allred score 0+0 = 0	0.0001985	-16370	729		0	338	28.5	DiseaseFree	NOT HISPANIC OR LATINO	2011-04-25	FEMALE		No	No	C50.9	8500/3	C50.4	YES	2008	290	NO	YES		0	5	Pre (<6 months since LMP AND no prior bilateral ovariectomy AND not on estrogen replacement)			Tumor resection		8		TRUE	28.5	LIVING	e0b1bcd2-1139-44b9-98b3-67bcf92bcc39	402aa07d-b3c1-48a6-bf27-36917a30c33d	Negative	539FF792-534D-401D-87A6-B3B7C2BC2EFC		NO
TCGA-E2-A1BC-01	TCGA-E2-A1BC	63	M0	N0	Stage IA	7th	T1c		0.138	-23168	275		0	297	16.5	DiseaseFree		2011-04-25	FEMALE		No	Yes	C50.9	8524/3	C50.4	YES	2010	100	NO	YES		0	4	Post (prior bilateral ovariectomy OR >12 mo since LMP with no prior hysterectomy)			Tumor resection		24		TRUE	16.5	LIVING	d8492ebd-3d94-4a4b-8de7-386526691cc2	83ec5738-3a27-4100-83f2-8b30ae3b2fb7	Positive	817D4725-01FE-4148-A8FC-3431F28D5CD8		NO
TCGA-E2-A1BD-01	TCGA-E2-A1BD	53	M0	N0	Stage IIA	7th	T2	Allred score 5+3 = 8	0.463	-19627	260		0	317	17.1	DiseaseFree	NOT HISPANIC OR LATINO	2011-04-25	FEMALE		No	No	C50.9	8500/3	C50.9	YES	2010	100	NO	YES		0	1	Post (prior bilateral ovariectomy OR >12 mo since LMP with no prior hysterectomy)			Tumor resection		23		TRUE	17.1	LIVING	0e1d0d46-7a7b-4538-95dd-b9fc20a15aec	1ddc4c86-029f-49b5-893c-a218240d3fa4	Negative	DF746E32-AD2F-49CB-9AA6-4F8494C16B20		NO
TCGA-E2-A1IE-01	TCGA-E2-A1IE	61	M0	N1	Stage IIB	6th	T2	allred score 5 + 3 = 8	0.263	-22510	938		0	983	38.3	DiseaseFree	NOT HISPANIC OR LATINO	2011-04-26	FEMALE		No	No	C50.9	8500/3	C50.9	YES	2008	80	NO	YES		1	3	Post (prior bilateral ovariectomy OR >12 mo since LMP with no prior hysterectomy)			Tumor resection		16		FALSE	38.3	LIVING	2d0d7ff4-7866-4ae1-9cf1-a3c7f4cbe48d	6bbd477d-699c-4988-a27b-0c3233b595eb	Negative	95443906-A63B-4E07-8C4A-ED0A918B88F8		NO
TCGA-E2-A1IF-01	TCGA-E2-A1IF	74	M0	N0	Stage I	6th	T1c	allred score 5+3=8	0.118	-27341	932		0	956	37.4	DiseaseFree	NOT HISPANIC OR LATINO	2011-04-28	FEMALE		No	No	C50.9	8500/3	C50.4	YES	2008	70	NO	YES		0	4	Post (prior bilateral ovariectomy OR >12 mo since LMP with no prior hysterectomy)			Tumor resection		16		FALSE	37.4	LIVING	718db047-9f32-48c4-98c9-515218441bca	5b62628a-b301-4d60-9213-396e3fc5a3ed	Negative	9E2EF2C8-A60D-443D-99B6-205B7053175A		NO
TCGA-E2-A1IG-01	TCGA-E2-A1IG	45	M0	N1mi	Stage IIB	6th	T2		0.126	-16757	679		0	755	32.8	DiseaseFree	NOT HISPANIC OR LATINO	2011-04-28	FEMALE		No	No	C50.9	8500/3	C50.4	YES	2009	180	NO	YES		1	3	Pre (<6 months since LMP AND no prior bilateral ovariectomy AND not on estrogen replacement)			Tumor resection		31		FALSE	32.8	LIVING	bc0bc70f-c6cf-4dbc-9dc3-8b7bc5f381a4	5e429dd7-787c-4e7d-b672-b000b7b57929	Negative	ECD02213-B048-4776-B09B-982FE1260F80		NO
TCGA-E2-A1IH-01	TCGA-E2-A1IH	80	M0	N0	Stage I	6th	T1c	allred score 5+3=8	0.381	-29444	883		0	658	33.7	DiseaseFree	NOT HISPANIC OR LATINO	2011-04-28	FEMALE		No	No	C50.9	8520/3	C50.2	YES	2008	80	NO	YES		0	2	Post (prior bilateral ovariectomy OR >12 mo since LMP with no prior hysterectomy)			Tumor resection		52		FALSE	33.7	LIVING	ec0155ab-1b14-498d-8fa9-9f63e3ccb990	118fd65d-0b94-4663-a2a3-1f53b278711b	Negative	12DAEBF2-CDBF-4D90-9C74-2A2AEF1E8433		NO
TCGA-E2-A1II-01	TCGA-E2-A1II	51	M0	N0	Stage I	6th	T1c	allred score 0 + 0 = 0	0.514	-18788	854		0	850	33.7	DiseaseFree	NOT HISPANIC OR LATINO	2011-04-28	FEMALE		No	No	C50.9	8500/3	C50.9	YES	2008	70	NO	YES		0	5	Post (prior bilateral ovariectomy OR >12 mo since LMP with no prior hysterectomy)			Tumor resection		20		FALSE	33.7	LIVING	0fe1419e-a005-407c-8ae7-15c4c1579539	e70a8d1b-f29d-412f-8c90-85862a2b75ad	Negative	4F2A288E-8162-4579-BCD2-0FF31B0EEB3C		NO
TCGA-E2-A1IJ-01	TCGA-E2-A1IJ	57	M0	N0	Stage I	6th	T1c		0.116	-20956	707		0	725	28.4	DiseaseFree	NOT HISPANIC OR LATINO	2011-04-29	FEMALE		No	No	C50.9	8520/3	C50.9	YES	2009	70	NO	YES		0	3	Post (prior bilateral ovariectomy OR >12 mo since LMP with no prior hysterectomy)			Tumor resection		15		FALSE	28.4	LIVING	b09643c2-ded5-4346-b3c5-90a48f88a02e	0c61c676-2a72-4dbe-8dcb-284bd112570c	Negative	35F7D0D1-BA21-4135-B444-6B10EAF66F25		NO
TCGA-E2-A1IK-01	TCGA-E2-A1IK	71	M0	N1mi	Stage IIA	6th	T1c		4.85e-07	-26052	423		0	519	22.6	DiseaseFree	NOT HISPANIC OR LATINO	2011-05-17	FEMALE		No	No	C50.9	8500/3	C50.9	YES	2009	70	NO	YES		1	6	Post (prior bilateral ovariectomy OR >12 mo since LMP with no prior hysterectomy)			Tumor resection		10		FALSE	22.6	LIVING	becedbfd-b2aa-4dde-b7f4-29e6f59ec32c	e2da00f3-fdb9-4ab4-964a-6828568e2e6e	Negative	FE54D4DC-C35E-44D2-B8B5-0B631AE0F89D		NO
TCGA-E2-A1IL-01	TCGA-E2-A1IL	78	M0	N1a	Stage IIA	6th	T1c	allred score 5+3=8	0.169	-28495	417		0	14	3.88	DiseaseFree	NOT HISPANIC OR LATINO	2011-04-29	FEMALE		No	No	C50.9	8520/3	C50.4	YES	2009	120	NO	YES		1	4	Post (prior bilateral ovariectomy OR >12 mo since LMP with no prior hysterectomy)			Tumor resection		16		FALSE	3.88	LIVING	b63391a0-73f8-4544-9e94-f6529245ca2a	a63690bb-5761-47d7-854e-7be44d9b0b3a	Negative	E0CCE6AD-38A6-446C-ACF7-358C1DFC59F8		NO
TCGA-E2-A1IN-01	TCGA-E2-A1IN	60	M0	N0	Stage I	7th	T1c	allred score 5+3=8	0.449	-22199	368		0	392	22.2	DiseaseFree	NOT HISPANIC OR LATINO	2011-04-29	FEMALE		No	No	C50.9	8500/3	C50.9	YES	2010	20	NO	YES		0	2	Post (prior bilateral ovariectomy OR >12 mo since LMP with no prior hysterectomy)			Tumor resection		135		FALSE	22.2	LIVING	f43d622f-eed5-4933-adc6-ae9ad1e33028	24153fe0-2c47-456a-b344-874a0e28de4d	Negative	CC0B1145-B242-45BD-A946-B14BA5A9E923		NO
TCGA-E2-A1IO-01	TCGA-E2-A1IO	37	M0	N0	Stage I	7th	T1c		0.411	-13720	367		0	449	21	DiseaseFree	NOT HISPANIC OR LATINO	2011-04-29	FEMALE		No	No	C50.9	8500/3	C50.9	YES	2010	70	NO	YES		0	1	Pre (<6 months since LMP AND no prior bilateral ovariectomy AND not on estrogen replacement)			Tumor resection		12		FALSE	21	LIVING	71fc8941-4cfb-47ea-a533-873d38f8c95c	de6d4267-c1cb-4761-a539-5f83368735af	Negative	A9D36308-DAEF-48B9-A4EC-6B9B24EE3DC2		NO
TCGA-E2-A1IU-01	TCGA-E2-A1IU	60	M0	N0 (mol+)	Stage IA	7th	T1c		0.0515	-22279	136		0	127	11.1	DiseaseFree	NOT HISPANIC OR LATINO	2011-04-29	FEMALE		No	No	C50.9	8500/3	C50.4	YES	2010	270	NO	YES		0	11	Post (prior bilateral ovariectomy OR >12 mo since LMP with no prior hysterectomy)			Tumor resection		15		FALSE	11.1	LIVING	001cef41-ff86-4d3f-a140-a647ac4b10a1	92058c44-a484-4e08-b1fe-dfe2f03a0aa1	Negative	ACE20EC5-2822-4F50-949E-E194C59F0FCD		NO
TCGA-E2-A1L6-01	TCGA-E2-A1L6	44	M0	N1mi	Stage IIA	6th	T1c	allred score 5 + 3 = 8	0.129	-16403	1325		0	1312	54.1	DiseaseFree	NOT HISPANIC OR LATINO	2011-06-07	FEMALE		No	No	C50.9	8500/3	C50.5	YES	2007	110	NO	YES		1	6	Pre (<6 months since LMP AND no prior bilateral ovariectomy AND not on estrogen replacement)			Tumor resection		14		FALSE	54.1	LIVING	2e32f31f-9817-4935-b259-96c59936ee33	5854b639-f677-4ee3-9d68-61b1cdd5a647	Negative	F23523C7-B6E9-4205-BD36-D76E9EE9C453		NO
TCGA-E2-A1L7-01	TCGA-E2-A1L7	40	M0	N2	Stage IIIA	6th	T2	Allred score 1+1 = 2	0.459	-14854	548		0	633	27.4	DiseaseFree	NOT HISPANIC OR LATINO	2011-06-01	FEMALE		No	No	C50.9	8500/3	C50.4	YES	2009	150	NO	YES		7	20	Pre (<6 months since LMP AND no prior bilateral ovariectomy AND not on estrogen replacement)			Tumor resection		56		FALSE	27.4	LIVING	791c5768-f0f5-4ab6-86eb-998e5c4b49e3	09b414c4-a314-43c5-823a-d91442b6b02b	Negative	E78526AB-D72D-4407-B7E1-2255BB5B2F68		NO
TCGA-E2-A1L8-01	TCGA-E2-A1L8	52	M0	N1a	Stage IIA	6th	T2	allred score 5 + 3 = 8	0.164	-19187	912		0	1015	39.6	DiseaseFree	NOT HISPANIC OR LATINO	2011-06-07	FEMALE		No	Yes	C50.9	8520/3	C50.4	YES	2008	180	NO	YES		2	13	Post (prior bilateral ovariectomy OR >12 mo since LMP with no prior hysterectomy)			Tumor resection		22		FALSE	39.6	LIVING	eebad74f-5961-4e91-b0eb-157a2f6f952b	91657171-7e5e-4a81-9201-d0b2d5806c04	Negative	9AA68C63-2C14-430A-85C0-5A92F7FCCD36		NO
TCGA-E2-A1L9-01	TCGA-E2-A1L9	40	M0	N1mi	Stage IIA	6th	T1c		0.0944	-14868	465		0	388	19.6	DiseaseFree	NOT HISPANIC OR LATINO	2011-06-07	FEMALE		No	No	C50.9	8500/3	C50.9	YES	2009	40	NO	YES		1	2	Pre (<6 months since LMP AND no prior bilateral ovariectomy AND not on estrogen replacement)			Tumor resection		18		FALSE	19.6	LIVING	5ea18514-51ad-4844-abea-15e82f0b10c9	644c9a14-09da-4382-a6d1-dce67f25a4ff	Negative	97B6C43B-4C7D-49FC-BA49-00D2DF41827D		NO
TCGA-E2-A1LA-01	TCGA-E2-A1LA	59	M0	N1a	Stage IIA	6th	T1c	allred score 5 + 3 = 8	0.339	-21773	581		0	463	24.6	DiseaseFree	NOT HISPANIC OR LATINO	2011-06-01	FEMALE		No	No	C50.9	8500/3	C50.2	YES	2009	40	NO	YES		1	35	Post (prior bilateral ovariectomy OR >12 mo since LMP with no prior hysterectomy)			Tumor resection		59		FALSE	24.6	LIVING	ce9e0309-9756-42d2-ae94-d91264a79498	cef6023a-2fbf-44ee-a9b3-df78707bd85a	Negative	8F401B38-8D91-4F75-ADE5-52521EAA7DFE		NO
TCGA-E2-A1LB-01	TCGA-E2-A1LB	41	M0	N1	Stage IIB	6th	T2	Allred score 0+0 = 0	0.107	-15283	909		0	972	40.4	DiseaseFree	NOT HISPANIC OR LATINO	2011-06-07	FEMALE		No	No	C50.9	8500/3	C50.4	YES	2008	190	NO	YES		2	25	Pre (<6 months since LMP AND no prior bilateral ovariectomy AND not on estrogen replacement)			Tumor resection		31		FALSE	40.4	LIVING	fa176764-a76f-44c7-b97a-cd6d21e052be	26f9a1ab-fa60-47f3-ac29-96acaa68fb4a	Negative	A868EC86-9CB6-445E-B961-5D4C57263548		NO
TCGA-E2-A1LG-01	TCGA-E2-A1LG	50	M0	N0	Stage IIA	7th	T2	Allred score 0+0 = 0	0.561	-18492	252		0	350	18.9	DiseaseFree	NOT HISPANIC OR LATINO	2011-06-03	FEMALE		No	Yes	C50.9	8520/3	C50.4	YES	2010	310	NO	YES		0	19	Peri (6-12 months since last menstrual period)			Tumor resection		89		FALSE	18.9	LIVING	ef4cbd38-bc79-4d60-a715-647edd2ebe9e	b462982a-4dd0-425e-bce3-0eb8f5527264	Negative	08A790DE-B01D-4140-BB1C-B4844291D71E		NO
TCGA-E2-A1LH-01	TCGA-E2-A1LH	59	M0	N0	Stage I	5th	T1c		0.189	-21628	2998		0	2876	107	DiseaseFree	NOT HISPANIC OR LATINO	2011-06-03	FEMALE		No	No	C50.9	8500/3	C50.9	YES	2002	130	NO	YES		0	2	Post (prior bilateral ovariectomy OR >12 mo since LMP with no prior hysterectomy)			Tumor resection		120		FALSE	107	LIVING	d8ecba6a-9fff-4993-a799-9a8d2aea524e	c236908e-4814-409b-9fcc-2bedf60aa168	Negative	DAB174BB-862D-49BE-9BA4-9C11C4489305		NO
TCGA-E2-A1LI-01	TCGA-E2-A1LI	57	M0	N1	Stage IIB	6th	T2		0.401	-21064	2815		0	2750	103	DiseaseFree	NOT HISPANIC OR LATINO	2011-06-03	FEMALE		No	No	C50.9	8500/3	C50.9	YES	2003	80	NO	YES		0	2	Post (prior bilateral ovariectomy OR >12 mo since LMP with no prior hysterectomy)			Tumor resection		10		FALSE	103	LIVING	3558dec7-eae3-4a41-a217-266c6a4535fb	55a21e0c-e8a7-43bf-8b28-0e06211114d7	Close	B3A319BE-2230-43E2-91E5-A3B3C76B85BA		NO
TCGA-E2-A1LS-01	TCGA-E2-A1LS	46	M0	N0	Stage IA	7th	T1c	Allred score 0+0 = 0		-16887	176		0	239	15.4	DiseaseFree		2011-06-03	FEMALE		No	No	C50.9	8500/3	C50.5	YES	2010	100	NO	YES		0	5	Pre (<6 months since LMP AND no prior bilateral ovariectomy AND not on estrogen replacement)			Tumor resection		59		FALSE	15.4	LIVING	91a2f2af-e4b1-4a0b-ab20-6a36ce63c533	529056f9-7bdf-4675-bff7-a82abddf5734	Negative	A514658A-FB29-4AA0-9451-2A960B3720C1		NO
TCGA-E2-A2P5-01	TCGA-E2-A2P5	78	M0	N3	Stage IIIC	7th	T2	Allred score = 8	0.664	-28621	219		0	326	16.9	DiseaseFree	NOT HISPANIC OR LATINO	2011-12-19	FEMALE		No	Yes	C50.9	8520/3	C50.9	YES	2011	260	NO	YES		21	25	Post (prior bilateral ovariectomy OR >12 mo since LMP with no prior hysterectomy)			Core needle biopsy		65		TRUE	16.9	LIVING	F0DE67FF-8967-4FCE-9C12-0E07193285CD	CD8AC496-CD1B-426F-8E17-8F15BA8E94D1	Negative	85E91C9F-9F61-4A25-B4D9-1BCBC7108F5E		NO
TCGA-E2-A2P6-01	TCGA-E2-A2P6	77	M0	N1	Stage IIB	7th	T2	Allread score 5+3 = 8	0.14	-28411	174		0	168	5.52	DiseaseFree	HISPANIC OR LATINO	2011-12-19	FEMALE		No	No	C50.9	8520/3	C50.9	YES	2011	80	NO	YES		1	5	Post (prior bilateral ovariectomy OR >12 mo since LMP with no prior hysterectomy)			Core needle biopsy		98		TRUE	5.52	LIVING	F83B866B-0B2E-4BBA-9367-BE6DCCF56232	3BC62725-AD6D-4685-BC50-0F1127363D90	Positive	E6A21CE6-841D-4D9B-A563-80B9BAF6E682		NO
TCGA-E2-A3DX-01	TCGA-E2-A3DX	43	M0	N3	Stage IIIC	7th	T2		0.0199	-15969	142		0	217	15.7	DiseaseFree	NOT HISPANIC OR LATINO	2012-01-17	FEMALE		No	No	C50.9	8520/3	C50.9	YES	2011	180	NO	YES		25	36	Pre (<6 months since LMP AND no prior bilateral ovariectomy AND not on estrogen replacement)			Core needle biopsy		9		FALSE	15.7	LIVING	31427699-E27A-4035-8925-6D8D6900D097	796DF715-916F-46E4-9DA1-E19C94958E07	Positive	3B7CA8ED-58E2-4609-BE41-46525D3732E7		NO
TCGA-E2-A56Z-01	TCGA-E2-A56Z	69	M0	N1a	Stage IIB	7th	T2	Allred 8 = 5+3	0.48	-25282	254		0	219	7.19	DiseaseFree	NOT HISPANIC OR LATINO	2013-06-20	FEMALE		No	No	C50.9	8500/3	C50.9	YES	2012	150	NO	YES		1	16	Post (prior bilateral ovariectomy OR >12 mo since LMP with no prior hysterectomy)			Core needle biopsy		44	NO	TRUE	7.19	LIVING	45C3975C-D333-4237-93F7-E12DC2451C38	EF196594-35DC-4BA9-8BEB-1EFE72D59E6A	Negative	83AAF7BF-131D-4044-AD3B-670B838A23D6	YES	NO
TCGA-E2-A570-01	TCGA-E2-A570	47	M0	N1mi	Stage IB	7th	T1c	Allred 7 = 5+2	0.137	-17456	416		0	549	18	DiseaseFree	NOT HISPANIC OR LATINO	2013-06-21	FEMALE		No	No	C50.9	8500/3	C50.9	YES	2011	80	NO	YES		1	7	Pre (<6 months since LMP AND no prior bilateral ovariectomy AND not on estrogen replacement)			Core needle biopsy		21	NO	TRUE	18	LIVING	CDD8C046-FD97-482A-A11F-2217B321C4D1	DA3319A2-F906-495C-B0DE-38CB8672E28F	Negative	803922CD-3D37-47DC-8BDC-EF8F4779685A	YES	NO
TCGA-E2-A572-01	TCGA-E2-A572	72	M0	N2	Stage IIIA	7th	T2			-26399	560		0	831	27.3	DiseaseFree	NOT HISPANIC OR LATINO	2013-09-10	FEMALE		No	Yes	C50.9	8500/3	C50.9	YES	2011	140	NO	YES	8	0	13	Post (prior bilateral ovariectomy OR >12 mo since LMP with no prior hysterectomy)			Core needle biopsy			NO	TRUE	27.3	LIVING	06EF6E83-5583-45B9-A0BD-EDEA68943083	9DE14345-B948-4929-AAD7-8ABC4E2D35BA	Negative	5CED2FBF-42DB-4D17-95C0-DEAE27BBFD02	YES	NO
TCGA-E2-A573-01	TCGA-E2-A573	48	M0	N0	Stage IA	7th	T1c	Allred 0 = 0+0	0.3	-17689	595		0	677	22.2	DiseaseFree	NOT HISPANIC OR LATINO	2013-06-20	FEMALE		No	No	C50.9	8500/3	C50.9	YES	2011	70	NO	YES		0	4	Peri (6-12 months since last menstrual period)			Core needle biopsy		40	NO	TRUE	22.2	LIVING	6429C443-8AC3-407F-BB9C-66420B904BBF	8E324F79-8FBF-4D12-94D2-7B5A978425FC	Negative	14EB270E-0AAB-4C12-8D71-ED79076C2E93	YES	NO
TCGA-E2-A574-01	TCGA-E2-A574	44	M0	N0	Stage IIA	7th	T2	Allred 0 = 0+0	0.628	-16195	429		0	605	19.9	DiseaseFree	NOT HISPANIC OR LATINO	2013-06-20	FEMALE		No	No	C50.9	8500/3	C50.9	YES	2011	170	NO	YES		0	4	Pre (<6 months since LMP AND no prior bilateral ovariectomy AND not on estrogen replacement)			Core needle biopsy		73	NO	TRUE	19.9	LIVING	029CE650-5E5A-4100-8596-CD94300E7EF5	CC3A7053-34F6-412F-85B8-DE4C8B481D7E	Negative	F3FAB505-03FF-4FAA-ABB6-96AD20F47871	YES	NO
TCGA-E9-A1N3-01	TCGA-E9-A1N3	70	M0	N2	Stage IIIA	7th	T1c		0.0779	-25714	65		0	0	0	DiseaseFree	NOT HISPANIC OR LATINO	2011-05-26	FEMALE	Infiltrating ductal and lobular carcinoma	No	No	C50.9	8522/3	C50.9	YES	2010	230	NO	YES		7	7	Post (prior bilateral ovariectomy OR >12 mo since LMP with no prior hysterectomy)			Tumor resection		22		TRUE	0	LIVING	03c143e0-d8a1-4d60-a4a3-df0501fc6b6e	a3ac21e2-b92b-4597-a870-8444ddc6b4d6	Negative	4F50E811-0743-440B-9094-6BA0F40BD734		YES
TCGA-E9-A1N4-01	TCGA-E9-A1N4	41	M0	N2	Stage IIIA	7th	T2		0.189	-15055	65		0	5	19.2	DiseaseFree	NOT HISPANIC OR LATINO	2011-05-26	FEMALE	Infiltrating ductal and lobular carcinoma	No	No	C50.9	8520/3	C50.9	YES	2010	310	NO	YES	0	4	7	Pre (<6 months since LMP AND no prior bilateral ovariectomy AND not on estrogen replacement)			Tumor resection		17		TRUE	19.2	LIVING	69a68fbc-e43d-4652-85ee-693211bded47	8d122839-4167-48b2-9f3a-7ff7c3f134d8	Negative	64B91C7E-E6D8-4952-B49F-0F5D57332994		YES
TCGA-E9-A1N5-01	TCGA-E9-A1N5	45	M0	N1	Stage IIB	7th	T2		0.185	-16736	63		0	0	36.8	DiseaseFree	NOT HISPANIC OR LATINO	2011-06-23	FEMALE	Infiltrating ductal and lobular carcinoma	No	No	C50.9	8522/3	C50.9	YES	2010	190	NO	YES	0	2	11	Post (prior bilateral ovariectomy OR >12 mo since LMP with no prior hysterectomy)			Tumor resection		22		TRUE	36.8	LIVING	f954de05-1b44-4087-8933-6cc72d81028d	cc07e1f1-e1e7-4335-ab8b-b7bebef1669f	Negative	224A51C8-8EEB-424C-AD88-44C4321050EA		YES
TCGA-E9-A1N6-01	TCGA-E9-A1N6	52	M0	N1	Stage IIB	7th	T2		0.246	-19327	63		0	0	13.5	DiseaseFree	NOT HISPANIC OR LATINO	2011-06-23	FEMALE		No	No	C50.9	8500/3	C50.9	YES	2010	220	NO	YES	0	2	10	Post (prior bilateral ovariectomy OR >12 mo since LMP with no prior hysterectomy)			Tumor resection				TRUE	13.5	LIVING	955d4263-61f7-42e8-8a6e-772a0d6c209d	50a70e24-2ce8-43fd-87d7-eab2c1fa9a86	Negative	910A4342-BBC1-47AE-9316-695B0CD0375D		YES
TCGA-E9-A1N8-01	TCGA-E9-A1N8	48	M0	N0	Stage IIA	7th	T2		0.728	-17652	66		0	0	12	DiseaseFree	NOT HISPANIC OR LATINO	2011-06-23	FEMALE		No	No	C50.9	8500/3	C50.9	YES	2010	680	NO	YES	0	0	8	Post (prior bilateral ovariectomy OR >12 mo since LMP with no prior hysterectomy)			Tumor resection		23		TRUE	12	LIVING	ac075bc0-1b59-4557-beea-541694faee03	28e05d2f-0559-425a-accf-d5b4c1152548	Negative	4F15F8D6-9F34-4A61-A006-E5E7A2E68207		YES
TCGA-E9-A1N9-01	TCGA-E9-A1N9	58	M0	N0	Stage IIA	7th	T2		0.424	-21228	44		0	0	13.1	DiseaseFree	NOT HISPANIC OR LATINO	2011-06-23	FEMALE	Infiltrating ductal and lobular carcinoma	No	No	C50.9	8522/3	C50.9	YES	2011	230	NO	YES	0	0	8	Post (prior bilateral ovariectomy OR >12 mo since LMP with no prior hysterectomy)			Tumor resection		40		TRUE	13.1	LIVING	994ca1f5-ad10-44ec-aa21-71fc2940653b	3c2bed9f-2ab5-4623-b631-99e394d7723d	Negative	39D6D1DE-2CAE-470F-836B-926242F46E67		YES
TCGA-E9-A1NA-01	TCGA-E9-A1NA	58	M0	N0	Stage IIA	7th	T2		0.387	-21397	42		0	0	36.5	DiseaseFree	NOT HISPANIC OR LATINO	2011-06-23	FEMALE	Infiltrating ductal and lobular carcinoma	No	No	C50.9	8522/3	C50.9	YES	2011	110	NO	YES	0	0	11	Post (prior bilateral ovariectomy OR >12 mo since LMP with no prior hysterectomy)			Tumor resection		72		TRUE	36.5	LIVING	af577366-0258-49e7-b6af-e70056c081a4	e2ef6df2-c375-4c59-ae1b-c8cca22a8387	Negative	595BB256-2F3D-493A-AA90-022BE0CC995F		YES
TCGA-E9-A1NC-01	TCGA-E9-A1NC	61	M0	N1	Stage IIB	7th	T2		0.423	-22355	38		0	0	23.3	DiseaseFree	NOT HISPANIC OR LATINO	2011-06-23	FEMALE	Infiltrating ductal and lobular carcinoma	No	No	C50.9	8522/3	C50.9	YES	2011	200	NO	YES	0	1	9	Post (prior bilateral ovariectomy OR >12 mo since LMP with no prior hysterectomy)			Tumor resection		132		TRUE	23.3	LIVING	e74aea7c-ca14-49df-b5cf-dacb839ac27a	cb5043e3-c1c1-4b06-9135-1aada484ba4b	Negative	AA1B707B-4DE8-4E0D-87CA-601760F4A6CF		YES
TCGA-E9-A1ND-01	TCGA-E9-A1ND	75	M0	N1	Stage IIB	7th	T2		0.131	-27400	37		0	0	12.6	DiseaseFree	NOT HISPANIC OR LATINO	2011-06-23	FEMALE		No	No	C50.9	8500/3	C50.9	YES	2011	420	NO	YES	0	1	11	Post (prior bilateral ovariectomy OR >12 mo since LMP with no prior hysterectomy)			Tumor resection		53		TRUE	12.6	LIVING	f06f09f3-8133-4a92-ac86-fbe64295e0d8	b41b1f04-226e-466c-b5e1-f61e45ad3210	Negative	AC26EE69-27D8-4523-917A-68573F5F614E		YES
TCGA-E9-A1NE-01	TCGA-E9-A1NE	28	M0	N1	Stage IIB	7th	T2		0.0132	-10564	31		0	0	35.7	DiseaseFree	NOT HISPANIC OR LATINO	2011-06-23	FEMALE		No	No	C50.9	8522/3	C50.9	YES	2011	280	NO	YES	0	1	2	Pre (<6 months since LMP AND no prior bilateral ovariectomy AND not on estrogen replacement)			Tumor resection		30		TRUE	35.7	LIVING	3d676bba-154b-4d22-ab59-d4d4da051b94	0ca24149-4cc4-4ad1-b448-4cc33fef851e	Negative	CF6E29A2-FAE6-45BB-B625-33877887A89E		YES
TCGA-E9-A1NH-01	TCGA-E9-A1NH	71	M0	N1	Stage IIB	7th	T2		0.123	-26221	30		0	0	0	DiseaseFree	NOT HISPANIC OR LATINO	2011-06-23	FEMALE		No	No	C50.9	8500/3	C50.9	YES	2011	140	NO	YES	0	3	5	Post (prior bilateral ovariectomy OR >12 mo since LMP with no prior hysterectomy)			Tumor resection		16		TRUE	0	LIVING	b2aac45b-2073-4c7a-adb9-769a4fdcc111	fb0b2d84-d982-4d3a-9803-36420f2e7e46	Negative	A6248687-C0C0-4DEF-9D92-196CBDB5CBDE		YES
TCGA-E9-A1NI-01	TCGA-E9-A1NI	51	M0	N0	Stage IIA	7th	T2		0.395	-18985	21		0	-7	9.86	DiseaseFree	NOT HISPANIC OR LATINO	2011-06-23	FEMALE	Infiltrating ductal and lobular carcinoma	No	No	C50.9	8522/3	C50.9	YES	2011	280	NO	YES	0	0	4	Post (prior bilateral ovariectomy OR >12 mo since LMP with no prior hysterectomy)			Tumor resection		126		TRUE	9.86	LIVING	c65b835a-2d38-4250-a173-0780d2c2cf58	558c43ad-12ad-42dd-94b2-80a607465fcb	Negative	3F4F5A98-F6EA-46D5-95E8-6797D419328A		YES
TCGA-E9-A1QZ-01	TCGA-E9-A1QZ	61	M0	N0	Stage IIA	7th	T2		0.104	-22397	58		0	0	11.9	DiseaseFree	NOT HISPANIC OR LATINO	2011-07-28	FEMALE		No	No	C50.9	8500/3	C50.9	YES	2011	590	NO	YES		0	19	Post (prior bilateral ovariectomy OR >12 mo since LMP with no prior hysterectomy)			Tumor resection		9		TRUE	11.9	LIVING	b6b932ce-6856-4d94-9e6c-16dfbe51906f	ec76e770-ba6b-4294-a992-993183640ff8	Negative	864BB34A-1008-480C-A3B5-A2C616E95C49		YES
TCGA-E9-A1R0-01	TCGA-E9-A1R0	58	M0	N1	Stage IIA	7th	T1c		0.097	-21394	44		0	0	14.3	DiseaseFree	NOT HISPANIC OR LATINO	2011-07-28	FEMALE		No	No	C50.9	8500/3	C50.9	YES	2011	400	NO	YES		1	12	Post (prior bilateral ovariectomy OR >12 mo since LMP with no prior hysterectomy)			Tumor resection		18		TRUE	14.3	LIVING	f2da1d3f-f226-4c99-a97e-9b26f67d7a5d	e61781e7-6c4e-4a6f-8f8d-22896b1243ca		DD0ADC20-2059-435E-9EB4-351C87D7CBEB		YES
TCGA-E9-A1R2-01	TCGA-E9-A1R2	51	MX	N3	Stage IIIC	7th	T2		0.323	-18936	64		0	19	0.62	DiseaseFree	NOT HISPANIC OR LATINO	2011-07-28	FEMALE		No	No	C50.9	8500/3	C50.9	YES	2011	160	NO	YES		17	19	Post (prior bilateral ovariectomy OR >12 mo since LMP with no prior hysterectomy)			Core needle biopsy		44		TRUE	0.62	LIVING	8631969d-4ac6-4fe1-9db3-d47db604494a	92b16015-e552-48e3-a095-0197b99b52a8	Positive	5B9C0E4A-3958-4ECF-B8B2-E758E04E7722		YES
TCGA-E9-A1R3-01	TCGA-E9-A1R3	70	M0	N3	Stage IIIC	7th	T2		0.333	-25693	80		0	64	2.1	DiseaseFree	NOT HISPANIC OR LATINO	2011-07-28	FEMALE		No	No	C50.9	8500/3	C50.9	YES	2010	420	NO	YES		10	10	Post (prior bilateral ovariectomy OR >12 mo since LMP with no prior hysterectomy)			Core needle biopsy		19		TRUE	2.1	LIVING	4922cddc-575c-4b8a-8245-ce5f6876760c	27c9fa1c-e5e1-40d3-8d25-81f10d27d984	Negative	BE186852-8596-4CDB-B5C4-AA5838C15B5F		YES
TCGA-E9-A1R4-01	TCGA-E9-A1R4	66	M0	N0	Stage IA	7th	T1c		0.317	-24181	45		0	29	6.11	DiseaseFree	NOT HISPANIC OR LATINO	2011-07-28	FEMALE		No	No	C50.9	8500/3	C50.9	YES	2011	430	NO	YES		0	10	Post (prior bilateral ovariectomy OR >12 mo since LMP with no prior hysterectomy)			Other method, specify:	Lumpectomy	75		TRUE	6.11	LIVING	b7a4df9a-4e25-4550-9c10-338ca1921c2f	ea78a749-5aee-44e6-9592-b2e20eeb7ff9	Negative	AA095896-8217-4BEE-97EC-BC79F5C395BA		YES
TCGA-E9-A1R5-01	TCGA-E9-A1R5	63	M0	N0	Stage IA	7th	T1c		0.258	-23116	58		0	42	1.38	DiseaseFree	NOT HISPANIC OR LATINO	2011-07-28	FEMALE		No	No	C50.9	8500/3	C50.9	YES	2011	370	NO	YES		0	10	Post (prior bilateral ovariectomy OR >12 mo since LMP with no prior hysterectomy)			Cytology (e.g. Peritoneal or pleural fluid)		25		TRUE	1.38	LIVING	23c21dea-3713-408f-ba56-f7c586e9f206	9f6511cf-f17a-48b9-8e58-9c251bd5e8f4	Negative	141B770B-22DD-4C87-AFF7-04D85FC9C74A		YES
TCGA-E9-A1R6-01	TCGA-E9-A1R6	63	M0	N0	Stage IIA	7th	T2		0.451	-23347	100		0	84	2.76	DiseaseFree	NOT HISPANIC OR LATINO	2011-07-28	FEMALE		No	No	C50.9	8500/3	C50.9	YES	2010	730	NO	YES		0	10	Post (prior bilateral ovariectomy OR >12 mo since LMP with no prior hysterectomy)			Cytology (e.g. Peritoneal or pleural fluid)		19		TRUE	2.76	LIVING	4842bac3-abaa-4900-871f-f2c3ba6457f5	061e539b-4cde-4e37-bbcf-30937ce689c9	Negative	8A865E33-082A-454F-A6DF-89E994206E65		YES
TCGA-E9-A1R7-01	TCGA-E9-A1R7	64	M0	N0	Stage IIA	7th	T2		0.383	-23397	51		0	34	21.2	DiseaseFree	NOT HISPANIC OR LATINO	2011-07-28	FEMALE		No	No	C50.9	8500/3	C50.9	YES	2011	400	NO	YES		0	10	Post (prior bilateral ovariectomy OR >12 mo since LMP with no prior hysterectomy)			Cytology (e.g. Peritoneal or pleural fluid)		39		TRUE	21.2	LIVING	2680da86-c977-4611-b75f-df015283c023	8d9f2037-1c1f-4c73-a993-dc4c2aa67d30	Negative	FA19C3C4-E13B-464B-84CC-3AF7E83D5B9C		YES
TCGA-E9-A1RA-01	TCGA-E9-A1RA	48	M0	N0	Stage IA	7th	T1c		0.0886	-17699	45		0	29	20	DiseaseFree	NOT HISPANIC OR LATINO	2011-07-28	FEMALE		No	No	C50.9	8500/3	C50.9	YES	2011	200	NO	YES		0	10	Pre (<6 months since LMP AND no prior bilateral ovariectomy AND not on estrogen replacement)			Other method, specify:	Lumpectomy	12		TRUE	20	LIVING	4b4e4ea8-6eb9-49ad-b880-c5065fe6517f	60cfca96-802d-4a36-8c14-fc0bed308bc3	Negative	26140CA5-AF22-47DD-BE48-C3C7DE07E5DB		YES
TCGA-E9-A1RC-01	TCGA-E9-A1RC	56	M0	N3	Stage IIIC	7th	T4b		0.3	-20795	1246		0	1224	40.2	DiseaseFree	NOT HISPANIC OR LATINO	2011-07-28	FEMALE	Infiltrating ductal and lobular carcinoma	No	No	C50.9	8522/3	C50.9	YES	2007	620	NO	YES	0	10	10	Post (prior bilateral ovariectomy OR >12 mo since LMP with no prior hysterectomy)			Cytology (e.g. Peritoneal or pleural fluid)		34		TRUE	40.2	LIVING	5cdae21d-eee5-478f-932a-0f51fcf5f031	9eaa7f15-8a97-4a49-9e93-b5790a1fade0	Negative	D10A419F-B161-4998-97DE-45DF70F4E212		YES
TCGA-E9-A1RD-01	TCGA-E9-A1RD	67	M0	N0	Stage IIA	7th	T2		0.226	-24719	38		0	20	0.66	DiseaseFree	NOT HISPANIC OR LATINO	2011-07-28	FEMALE		No	No	C50.9	8500/3	C50.9	YES	2011	340	NO	YES		0	10	Post (prior bilateral ovariectomy OR >12 mo since LMP with no prior hysterectomy)			Cytology (e.g. Peritoneal or pleural fluid)		19		TRUE	0.66	LIVING	5fe3c51f-65e2-4da6-8924-a6fae17c022d	d19fe184-84a8-4a49-a4d4-75891670da4d	Negative	EDDEB48B-B712-40B0-9DE5-9F5B5791AF4D		YES
TCGA-E9-A1RE-01	TCGA-E9-A1RE	74	M0	N2	Stage IIIA	7th	T2		0.512	-27392	65		0	47	25.7	DiseaseFree	NOT HISPANIC OR LATINO	2011-07-28	FEMALE		No	No	C50.9	8500/3	C50.9	YES	2011	730	NO	YES		9	10	Post (prior bilateral ovariectomy OR >12 mo since LMP with no prior hysterectomy)			Cytology (e.g. Peritoneal or pleural fluid)		38		TRUE	25.7	LIVING	24046547-d038-4616-b190-52ac93f4965f	d2d7f976-2330-47aa-b1b3-947b3182b0b0	Negative	80831A1A-95BD-4ECD-B7D9-6DDCD5313B25		YES
TCGA-E9-A1RF-01	TCGA-E9-A1RF	68	M0	N2	Stage IIIA	7th	T2		0.407	-25119	56		0	38	6.57	DiseaseFree	NOT HISPANIC OR LATINO	2011-08-02	FEMALE		No	No	C50.9	8500/3	C50.9	YES	2011	330	NO	YES		5	10	Post (prior bilateral ovariectomy OR >12 mo since LMP with no prior hysterectomy)			Cytology (e.g. Peritoneal or pleural fluid)		101		TRUE	6.57	LIVING	c694615c-b1c6-499c-8058-995633ebf948	ca0d78dc-c860-4835-ad07-052f176804a4	Negative	50F3690C-2082-4590-A923-656C5F226FAE		YES
TCGA-E9-A1RG-01	TCGA-E9-A1RG	62	M0	N2	Stage IIIA	7th	T1c		0.611	-22788	53		0	35	21.3	DiseaseFree	NOT HISPANIC OR LATINO	2011-08-02	FEMALE		No	No	C50.9	8500/3	C50.9	YES	2011	540	NO	YES		4	10	Post (prior bilateral ovariectomy OR >12 mo since LMP with no prior hysterectomy)			Cytology (e.g. Peritoneal or pleural fluid)		32		TRUE	21.3	LIVING	8744733a-7b46-43aa-bdef-64876816adbb	990eab72-718f-4d71-aa03-892fdfdfa365	Negative	59D84893-8946-4C5C-A338-3E33A1F7DE00		YES
TCGA-E9-A1RH-01	TCGA-E9-A1RH	63	M0	N0	Stage IIA	7th	T2		0.429	-23224	32		0	14	34.6	DiseaseFree	NOT HISPANIC OR LATINO	2011-08-02	FEMALE		No	No	C50.9	8500/3	C50.9	YES	2011	410	NO	YES		0	10	Post (prior bilateral ovariectomy OR >12 mo since LMP with no prior hysterectomy)			Cytology (e.g. Peritoneal or pleural fluid)		63		TRUE	34.6	LIVING	408cb583-6dc3-4698-8bd2-e284042bd5ef	6b1bb382-0103-4207-a0e8-871aa6aae81c	Negative	FA93BDAA-B56E-4217-9022-4EBE6009FCF7		YES
TCGA-E9-A1RI-01	TCGA-E9-A1RI	43	M0	N2	Stage IIIA	7th	T1c		0.119	-15942	64		0	48	35.6	DiseaseFree	NOT HISPANIC OR LATINO	2011-07-28	FEMALE	Infiltrating ductal and lobular carcinoma	No	No	C50.9	8522/3	C50.9	YES	2011	290	NO	YES		5	10	Pre (<6 months since LMP AND no prior bilateral ovariectomy AND not on estrogen replacement)			Cytology (e.g. Peritoneal or pleural fluid)		12		TRUE	35.6	LIVING	dd3bfb26-b534-4917-9c4d-9fe7b6477762	7423f6fa-4f31-46b1-a391-b5fc45833c2b	Negative	91303D10-CC36-47CF-BF14-E1DCE0157D1C		YES
TCGA-E9-A227-01	TCGA-E9-A227	42	M0	N1	Stage IIB	7th	T2		0.0506	-15602	66		0	24	0.79	DiseaseFree	NOT HISPANIC OR LATINO	2011-07-28	FEMALE		No	No	C50.9	8500/3	C50.9	YES	2011	180	NO	YES		1	17	Pre (<6 months since LMP AND no prior bilateral ovariectomy AND not on estrogen replacement)			Core needle biopsy		12		TRUE	0.79	LIVING	89a8da07-4487-47c6-8d3c-442a87e4f632	409b906a-5e2c-4ce6-bc85-20a59fa383f4	Positive	13CA22BB-5EA5-46C9-82D3-77867122D1B4		YES
TCGA-E9-A228-01	TCGA-E9-A228	58	M0	N1	Stage IIB	7th	T2		0.17	-21294	42		0	0	12.5	DiseaseFree	NOT HISPANIC OR LATINO	2011-08-02	FEMALE		No	No	C50.9	8500/3	C50.9	YES	2011	740	NO	YES		2	12	Post (prior bilateral ovariectomy OR >12 mo since LMP with no prior hysterectomy)			Tumor resection		31		TRUE	12.5	LIVING	b95eef8a-205f-4cf8-9d3c-ae51d406e1e0	6d129f34-7de2-4f8a-b150-e6111c5845cc	Negative	B0E8F3C1-E996-4E70-9630-AC95AF6E4EDC		YES
TCGA-E9-A229-01	TCGA-E9-A229	37	M0	N0	Stage IA	7th	T1c		0.164	-13817	56		0	0	13.3	DiseaseFree	NOT HISPANIC OR LATINO	2011-08-02	FEMALE		No	No	C50.9	8500/3	C50.9	YES	2011	160	NO	YES		0	14	Pre (<6 months since LMP AND no prior bilateral ovariectomy AND not on estrogen replacement)			Tumor resection		13		TRUE	13.3	LIVING	cea9d8f9-e18c-4947-a461-5f712e3c1e6d	c3927b5c-d641-45e5-87ea-9cc18c7ec85e	Negative	15FA41AE-3A0F-4112-828B-EE8687A6F158		YES
TCGA-E9-A22A-01	TCGA-E9-A22A	74	M0	N0	Stage IIA	7th	T2		0.312	-27288	59		0	0	23.4	DiseaseFree	NOT HISPANIC OR LATINO	2011-08-02	FEMALE		No	No	C50.9	8500/3	C50.9	YES	2011	340	NO	YES	0	0	2	Post (prior bilateral ovariectomy OR >12 mo since LMP with no prior hysterectomy)			Tumor resection		25		TRUE	23.4	LIVING	4aacbc42-5ac5-4339-b9fa-c6e812084837	0f0cca8e-770c-45df-a6cc-466cc9328637	Negative	BC3061B7-9C99-4270-84EE-B1306FA01AE2		YES
TCGA-E9-A22B-01	TCGA-E9-A22B	71	M0	N0	Stage IA	7th	T1c		0.241	-26278	59		0	0	22.7	DiseaseFree	NOT HISPANIC OR LATINO	2011-08-02	FEMALE	Infiltrating ductal and lobular carcinoma	No	No	C50.9	8522/3	C50.9	YES	2011	250	NO	YES	0	0	4	Post (prior bilateral ovariectomy OR >12 mo since LMP with no prior hysterectomy)			Tumor resection		40		TRUE	22.7	LIVING	b956df1b-bc77-4bdb-a5bd-5dda7b4c8da7	3f1e9bda-addf-4e24-a92f-123085bf40bc	Negative	FC896EB8-1CEC-46A0-82E1-E3FBFAAB69F1		YES
TCGA-E9-A22D-01	TCGA-E9-A22D	38	M0	N0	Stage IIA	7th	T2		0.23	-14115	52		0	0	0	DiseaseFree	NOT HISPANIC OR LATINO	2011-08-02	FEMALE		No	No	C50.9	8500/3	C50.9	YES	2011	620	NO	YES	0	0	10	Pre (<6 months since LMP AND no prior bilateral ovariectomy AND not on estrogen replacement)			Tumor resection		12		TRUE	0	LIVING	cf0a3f38-5850-44e1-8574-808bd37d84a3	0d7c1a37-5da1-4257-a118-b7d0717f23da	Negative	ED60F792-A71B-4BAE-A536-5FF6D8C3DEAA		YES
TCGA-E9-A22E-01	TCGA-E9-A22E	56	M0	N2	Stage IIIA	7th	T2		0.432	-20574	52		0	0	12.9	DiseaseFree	NOT HISPANIC OR LATINO	2011-08-02	FEMALE		No	No	C50.9	8500/3	C50.9	YES	2011	620	NO	YES	0	4	10	Post (prior bilateral ovariectomy OR >12 mo since LMP with no prior hysterectomy)			Tumor resection		65		TRUE	12.9	LIVING	64d4dfae-8d91-464b-adc3-80ba7caf54ae	147a9822-8704-4a7f-b856-9a659f4717b3	Negative	7788E7FD-B5A3-4B22-83CA-EA3FB5E826FC		YES
TCGA-E9-A22G-01	TCGA-E9-A22G	47	M0	N0	Stage IIA	7th	T2		0.877	-17300	45		0	0	0	DiseaseFree	NOT HISPANIC OR LATINO	2011-08-02	FEMALE		No	No	C50.9	8500/3	C50.9	YES	2011	650	NO	YES	0	0	6	Post (prior bilateral ovariectomy OR >12 mo since LMP with no prior hysterectomy)			Tumor resection		75		TRUE	0	LIVING	56033839-35d5-4d72-8b8c-400cb345263d	55e28aaf-8025-4b46-97d3-96cdf512a609	Negative	E34F4BF0-A0C3-4C72-8E3A-F319D4CDDD5D		YES
TCGA-E9-A22H-01	TCGA-E9-A22H	42	M0	N1	Stage IIB	7th	T2		0.104	-15504	38		0	0	24.1	DiseaseFree	NOT HISPANIC OR LATINO	2011-08-02	FEMALE		No	No	C50.9	8500/3	C50.9	YES	2011	500	NO	YES	0	1	8	Pre (<6 months since LMP AND no prior bilateral ovariectomy AND not on estrogen replacement)			Tumor resection		18		TRUE	24.1	LIVING	161917b8-88ad-407b-ade6-d6b98478b359	9ff0477c-10cd-47d6-8d0d-4e763ea185a8	Negative	672E4D81-DA47-495C-A58B-BD2B4FEA2380		YES
TCGA-E9-A244-01	TCGA-E9-A244	54	M0	N0 (i-)	Stage IIA	7th	T2		0.376	-19778	58		0	21	0.69	DiseaseFree	NOT HISPANIC OR LATINO	2011-03-15	FEMALE		No	No	C50.9	8500/3	C50.9	YES	2011	310	NO	YES		0	10	Post (prior bilateral ovariectomy OR >12 mo since LMP with no prior hysterectomy)			Cytology (e.g. Peritoneal or pleural fluid)		61		TRUE	0.69	LIVING	a4c59287-1ad5-46a5-8040-e591e6ce064f	51e96168-f2d8-4827-9910-66264b410b4c	Negative	4158FEAB-066B-4500-8FD2-3F197438DFB5		YES
TCGA-E9-A247-01	TCGA-E9-A247	59	M0	N0 (i-)	Stage IA	7th	T1c		0.701	-21562	49		0	13	27.2	DiseaseFree	NOT HISPANIC OR LATINO	2011-08-18	FEMALE		No	No	C50.9	8500/3	C50.9	YES	2011	370	NO	YES		0	10	Post (prior bilateral ovariectomy OR >12 mo since LMP with no prior hysterectomy)			Other method, specify:	Lumpectomy	25		TRUE	27.2	LIVING	636b0a90-c8c2-4ad6-a77d-6cd428a826d1	c6f8aca1-259f-48ab-a470-a1afecb8a2a9	Negative	61E73960-32B0-413E-AF1D-2EF4582293B3		YES
TCGA-E9-A248-01	TCGA-E9-A248	51	M0	N0 (i-)	Stage IIA	7th	T2		0.079	-18684	52		0	22	1.94	DiseaseFree	NOT HISPANIC OR LATINO	2011-03-22	FEMALE		No	No	C50.9	8500/3	C50.9	YES	2011	540	NO	YES		0	10	Peri (6-12 months since last menstrual period)			Cytology (e.g. Peritoneal or pleural fluid)		16		TRUE	1.94	LIVING	539bbbed-43fb-4fef-9c67-6406f58b186a	02ec11f4-1d26-4d2f-babe-d576ebfff1c7	Negative	8950E632-451D-4436-9AA2-740CB08237E8		YES
TCGA-E9-A249-01	TCGA-E9-A249	45	M0	N0 (i-)	Stage IIA	7th	T2		0.402	-16689	59		0	29	0.95	DiseaseFree	NOT HISPANIC OR LATINO	2011-03-22	FEMALE		No	No	C50.9	8500/3	C50.9	YES	2011	470	NO	YES		0	10	Pre (<6 months since LMP AND no prior bilateral ovariectomy AND not on estrogen replacement)			Cytology (e.g. Peritoneal or pleural fluid)		10		TRUE	0.95	LIVING	fb3607eb-858e-4ecd-8477-95140658c6d2	bf8eb507-a277-4f3a-a605-313cd37f18b4	Negative	6272ED78-501A-4055-8C87-430F46F518AA		YES
TCGA-E9-A24A-01	TCGA-E9-A24A	69	M0	N1	Stage IIA	7th	T1c		0.127	-25370	41		0	11	12.6	DiseaseFree	NOT HISPANIC OR LATINO	2011-03-22	FEMALE		No	No	C50.9	8500/3	C50.9	YES	2011	390	NO	YES		1	10	Post (prior bilateral ovariectomy OR >12 mo since LMP with no prior hysterectomy)			Other method, specify:	Lumpectomy	19		TRUE	12.6	LIVING	9f3cc92b-fa22-478e-a2e4-6b4c8afb93d6	91202959-0b44-43ba-961c-58c9de842d76	Negative	392524F7-B570-4047-A439-71FC15642DC8		YES
TCGA-E9-A295-01	TCGA-E9-A295	71	M0	N0 (i-)	Stage IIA	7th	T2		0.446	-25957	63		0	22	0.72	DiseaseFree	NOT HISPANIC OR LATINO	2011-09-12	FEMALE		No	No	C50.9	8500/3	C50.9	YES	2011	670	NO	YES	0	0	7	Post (prior bilateral ovariectomy OR >12 mo since LMP with no prior hysterectomy)			Tumor resection		56		FALSE	0.72	LIVING	fec0da58-1047-44d2-b6d1-c18cceed43dc	3944bcd6-1a95-4297-8cf3-7e7d38b9390e	Negative	A23D86FF-CCA9-42B2-B6AE-9E365AAC03C8		YES
TCGA-E9-A2JT-01	TCGA-E9-A2JT	63	M0	N0 (i-)	Stage IIA	7th	T2		0.001857	-23318	94		0	23	0.76	DiseaseFree	NOT HISPANIC OR LATINO	2011-12-20	FEMALE		No	No	C50.9	8520/3	C50.9	YES	2011	260	NO	YES		0	10	Post (prior bilateral ovariectomy OR >12 mo since LMP with no prior hysterectomy)			Cytology (e.g. Peritoneal or pleural fluid)		4		TRUE	0.76	LIVING	B35FBE19-0E6D-427E-B9BE-EE3527B5FCA6	5FCE29D3-4250-4696-B691-D4BC953C21CD	Negative	C70325C1-54EB-41BF-B77C-D92FADA8D23E		YES
TCGA-E9-A3HO-01	TCGA-E9-A3HO	49	M0	N0 (i-)	Stage IIA	7th	T2		0.402	-18046	245		0	19	26.1	DiseaseFree	NOT HISPANIC OR LATINO	2012-02-20	FEMALE		No	No	C50.9	8520/3	C50.9	YES	2011	158	NO	YES		0	10	Pre (<6 months since LMP AND no prior bilateral ovariectomy AND not on estrogen replacement)			Cytology (e.g. Peritoneal or pleural fluid)		57		TRUE	26.1	LIVING	807B62ED-D3F7-4211-83BE-754386FF2C96	4949D427-3B3C-408D-8035-C884BB41E41C	Negative	3EFA8B1E-0FDB-49A4-95FC-4C9C9B15B61A		YES
TCGA-E9-A3Q9-01	TCGA-E9-A3Q9	78	M0	N3	Stage IIIC	7th	T3		0.0275	-28715	198		0	31	18.4	DiseaseFree	NOT HISPANIC OR LATINO	2012-04-30	FEMALE		No	No	C50.9	8520/3	C50.9	YES	2011	580	NO	YES	0	22	22	Post (prior bilateral ovariectomy OR >12 mo since LMP with no prior hysterectomy)			Tumor resection		34		TRUE	18.4	LIVING	E36E985D-2C44-4E14-854A-7DBCA4BB0304	5D1CB65A-7798-455D-8100-25871CEC5A47	Negative	FE3E1376-1527-42C0-8F5F-8849D0F2743B		YES
TCGA-E9-A3QA-01	TCGA-E9-A3QA	33	M0	N0 (i-)	Stage IIA	7th	T2		0.0908	-12142	282		0	19	0.62	DiseaseFree	NOT HISPANIC OR LATINO	2012-04-30	FEMALE		No	No	C50.9	8510/3	C50.9	YES	2011	750	NO	YES		0	14	Pre (<6 months since LMP AND no prior bilateral ovariectomy AND not on estrogen replacement)			Tumor resection		48		TRUE	0.62	LIVING	F3CB557D-23E4-4FD1-81CA-DB1A3F56D56E	27E8B056-063F-4742-A591-B98FB9A948A5	Negative	1F02AA5F-67B1-4BAF-A3A9-CA20BCD7FBAF		YES
TCGA-E9-A3X8-01	TCGA-E9-A3X8	48	M0	N1	Stage IIB	7th	T2		0.0767	-17588	233		0	23	15.7	DiseaseFree	NOT HISPANIC OR LATINO	2012-08-24	FEMALE		No	No	C50.9	8520/3	C50.9	YES	2011	260	NO	YES	0	4	8	Post (prior bilateral ovariectomy OR >12 mo since LMP with no prior hysterectomy)			Tumor resection		13		TRUE	15.7	LIVING	95873E61-AFDB-496C-9F77-3F9BEB008CDA	C9E12D18-6092-499F-92AE-6FD6B16F2ACD	Negative	00058FFD-35E6-4891-8B01-DAB3AE9EBF78		YES
TCGA-E9-A54X-01	TCGA-E9-A54X	85	M0	N0 (i-)	Stage IA	7th	T1b		0.221	-31173	78		0	0	0	DiseaseFree	NOT HISPANIC OR LATINO	2013-06-21	FEMALE		No	No	C50.9	8480/3	C50.9	YES	2012	220	NO	YES		0	2	Post (prior bilateral ovariectomy OR >12 mo since LMP with no prior hysterectomy)			Tumor resection		25	[Unknown]	TRUE	0	LIVING	3DBC8D60-3A97-47B2-91D0-C18FB46B4365	076736E4-6B47-40F4-BBD6-3868DFD1B9C5	Negative	BCDA7E7B-396B-4809-A0B3-2BC2C22DC908	[Unknown]	YES
TCGA-E9-A54Y-01	TCGA-E9-A54Y	63	M0	N2	Stage IIIA	7th	T2		0.507	-23057	76		0	7	0.23	DiseaseFree	NOT HISPANIC OR LATINO	2013-06-21	FEMALE		No	No	C50.9	8520/3	C50.9	YES	2012	370	NO	YES		8	10	Post (prior bilateral ovariectomy OR >12 mo since LMP with no prior hysterectomy)			Fine needle aspiration biopsy		31	[Unknown]	TRUE	0.23	LIVING	182C4BDF-2C58-4303-B034-459DA86B9D90	4C42EC4C-0EBD-41FF-8758-1E6A69CF7EB3	Negative	3F43AE57-0EB8-4F40-980F-6E2C8C2B3A74	[Unknown]	YES
TCGA-E9-A5FK-01	TCGA-E9-A5FK	60	M0	N3	Stage IIIC	7th	T2		0.0837	-22199	77		0	12	0.39	DiseaseFree	NOT HISPANIC OR LATINO	2013-05-22	FEMALE		No	No	C50.9	8520/3	C50.9	YES	2012	490	NO	YES		10	10	Post (prior bilateral ovariectomy OR >12 mo since LMP with no prior hysterectomy)			Cytology (e.g. Peritoneal or pleural fluid)		14	NO	TRUE	0.39	LIVING	B304302A-F2B9-4CD7-AB14-C21EDF7778EA	AD9E6197-47AC-454C-9C33-1988E9B66611	Negative	D346F4E5-4E4A-4161-96FB-7B8ABBB17128	[Unknown]	YES
TCGA-E9-A5FL-01	TCGA-E9-A5FL	65	M0	N0	Stage IIB	7th	T3		0.371	-24053	73		0	8	0.26	DiseaseFree	NOT HISPANIC OR LATINO	2013-05-22	FEMALE	Metaplastic ductal carcinoma	No	No	C50.9	8575/3	C50.9	YES	2012	590	NO	YES		0	10	Post (prior bilateral ovariectomy OR >12 mo since LMP with no prior hysterectomy)			Cytology (e.g. Peritoneal or pleural fluid)		66	NO	TRUE	0.26	LIVING	E3935CE4-64D3-4A66-BA11-D308B844B410	C677F76A-9A14-455B-B53B-1DE5CD448678	Negative	72186F5B-9F97-428C-8E06-9240E17E88DD	[Unknown]	YES
TCGA-E9-A5UO-01	TCGA-E9-A5UO	41	M0	N0	Stage IIA	7th	T2		0.225	-15050	98		0	7	0.23	DiseaseFree	NOT HISPANIC OR LATINO	2013-05-23	FEMALE		No	No	C50.9	8480/3	C50.9	YES	2012	400	NO	YES		0	10	Pre (<6 months since LMP AND no prior bilateral ovariectomy AND not on estrogen replacement)			Fine needle aspiration biopsy		28	[Unknown]	TRUE	0.23	LIVING	ED2617C3-5D3B-4688-9283-0F8A10E0B10D	ECE822AF-EA84-419B-99F1-6CE53E4C1E8A	Negative	6C698240-6557-4F96-BF56-60792693920F	[Unknown]	YES
TCGA-E9-A5UP-01	TCGA-E9-A5UP	63	M0	N0	Stage IIA	7th	T2		0.595	-23371	85		0	0	0	DiseaseFree	NOT HISPANIC OR LATINO	2013-05-23	FEMALE	Infiltrating papillary adenocarcinoma	No	No	C50.9	8503/3	C50.9	YES	2012	140	NO	YES		0	10	Post (prior bilateral ovariectomy OR >12 mo since LMP with no prior hysterectomy)			Tumor resection		23	NO	TRUE	0	LIVING	A412B374-4D25-491F-B76F-DDAA989ACF59	D5DE71C5-B810-426D-A1F9-7F7FF07B775F	Negative	B50AB6D5-3010-450E-9CCE-E9BFA0202736	[Unknown]	YES
TCGA-EW-A1IW-01	TCGA-EW-A1IW	80	MX	N1a	Stage IIB	7th	T2		0.176	-29529	213		0	252	12.2	DiseaseFree	HISPANIC OR LATINO	2011-05-27	FEMALE		No	No	C50.9	8520/3	C50.9	YES	2010	90	NO	YES	0	2	10	Post (prior bilateral ovariectomy OR >12 mo since LMP with no prior hysterectomy)			Core needle biopsy		58		TRUE	12.2	LIVING	5e2cbc56-97f9-4b94-ade2-a3f739bcc7be	bfd30c90-9b30-4e7b-96f5-1f1b2ce23f04	Negative	D4194F52-3E15-4105-9A1A-1326CF128BF8		NO
TCGA-EW-A1IX-01	TCGA-EW-A1IX	48	MX	N1a	Stage IIA	6th	T1b		0.0676	-17597	1030		0	1082	39.7	DiseaseFree	HISPANIC OR LATINO	2011-06-10	FEMALE	Invasive tubulolobular carcinoma	No	No	C50.9	8524/3	C50.2	YES	2008	130	NO	YES	1	1	27	Peri (6-12 months since last menstrual period)			Core needle biopsy		17		TRUE	39.7	LIVING	e8614b7d-132e-4b4e-b1ae-df8bb4f2d4d4	142d082f-444c-4384-97c0-bbc78e228470	Negative	3CF4FC36-70EF-4EA3-874C-4A514FCDB717		NO
TCGA-EW-A1IY-01	TCGA-EW-A1IY	38	MX	N0	Stage I	6th	T1c		0.0644	-14122	590		0	258	8.48	DiseaseFree	NOT HISPANIC OR LATINO	2011-05-10	FEMALE		No	No	C50.9	8500/3	C50.9	YES	2009	50	NO	YES	0	0	6	Pre (<6 months since LMP AND no prior bilateral ovariectomy AND not on estrogen replacement)			Core needle biopsy		18		TRUE	8.48	LIVING	5ff12cbe-a3e0-4ce6-8452-12b984a1baaf	d728c743-10a6-4ac4-8725-61c0d2980057	Negative	7C003A4F-DC30-43D0-AC61-ACE6BA118BEE		NO
TCGA-EW-A1IZ-01	TCGA-EW-A1IZ	53	MX	N2a	Stage IIIA	7th	T2		0.007789	-19706	194		0	260	18.2	DiseaseFree	NOT HISPANIC OR LATINO	2011-05-11	FEMALE		No	No	C50.9	8500/3	C50.9	YES	2010	130	NO	YES		5	14	Post (prior bilateral ovariectomy OR >12 mo since LMP with no prior hysterectomy)			Other method, specify:	stereotactic biopsy	229		TRUE	18.2	LIVING	c0f88fc5-56b0-4255-bbd1-9a21ced8b37b	ca459603-f477-4ff4-9d47-902b3cbad196	Negative	F5EF4698-364C-4A5B-A8EC-1CF231BEEF31		NO
TCGA-EW-A1J1-01	TCGA-EW-A1J1	38	M0	N1a	Stage IIB	7th	T2		0.279	-14122	214		0	282	18.9	DiseaseFree	HISPANIC OR LATINO	2011-05-11	FEMALE		No	No	C50.9	8500/3	C50.9	YES	2010	170	NO	YES	0	1	17	Pre (<6 months since LMP AND no prior bilateral ovariectomy AND not on estrogen replacement)			Core needle biopsy		12		TRUE	18.9	LIVING	ed6cef77-1bd9-4e3b-b576-550a91e4253a	af9f631b-2857-48e2-8d77-34f66c1c6149	Negative	E8B860F6-F3FD-4FDF-B467-8988646C2F00		NO
TCGA-EW-A1J2-01	TCGA-EW-A1J2	50	MX	N1mi	Stage IIB	7th	T1c		0.138	-18558	51		0	140	13.2	DiseaseFree	NOT HISPANIC OR LATINO	2011-05-27	FEMALE		No	No	C50.9	8520/3	C50.5	YES	2010	110	NO	YES	1	1	21	Pre (<6 months since LMP AND no prior bilateral ovariectomy AND not on estrogen replacement)			Core needle biopsy		23		TRUE	13.2	LIVING	a381275f-8858-4793-a8a2-0ca9db7274c8	2556d93d-9252-4248-a044-91deaa7f02df	Negative	0046FACA-9E90-4BA9-B216-258A2A7A2EC6		NO
TCGA-EW-A1J3-01	TCGA-EW-A1J3	61	M0	N0	Stage IA	7th	T1c		0.182	-22332	155		0	252	16.6	DiseaseFree	HISPANIC OR LATINO	2011-05-18	FEMALE		No	No	C50.9	8520/3	C50.5	YES	2010	80	NO	YES	0	0	3	Post (prior bilateral ovariectomy OR >12 mo since LMP with no prior hysterectomy)			Core needle biopsy		21		TRUE	16.6	LIVING	bb1de798-0c02-437e-b539-33cb556d3993	3e2102ac-0d18-4cf5-8617-863245e21b3f	Negative	79C0D757-50BE-4375-AF69-E577629EE0CA		NO
TCGA-EW-A1J5-01	TCGA-EW-A1J5	59	M0	N0 (i-)	Stage IIB	7th	T3		0.178	-21559	123		0	227	15.7	DiseaseFree	NOT HISPANIC OR LATINO	2011-06-10	FEMALE		No	No	C50.9	8500/3	C50.9	YES	2010	180	NO	YES	0	0	1	Post (prior bilateral ovariectomy OR >12 mo since LMP with no prior hysterectomy)			Core needle biopsy		296		TRUE	15.7	LIVING	5d8ed961-a012-4b6b-bffb-9468d3953646	bf42e8ce-cd3e-46c8-92f9-ea5cda443a6f	Negative	D92CABBE-8D7E-41E5-B702-9ED07E94E5C4		NO
TCGA-EW-A1J6-01	TCGA-EW-A1J6	70	M0	N0 (i-)	Stage I	6th	T1c		0.902	-25830	528		0	595	28.8	DiseaseFree	HISPANIC OR LATINO	2011-05-11	FEMALE		No	No	C50.9	8500/3	C50.9	YES	2009	80	NO	YES	0	0	3	Post (prior bilateral ovariectomy OR >12 mo since LMP with no prior hysterectomy)			Core needle biopsy		27		TRUE	28.8	LIVING	87281a89-91d2-44f7-9f80-668567ad5c72	1e20ead6-a07f-4f0d-962a-a3a240722fb6	Negative	F282122D-C129-4A8B-9A49-78D5267C37CA		NO
TCGA-EW-A1OV-01	TCGA-EW-A1OV	56	MX	N1mi	Stage IIB	6th	T2		0.388	-20764	469		0	523	25.9	DiseaseFree	HISPANIC OR LATINO	2011-05-27	FEMALE		No	No	C50.9	8500/3	C50.9	YES	2009	130	NO	YES	1	0	6	Post (prior bilateral ovariectomy OR >12 mo since LMP with no prior hysterectomy)			Core needle biopsy		69		TRUE	25.9	LIVING	ac68d219-5670-4ddd-8df6-8aa7ad59e5c7	684196da-0213-497f-b239-7b5e76b01d0e	Close	88E39E13-8ADC-481A-992E-610B3BEBCBD4		NO
TCGA-EW-A1OW-01	TCGA-EW-A1OW	58	MX	N0	Stage IIA	6th	T2		0.464	-21465	444		0	464	22.8	DiseaseFree	NOT HISPANIC OR LATINO	2011-05-18	FEMALE		No	No	C50.9	8090/3	C50.9	YES	2009	100	NO	YES	0	0	3	Post (prior bilateral ovariectomy OR >12 mo since LMP with no prior hysterectomy)			Core needle biopsy				TRUE	22.8	LIVING	f55dd73d-8c36-440b-84e5-9aae53107775	9f55d963-2c1d-4886-980e-edff099babf5	Negative	2153CBCE-6DA9-4E0F-9F41-B9F08FD50647		NO
TCGA-EW-A1OX-01	TCGA-EW-A1OX	43	MX	N0	Stage IIA	6th	T2		0.0924	-15837	550		0	562	29.9	DiseaseFree	HISPANIC OR LATINO	2011-05-18	FEMALE		No	No	C50.9	8523/3	C50.9	YES	2009	140	NO	YES	0	0	4	Pre (<6 months since LMP AND no prior bilateral ovariectomy AND not on estrogen replacement)			Core needle biopsy		16		TRUE	29.9	LIVING	5fc7ff35-d3f7-4687-8759-3542bd58e988	8ba7248f-69cd-4b16-8900-ad2feec2eab8	Negative	4C40B309-3178-4E7E-A987-47698E5E364B		NO
TCGA-EW-A1OY-01	TCGA-EW-A1OY	63	MX	N0	Stage IIA	6th	T2		0.593	-23266	526		0	593	29.8	DiseaseFree	HISPANIC OR LATINO	2011-06-10	FEMALE		No	No	C50.9	8500/3	C50.9	YES	2009	100	NO	YES	0	0	1	Post (prior bilateral ovariectomy OR >12 mo since LMP with no prior hysterectomy)			Core needle biopsy		51		TRUE	29.8	LIVING	53ff5893-7d5e-4bcb-be9c-665fa34b7824	22ebe36e-3c42-4ca0-a624-c4219074bab9	Negative	76358109-41A0-4D5C-8894-F6A63A925961		NO
TCGA-EW-A1OZ-01	TCGA-EW-A1OZ	56	M0	N0 (i-)	Stage IIA	6th	T2		0.626	-20664	928		0	941	40.4	DiseaseFree	NOT HISPANIC OR LATINO	2011-05-11	FEMALE		No	No	C50.9	8500/3	C50.9	YES	2008	210	NO	YES	0	0	4	Post (prior bilateral ovariectomy OR >12 mo since LMP with no prior hysterectomy)			Core needle biopsy		40		TRUE	40.4	LIVING	8f912a40-3251-4e1f-ae65-1f93d71f9881	ac0612f6-3d84-44d5-a224-6cbe65531505	Negative	42DE8E2C-395D-4E9B-B7BC-6A0B2F9BD7CE		NO
TCGA-EW-A1P3-01	TCGA-EW-A1P3	48	MX	N0	Stage IIA	6th	T2		0.24	-17637	919		0	987	52.9	DiseaseFree	NOT HISPANIC OR LATINO	2011-06-10	FEMALE		No	Yes	C50.9	8500/3	C50.9	YES	2008	150	NO	YES	0	0	4	Pre (<6 months since LMP AND no prior bilateral ovariectomy AND not on estrogen replacement)			Core needle biopsy		12		TRUE	52.9	LIVING	1ff85ada-3cdd-4afb-b311-2c7befb52702	bbe1e6e5-7c52-44aa-940e-104f07751e11	Negative	042304AE-706A-4033-A97F-3765A6AEC649		NO
TCGA-EW-A1P4-01	TCGA-EW-A1P4	43	M0	N0 (i-)	Stage IIA	6th	T2		0.47	-15989	525		0	501	29.8	DiseaseFree	HISPANIC OR LATINO	2011-05-11	FEMALE		No	No	C50.9	8510/3	C50.9	YES	2009	290	NO	YES	0	0	3	Pre (<6 months since LMP AND no prior bilateral ovariectomy AND not on estrogen replacement)			Core needle biopsy		44		TRUE	29.8	LIVING	521e2140-ae5b-456f-8699-97398d009687	7a3b5790-35c8-473a-b952-bb603aca5aa1	Negative	70C8D54A-9698-4275-BD96-A6EF2E26474B		NO
TCGA-EW-A1P5-01	TCGA-EW-A1P5	77	M0	N1a	Stage IIB	7th	T2		0.256	-28177	325		0	365	23.1	DiseaseFree	NOT HISPANIC OR LATINO	2011-05-11	FEMALE		No	No	C50.9	8500/3	C50.9	YES	2010	110	NO	YES	0	3	40	Post (prior bilateral ovariectomy OR >12 mo since LMP with no prior hysterectomy)			Core needle biopsy		13		TRUE	23.1	LIVING	53d0af48-d7ea-42c9-8695-c614b89b415b	c5eb7bf2-fc4a-497e-ace9-c715fea47e5b	Negative	82771A56-81CA-4414-949F-EFBCAE1C98D4		NO
TCGA-EW-A1P6-01	TCGA-EW-A1P6	64	M0	N1a	Stage IIB	7th	T2		0.0919	-23485	249		0	312	18.5	DiseaseFree	HISPANIC OR LATINO	2011-05-19	FEMALE		No	No	C50.9	8500/3	C50.9	YES	2010	50	NO	YES	0	2	25	Post (prior bilateral ovariectomy OR >12 mo since LMP with no prior hysterectomy)			Core needle biopsy		18		TRUE	18.5	LIVING	ee5744c0-a8dc-43f2-abdd-0b5529a3e9fb	174435cc-64d1-4d33-953c-1ada5df46ecd	Close	6FEAD496-58BA-42DC-A3F2-2F380EEB1588		NO
TCGA-EW-A1PA-01	TCGA-EW-A1PA	59	M0	N1a	Stage IIB	7th	T2		0.303	-21837	220		0	267	18.9	DiseaseFree	HISPANIC OR LATINO	2011-05-11	FEMALE		No	No	C50.9	8500/3	C50.9	YES	2010	60	NO	YES		1	13	Post (prior bilateral ovariectomy OR >12 mo since LMP with no prior hysterectomy)			Core needle biopsy		24		TRUE	18.9	LIVING	4cfef7f9-f1ee-401c-a2a3-c225d4adc3b6	50c357b1-a9fc-44e4-9a7b-937e6d74e081	Negative	A68B2364-89DA-4DC7-9AA7-A08BBCC85025		NO
TCGA-EW-A1PB-01	TCGA-EW-A1PB	70	MX	N1a	Stage IIIA	6th	T3		0.158	-25770	569		0	608	20	DiseaseFree	NOT HISPANIC OR LATINO	2011-05-18	FEMALE		No	No	C50.9	8500/3	C50.9	YES	2009	320	NO	YES		2	8	Post (prior bilateral ovariectomy OR >12 mo since LMP with no prior hysterectomy)			Core needle biopsy		104		TRUE	20	LIVING	88db1340-e4bf-451a-87c0-6e9168296f5e	da9dc40b-0350-4b8c-8a7a-15100d5aeb90	Negative	B3B6DE56-F40C-40BF-B6B3-2BC10F695F16		NO
TCGA-EW-A1PC-01	TCGA-EW-A1PC	66	MX	N0 (i-)	Stage IIB	7th	T3		0.59	-24434	146		0	187	6.14	DiseaseFree	NOT HISPANIC OR LATINO	2011-09-28	FEMALE		No	No	C50.9	8500/3	C50.9	YES	2011	150	NO	YES	0	0	2	Post (prior bilateral ovariectomy OR >12 mo since LMP with no prior hysterectomy)			Core needle biopsy		93		TRUE	6.14	LIVING	F45210D3-9E66-4F5E-BEF1-5EE5547CC893	FB635F1D-5EE1-4E58-86EA-B1AADA2DE4BA	Negative	C17793D4-FFC9-4FC2-8071-FCFD49575A18		NO
TCGA-EW-A1PD-01	TCGA-EW-A1PD	61	M0	N1a	Stage IIA	7th	T1c		0.333	-22536	112		0	175	13.9	DiseaseFree	HISPANIC OR LATINO	2011-05-18	MALE		No	No	C50.9	8500/3	C50.9	YES	2010	120	NO	YES		2	7				Core needle biopsy		57		TRUE	13.9	LIVING	4dfc233b-ed03-4825-8089-e04cdee99996	9f52ae8b-7fe7-441c-9fb6-c55a9bd1a0d0	Negative	B6D80CA9-F4DA-4DFB-80BF-08BEE17142BD		NO
TCGA-EW-A1PE-01	TCGA-EW-A1PE	56	M0	N1a	Stage IIA	7th	T1c		0.176	-20694	44		0	107	10.5	DiseaseFree	HISPANIC OR LATINO	2011-05-27	FEMALE		No	No	C50.9	8507/3	C50.9	YES	2011	150	NO	YES		1	23	Post (prior bilateral ovariectomy OR >12 mo since LMP with no prior hysterectomy)			Core needle biopsy		24		TRUE	10.5	LIVING	f3b86c02-09a5-4e97-aa7a-86f13f7cda4b	0bc7a0cb-2a16-4f63-8188-39fd4c20b8b3	Negative	F59530A5-7370-4E77-9099-9F38B25A38EB		NO
TCGA-EW-A1PF-01	TCGA-EW-A1PF	50	M0	N0	Stage IA	7th	T1c		0.225	-18384	84		0	140	14.4	DiseaseFree	HISPANIC OR LATINO	2011-05-27	FEMALE		No	No	C50.9	8500/3	C50.9	YES	2010	60	NO	YES	0	0	11	Post (prior bilateral ovariectomy OR >12 mo since LMP with no prior hysterectomy)			Core needle biopsy				TRUE	14.4	LIVING	848773a3-2f4a-4186-ab3f-de667129accf	b8e11365-4360-4db7-bfe8-a8da3ca4819b	Negative	0D24479F-2F86-43AC-AAB1-83AAD99542C4		NO
TCGA-EW-A1PG-01	TCGA-EW-A1PG	53	MX	N1a	Stage IIB	6th	T2		0.0003686	-19464	829		0	876	34.5	DiseaseFree	HISPANIC OR LATINO	2011-05-18	FEMALE		No	No	C50.9	8520/3	C50.9	YES	2008	210	NO	YES	1	1	25	Post (prior bilateral ovariectomy OR >12 mo since LMP with no prior hysterectomy)			Core needle biopsy		6		TRUE	34.5	LIVING	da286247-e8bb-4941-a2af-2453fe61cd02	e216aa55-98fc-4d0d-a24e-cfa05778f973	Negative	6197798C-6F04-470E-BA91-922548E2DFAF		NO
TCGA-EW-A1PH-01	TCGA-EW-A1PH	52	M0	N1a	Stage IIA	7th	T1c		0.466	-19073	77		0	140	19.9	DiseaseFree	HISPANIC OR LATINO	2011-05-27	FEMALE		No	No	C50.9	8500/3	C50.9	YES	2010	70	NO	YES	0	1	10	Post (prior bilateral ovariectomy OR >12 mo since LMP with no prior hysterectomy)			Core needle biopsy		34		TRUE	19.9	LIVING	4da999a0-ef41-4a0b-b1d1-446b39cc855a	dd38ba60-656a-46f7-b22b-bcee3b6d2f19	Negative	2E77693B-FAAD-4CCC-BD4F-3D2470C25143		NO
TCGA-EW-A2FR-01	TCGA-EW-A2FR	59	MX	N3a	Stage IIIC	6th	T1b		0.0742	-21628	1015		0	1120	55	DiseaseFree	NOT HISPANIC OR LATINO	2011-10-12	FEMALE		No	No	C50.9	8500/3	C50.9	YES	2008	100	NO	YES		19	21	Post (prior bilateral ovariectomy OR >12 mo since LMP with no prior hysterectomy)			Core needle biopsy		40		TRUE	55	LIVING	AF97E043-88CB-4F99-8F8B-9BCBCCCDF842	061F9BB8-09F5-4788-B39D-35138A3AA019	Negative	792A24F5-065E-4001-97F6-3F9BA121C65D		NO
TCGA-EW-A2FS-01	TCGA-EW-A2FS	41	MX	N1mi	Stage IIB	6th	T2		0.191	-15302	1074		0	1173	52.7	DiseaseFree	NOT HISPANIC OR LATINO	2011-10-12	FEMALE		No	No	C50.9	8500/3	C50.9	YES	2008	110	NO	YES		1	8	Pre (<6 months since LMP AND no prior bilateral ovariectomy AND not on estrogen replacement)			Core needle biopsy		19		TRUE	52.7	LIVING	D34471A1-B367-4F8A-B35A-C5901C4F5503	D92B4202-25D2-40B1-A704-C6BCA0EB5BC3	Negative	F273B11F-D3CE-4619-BEC2-15C110567503		NO
TCGA-EW-A2FV-01	TCGA-EW-A2FV	39	MX	N3a	Stage IIIC	7th	T3		0.151	-14316	133		0	239	25.9	DiseaseFree	HISPANIC OR LATINO	2011-10-05	FEMALE	invasive micropapillary ductal carcinoma	No	No	C50.9	8507/3	C50.9	YES	2011	80	NO	NO		29	32	Pre (<6 months since LMP AND no prior bilateral ovariectomy AND not on estrogen replacement)			Excisional Biopsy		17		TRUE	25.9	LIVING	F45AA0B2-F3DE-4DB5-9730-E5C6C4E2ED3A	DE8AE7A3-D96B-4B54-9373-8E63F3AC926B	Negative	335BFEB5-6356-43A3-896D-50BF3830B59E		NO
TCGA-EW-A2FW-01	TCGA-EW-A2FW	52	MX	N0 (i-)	Stage IIA	7th	T2		0.212	-19085	99		0	191	22.1	DiseaseFree	HISPANIC OR LATINO	2011-10-05	FEMALE	invasive papillary carcinoma	No	No	C50.9	8503/3	C50.9	YES	2011	150	NO	YES	0	0	6	Post (prior bilateral ovariectomy OR >12 mo since LMP with no prior hysterectomy)			Core needle biopsy		18		TRUE	22.1	LIVING	E6F527A2-38EB-457E-BB39-3C5B9C0BCBEC	7E728799-4C12-451A-AFA9-0B26996F5736	Negative	0487E2B3-C03F-43A0-ABCB-B2BDBE0FF47E		NO
TCGA-EW-A3E8-01	TCGA-EW-A3E8	60	MX	N0	Stage IIB	7th	T3		0.0997	-21922	505		0	647	21.3	DiseaseFree	HISPANIC OR LATINO	2013-02-08	FEMALE		No	No	C50.9	8520/3	C50.9	YES	2011	50	NO	YES		0	2	[Not Evaluated]			Core needle biopsy		67	NO	TRUE	21.3	LIVING	C0B7B798-3383-4A45-A455-9ECA5810739E	A896CC6D-91D8-4C63-B9C6-2B049E88B8B3	Negative	D901F59A-A98A-4D15-85D4-0E9DCA746A03	YES	YES
TCGA-EW-A3U0-01	TCGA-EW-A3U0	61	M0	N1a	Stage IIIA	7th	T3		0.468	-22520	182		0	229	17.5	DiseaseFree	NOT HISPANIC OR LATINO	2012-05-24	FEMALE		No	No	C50.9	8500/3	C50.9	YES	2011	280	NO	YES		1	25	Post (prior bilateral ovariectomy OR >12 mo since LMP with no prior hysterectomy)			Core needle biopsy		97		TRUE	17.5	LIVING	D9DC3B59-613D-469E-8B4F-6C5A557EB26A	549F03A5-3F91-4975-9EEB-AA062264A602	Negative	8652E026-9C4D-4AB6-AADE-29DA3345892E		YES
TCGA-EW-A423-01	TCGA-EW-A423	75	MX	N0	Stage IIA	7th	T2		0.694	-27627	161		0	309	10.2	DiseaseFree	HISPANIC OR LATINO	2013-01-04	FEMALE		No	No	C50.9	8520/3	C50.9	YES	2012	80	NO	YES	0	0	2	Post (prior bilateral ovariectomy OR >12 mo since LMP with no prior hysterectomy)			Core needle biopsy		39	NO	TRUE	10.2	LIVING	BDD08EC8-8892-4273-8F21-6FDE0F23C52D	4B4DDC10-5B37-42D2-BBF8-B0CAC95AE1B3	Negative	0BB6CAC8-CE26-461F-A9FE-46E28E96A368	YES	YES
TCGA-EW-A424-01	TCGA-EW-A424	51	MX	N1	Stage IIB	7th	T3		0.187	-18850	141		0	322	10.6	DiseaseFree	HISPANIC OR LATINO	2013-03-26	FEMALE		No	No	C50.9	8520/3	C50.9	YES	2012	140	NO	YES	1	0	1	[Not Evaluated]			Core needle biopsy			NO	TRUE	10.6	LIVING	A6502F17-6BEE-4D5A-8520-06364593D39C	B22A4ADB-8D8A-490A-A6F4-CC091B41F56F	Negative	EE644ADF-639E-450A-92E6-2A6F1BAD561F	YES	YES
TCGA-GI-A2C8-01	TCGA-GI-A2C8	63	MX	N0	Stage IIIB	6th	T4b		0.558	-23103	2429		0	225	7.39	DiseaseFree	NOT HISPANIC OR LATINO	2011-10-21	FEMALE		Yes	No	C50.9	8500/3	C50.9	YES	2004	100	NO	YES		0	10						83		FALSE	7.39	LIVING	33fe5833-d7a0-43d7-a03d-56985ea448a6	4a21e922-a294-43f0-89cb-862dabed4f8c	Negative	4AABCBD1-DF12-45E1-9307-21D6CB0894A9		NO
TCGA-GI-A2C9-01	TCGA-GI-A2C9	58	MX	N0	Stage IIB	6th	T3		0.564	-21534	2979		0	711	110	DiseaseFree	NOT HISPANIC OR LATINO	2011-10-21	FEMALE		No	No	C50.9	8500/3	C50.9	YES	2003	120	NO	YES	0	0	4	Post (prior bilateral ovariectomy OR >12 mo since LMP with no prior hysterectomy)			Core needle biopsy		100		FALSE	110	LIVING	9F6BE944-83DE-42AB-8738-F0022F475E61	143FC27D-E119-48FF-A5EA-BD6AAFC0404E	Negative	ADDE6090-5278-42D5-8E89-E0AB630A4C06		NO
TCGA-GM-A2DA-01	TCGA-GM-A2DA	46	M0	N1b	Stage IIB	4th	T2		0.141	-16854	6583		0	5909	194	DiseaseFree	NOT HISPANIC OR LATINO	2011-09-28	FEMALE		No	No	C50.9	8500/3	C50.9	YES	1993	50	NO	YES	0	2	13	Post (prior bilateral ovariectomy OR >12 mo since LMP with no prior hysterectomy)	Bone		Fine needle aspiration biopsy		21		FALSE	194	LIVING	C07B122E-AC50-4DB2-ADD2-5617A5D0E976	ED47A919-BE85-4D06-AEE3-87B6485498CC	Negative	F3CD8E6E-B02F-4D5D-B895-6DF063F61603		NO
TCGA-GM-A2DB-01	TCGA-GM-A2DB	62	M0	N0 (i-)	Stage IIA	6th	T2		0.229	-22883	1644		0	1616	53.1	DiseaseFree	NOT HISPANIC OR LATINO	2011-09-28	FEMALE		No	No	C50.9	8500/3	C50.9	YES	2006	190	NO	YES	0	0	3	Post (prior bilateral ovariectomy OR >12 mo since LMP with no prior hysterectomy)			Core needle biopsy		84		FALSE	53.1	LIVING	6E6B7742-A562-490B-BB72-04A5653852E4	57557C6C-4927-449B-976E-127C0916763B	Negative	5A315635-886B-459E-AF5D-079F66E859F0		NO
TCGA-GM-A2DC-01	TCGA-GM-A2DC	57	M0	N1a	Stage IIA	6th	T1c		0.413	-21122	1820		0	1628	53.5	DiseaseFree	NOT HISPANIC OR LATINO	2011-09-29	FEMALE		No	No	C50.9	8500/3	C50.9	YES	2006	110	NO	YES	0	1	21	Post (prior bilateral ovariectomy OR >12 mo since LMP with no prior hysterectomy)			Core needle biopsy		14		FALSE	53.5	LIVING	DD43FFD9-DA18-4AD3-ABE7-6F443C76A717	25DE243D-F03E-496B-B5F0-3DD8E61303FE	Negative	48CB011B-074A-424B-B2D2-E8A2397CF02E		NO
TCGA-GM-A2DD-01	TCGA-GM-A2DD	53	M0	N0 (i-)	Stage I	6th	T1c		0.117	-19415	1490		0	1309	43	DiseaseFree	NOT HISPANIC OR LATINO	2011-09-29	FEMALE		No	No	C50.9	8500/3	C50.9	YES	2007	130	NO	YES	0	0	2	Post (prior bilateral ovariectomy OR >12 mo since LMP with no prior hysterectomy)			Core needle biopsy		36		FALSE	43	LIVING	B343BFE0-7C23-4C6A-8C84-9EE39DB2ECDA	C6514DEB-3214-4CEB-8DB6-46DACA13911F	Negative	E7B75FEC-1706-42C1-8906-B17FE4440161		NO
TCGA-GM-A2DF-01	TCGA-GM-A2DF	53	M0	N1a	Stage IIA	6th	T1c		0.193	-19614	1372		0	1299	42.7	DiseaseFree	NOT HISPANIC OR LATINO	2011-09-29	FEMALE		No	No	C50.9	8500/3	C50.9	YES	2007	100	NO	YES	0	1	32	Post (prior bilateral ovariectomy OR >12 mo since LMP with no prior hysterectomy)			Core needle biopsy		22		FALSE	42.7	LIVING	D6F7AFC0-1558-43AD-ACB1-2B5311ED2264	66760E17-251D-4981-BB02-82C29B315080	Negative	CA6B733A-6030-422C-9DE9-B9718CBB2FDC		NO
TCGA-GM-A2DH-01	TCGA-GM-A2DH	58	M0	N0 (i+)	Stage I	6th	T1c		0.293	-21344	1464		0	1286	42.3	DiseaseFree	NOT HISPANIC OR LATINO	2011-09-29	FEMALE		No	No	C50.9	8500/3	C50.9	YES	2007	110	NO	YES	1	0	2	Post (prior bilateral ovariectomy OR >12 mo since LMP with no prior hysterectomy)			Core needle biopsy		91		FALSE	42.3	LIVING	5700C1B3-922A-4401-8AB8-89028908D696	1BE16830-BC94-422F-B925-26A772F1ED58	Negative	C3243207-2190-4435-9AA9-39E3B913E316		NO
TCGA-GM-A2DI-01	TCGA-GM-A2DI	52	M0	N0 (i+)	Stage I	6th	T1c		0.0143	-19030	2144		0	1883	61.9	DiseaseFree	NOT HISPANIC OR LATINO	2011-09-29	FEMALE		No	No	C50.9	8500/3	C50.9	YES	2005	150	NO	YES	1	0	9	Pre (<6 months since LMP AND no prior bilateral ovariectomy AND not on estrogen replacement)			Core needle biopsy		20		FALSE	61.9	LIVING	66FA504C-4AE4-49AC-9355-1E063776DC0D	554CD9E3-7BF0-4D5B-A389-D258A8F46073	Negative	D437E9FF-5C09-4FD6-BB0B-0881CD4C50D7		NO
TCGA-GM-A2DK-01	TCGA-GM-A2DK	58	M0	N0 (i-)	Stage I	6th	T1c		0.181	-21198	2109		0	1896	62.3	DiseaseFree	NOT HISPANIC OR LATINO	2011-09-29	FEMALE		No	No	C50.9	8500/3	C50.9	YES	2005	120	NO	YES	0	0	1	Post (prior bilateral ovariectomy OR >12 mo since LMP with no prior hysterectomy)			Core needle biopsy		15		FALSE	62.3	LIVING	3A0775A0-61AE-43F2-B5F6-629A44355C2F	6407B3AB-D159-4700-8E6B-D460411643AC	Negative	FBD7BD94-2870-431D-A519-DAF72A97845F		NO
TCGA-GM-A2DL-01	TCGA-GM-A2DL	50	M0	N0 (i-)	Stage I	6th	T1c		0.184	-18475	2723		0	2763	90.8	DiseaseFree	NOT HISPANIC OR LATINO	2011-09-29	FEMALE		No	No	C50.9	8500/3	C50.9	YES	2003	130	NO	YES	0	0	2	Peri (6-12 months since last menstrual period)			Core needle biopsy		37		FALSE	90.8	LIVING	A76774FE-7298-4D68-A2B2-C1BAD93F0C31	D6E981EE-1AFC-4F84-A3BE-E87E0D1460CD	Negative	8CF4E53E-924F-4DC6-8748-BC8A1F7D5662		NO
TCGA-GM-A2DM-01	TCGA-GM-A2DM	57	M0	N0 (i-)	Stage IIA	6th	T2		0.005544	-21160	2464		0	2331	76.6	DiseaseFree	HISPANIC OR LATINO	2011-09-30	FEMALE		No	No	C50.9	8500/3	C50.9	YES	2004	120	NO	YES	0	0	2	Post (prior bilateral ovariectomy OR >12 mo since LMP with no prior hysterectomy)			Core needle biopsy		18		FALSE	76.6	LIVING	753D5D49-3B40-4737-9D4C-B1EC29CC2692	70C927BD-AB54-4E15-8521-5E3A5035DEA5	Negative	18D46E96-4E16-4736-AACF-C6BF8AEC9368		NO
TCGA-GM-A2DN-01	TCGA-GM-A2DN	58	M0	N0 (i-)	Stage IIA	6th	T2		0.0649	-21288	2436		0	2352	77.3	DiseaseFree	NOT HISPANIC OR LATINO	2011-09-30	FEMALE		No	No	C50.9	8500/3	C50.9	YES	2004	210	NO	YES	0	0	9	Post (prior bilateral ovariectomy OR >12 mo since LMP with no prior hysterectomy)			Core needle biopsy		17		FALSE	77.3	LIVING	56BBD282-B88D-4730-9242-AB97D08DC83A	E46B29B9-C697-4739-B292-398674A5ADB9	Negative	8829274B-EB82-4155-A458-CF9F0E60B36E		NO
TCGA-GM-A2DO-01	TCGA-GM-A2DO	54	M0	N0 (i-)	Stage I	6th	T1c		0.0343	-19842	1932		0	1623	53.3	DiseaseFree	NOT HISPANIC OR LATINO	2011-09-30	FEMALE		No	No	C50.9	8520/3	C50.9	YES	2006	110	NO	YES	0	0	3	Post (prior bilateral ovariectomy OR >12 mo since LMP with no prior hysterectomy)			Core needle biopsy		65		FALSE	53.3	LIVING	5FD37868-4762-4109-9DCF-6FDBAB5B645D	B0763E0D-56A7-4953-AD36-C3B218C059B3	Negative	100E842E-0ADD-4E58-B31B-0C67DC175787		NO
TCGA-GM-A3NW-01	TCGA-GM-A3NW	63	M0	N0 (i-)	Stage IIA	6th	T2		0.247	-23041	3110		0	2982	110	DiseaseFree	NOT HISPANIC OR LATINO	2012-01-03	FEMALE		No	No	C50.9	8520/3	C50.9	YES	2003	150	NO	YES	0	0	4	Post (prior bilateral ovariectomy OR >12 mo since LMP with no prior hysterectomy)			Core needle biopsy		61		FALSE	110	LIVING	6DDAEE34-46EB-490C-BD13-F0AB963C4322	0B6EE423-04A5-4426-B397-9669FEAE4C44	Negative	00C6FB2B-A1C9-4310-B178-740313565A32		NO
TCGA-GM-A3NY-01	TCGA-GM-A3NY	72	M0	N1a	Stage IIB	6th	T2		0.112	-26642	778		0	743	38.2	DiseaseFree	NOT HISPANIC OR LATINO	2012-01-03	FEMALE		No	No	C50.9	8520/3	C50.9	YES	2009	140	NO	YES	0	1	13	Post (prior bilateral ovariectomy OR >12 mo since LMP with no prior hysterectomy)			Core needle biopsy		47		FALSE	38.2	LIVING	BD5374C9-7F36-457F-B66B-7CC7FF64224E	50BD5C91-6557-4456-92D3-AE40CF7A8B9D	Negative	1659798C-9B6A-4DF9-A5B6-79AD2194DF11		NO
TCGA-GM-A3XG-01	TCGA-GM-A3XG	46	M0	N1a	Stage IIIA	6th	T3		1.884e-05	-16948	899		0	982	32.3	DiseaseFree	NOT HISPANIC OR LATINO	2012-10-01	FEMALE		No	No	C50.9	8520/3	C50.9	YES	2009	270	NO	YES	0	3	26	Pre (<6 months since LMP AND no prior bilateral ovariectomy AND not on estrogen replacement)			Core needle biopsy		5	NO	FALSE	32.3	LIVING	6F0FD68F-ED6A-4C9E-BE02-C97BA4950F76	A172DB3E-B6D5-4153-ADEC-9E772D6C1971	Negative	E76B5204-99E5-42D0-AE7E-ED5525796CCB	YES	NO
TCGA-GM-A3XL-01	TCGA-GM-A3XL	49	M0	N0 (i-)	Stage IIA	6th	T2		0.481	-18171	1779		0	1717	69.3	DiseaseFree	NOT HISPANIC OR LATINO	2012-10-01	FEMALE		No	No	C50.9	8500/3	C50.9	YES	2007	120	NO	YES	0	0	4	Post (prior bilateral ovariectomy OR >12 mo since LMP with no prior hysterectomy)			Core needle biopsy		67	NO	FALSE	69.3	LIVING	65CAC997-4D39-4501-85EC-4FCB328A8EB5	FED3A891-21BE-4196-B9EF-0BF7C8F976AA	Negative	E8583D11-D6F7-41AC-8CD5-53437CBD8820	YES	NO
TCGA-GM-A3XN-01	TCGA-GM-A3XN	44	M0	N2a	Stage IIIA	6th	T1c		0.168	-16109	1627		0	1641	53.9	DiseaseFree	NOT HISPANIC OR LATINO	2012-10-01	FEMALE		No	No	C50.9	8520/3	C50.9	YES	2007	100	NO	YES	0	5	34	Post (prior bilateral ovariectomy OR >12 mo since LMP with no prior hysterectomy)			Incisional Biopsy		15	NO	FALSE	53.9	LIVING	0930E97A-72EA-4BD5-B2F0-50C76AF695F3	281F2BE7-7FB2-46F2-9A4A-033DB48329A1	Negative	E9A88E5B-4F50-4683-9C65-56CFCB15405E	YES	NO
TCGA-GM-A4E0-01	TCGA-GM-A4E0	67	M0	N3a	Stage IIIC	6th	T3		0.0133	-24788	1871		0	1753	57.6	DiseaseFree	NOT HISPANIC OR LATINO	2012-11-26	FEMALE		No	No	C50.9	8520/3	C50.9	YES	2007	210	NO	YES	1	10	22	Post (prior bilateral ovariectomy OR >12 mo since LMP with no prior hysterectomy)			Core needle biopsy		16	NO	FALSE	57.6	LIVING	6397D7BC-9CB1-4A84-81AD-76954E0A8CEE	EE6B71D0-3596-4669-B138-AF822C2C3C6B	Negative	DB0291E6-E371-40F8-BDB3-0F85F015B3DE	YES	NO
TCGA-GM-A5PV-01	TCGA-GM-A5PV	63	M0	N1a	Stage IIB	7th	T2		0.0368	-23215	499		0	412	13.5	DiseaseFree	NOT HISPANIC OR LATINO	2013-04-12	FEMALE		No	No	C50.9	8500/3	C50.9	YES	2011	190	NO	YES		1	24	Post (prior bilateral ovariectomy OR >12 mo since LMP with no prior hysterectomy)			Core needle biopsy		17	NO	FALSE	13.5	LIVING	67C8DC41-EDCB-4563-96B3-3F93F9EDCBE9	DA53D0EB-95FD-466A-A7AA-6251CB4CE408	Negative	A616A83A-8D19-4085-B430-1AF80D4F9642	YES	NO
TCGA-GM-A5PX-01	TCGA-GM-A5PX	65	M0	N1mi	Stage IIB	7th	T2		0.1	-23753	616		0	551	18.1	DiseaseFree	NOT HISPANIC OR LATINO	2013-04-12	FEMALE		No	No	C50.9	8520/3	C50.9	YES	2011	110	NO	YES	2	1	13	Post (prior bilateral ovariectomy OR >12 mo since LMP with no prior hysterectomy)			Core needle biopsy		21	NO	FALSE	18.1	LIVING	F7064D01-29D8-49A2-AD60-1E0C5F148F3E	2678D877-E48E-48E3-95C1-65ECCE46308E	Negative	E49FAC55-434A-429B-8E61-C5E0FBD7C15C	YES	NO
TCGA-JL-A3YW-01	TCGA-JL-A3YW	49	M0	N1	Stage IIB	7th	T2		0.117		312		0	360	11.8	DiseaseFree	NOT HISPANIC OR LATINO	2012-11-08	FEMALE		No	No	C50.9	8520/3	C50.9	YES	2011	400	NO	YES	0	3	16	Post (prior bilateral ovariectomy OR >12 mo since LMP with no prior hysterectomy)			Tumor resection		65	NO	FALSE	11.8	LIVING	A2434F47-2168-47D0-9BBB-981071597843	CDE5B270-BEC9-40D4-9C59-29F93EF08293	Negative	476488A9-3708-4B11-854A-C91B583C7804	NO	YES
TCGA-JL-A3YX-01	TCGA-JL-A3YX	46	M0	N0	Stage IIA	7th	T2		0.21		306		0	352	11.6	DiseaseFree	NOT HISPANIC OR LATINO	2012-11-08	FEMALE		No	No	C50.9	8520/3	C50.9	YES	2011	900	NO	YES	0	0	16	Post (prior bilateral ovariectomy OR >12 mo since LMP with no prior hysterectomy)			Tumor resection		27	NO	FALSE	11.6	LIVING	75F6E476-233A-409C-A3EF-0240BE569813	659EE487-4309-4D68-A9BC-9079EE87E4A9	Negative	25782EF0-8786-446E-ADBA-21F489844237	NO	YES
TCGA-LD-A66U-01	TCGA-LD-A66U	44	MX	N1mi	Stage IIB	7th	T2		0.2	-16101	183		0	252	8.28	DiseaseFree	NOT HISPANIC OR LATINO	2013-06-27	FEMALE		No	No	C50.9	8520/3	C50.9	YES	2012	160	NO	YES		2	15	[Not Evaluated]			Core needle biopsy			NO	TRUE	8.28	LIVING	38DC3E09-0B0E-4A29-B318-CC0352013DAE	0849AA2E-A846-4DE6-8BA3-EB916DC13F35	Negative	5FF5CE63-2A8F-4117-A384-A57EED6473D8	YES	YES
TCGA-LD-A74U-01	TCGA-LD-A74U	79	M0	N3a	Stage IIIC	7th	T3		0.0661	-28981	59		0	203	6.67	DiseaseFree	NOT HISPANIC OR LATINO	2013-12-30	FEMALE		No	Yes	C50.9	8524/3	C50.8	YES	2013	210	NO	YES		11	12				Core needle biopsy			NO	TRUE	6.67	LIVING	38A4E9BD-93E9-432D-A756-3B1055B823BD	5D3AF3D2-F86B-4FC5-A56E-381F82B84CD0	Negative	CA6A13D4-DD80-4424-B5F3-654EE31263AE	YES	YES
TCGA-LD-A7W6-01	TCGA-LD-A7W6	54	M0	N1a	Stage IIB	7th	T2		0.127	-20077	91		0	140	4.6	DiseaseFree	NOT HISPANIC OR LATINO	2014-02-03	FEMALE		No	No		8524/3	C50.2	YES	2013	630	NO	YES		2	18	Post (prior bilateral ovariectomy OR >12 mo since LMP with no prior hysterectomy)			Core needle biopsy			NO	TRUE	4.6	LIVING	0B0F9938-CE1E-4814-8821-0132D137EB9E	CB914F76-BE58-463E-B9DF-C7CB2811BD3C	Negative	859561F6-3113-45C8-8FBE-718BF860B582	YES	YES
TCGA-LL-A440-01	TCGA-LL-A440	61	MX	N0 (i-)	Stage IA	7th	T1c		0.006821	-22497	32		0	20	0.66	DiseaseFree	NOT HISPANIC OR LATINO	2012-10-26	FEMALE		No	No	C50.9	8520/3	C50.9	YES	2012	200	NO	YES	0	0	4	Post (prior bilateral ovariectomy OR >12 mo since LMP with no prior hysterectomy)			Core needle biopsy		6	NO	FALSE	0.66	LIVING	00B11CA8-8540-4A3D-B602-EC754B00230B	E0630A0D-D4AA-4C20-87EA-441EA60E6CFE	Negative	5577BE88-72ED-43E5-9BB1-83D56C2EA346	NO	YES
TCGA-LL-A441-01	TCGA-LL-A441	62	MX	N0	Stage IA	7th	T1c		0.177	-22772	37		0	91	2.99	DiseaseFree	NOT HISPANIC OR LATINO	2012-11-05	FEMALE		No	No	C50.9	8500/3	C50.9	YES	2012	300	NO	YES	0	0	4	Post (prior bilateral ovariectomy OR >12 mo since LMP with no prior hysterectomy)			Core needle biopsy		42	NO	FALSE	2.99	LIVING	69FC24FC-CFE2-487A-935F-1A954B30B709	E3A1436E-8E38-4CB9-A913-0A50512DB5B3	Negative	1FFDD2E3-02D5-4C38-B6E9-1261EB57835A	YES	YES
TCGA-LL-A442-01	TCGA-LL-A442	56	MX	N0 (i-)	Stage IIA	7th	T2		0.005213	-20495	60		0	109	3.58	DiseaseFree	NOT HISPANIC OR LATINO	2012-10-26	FEMALE		No	Yes	C50.9	8500/3	C50.9	YES	2012	140	NO	YES	0	0	4	Post (prior bilateral ovariectomy OR >12 mo since LMP with no prior hysterectomy)			Core needle biopsy			NO	FALSE	3.58	LIVING	3F56D67F-5A9C-4353-9408-E7F60EB6477B	EFEA8F6E-FB7D-42F5-ABCA-3FF47DA3C062	Negative	389044F0-9D90-4639-8C42-C1A6EA816442	YES	YES
TCGA-LL-A50Y-01	TCGA-LL-A50Y	84	MX	N0	Stage IIA	7th	T2		0.0849	-30934	91		0	210	6.9	DiseaseFree	NOT HISPANIC OR LATINO	2013-03-08	FEMALE		No	No	C50.9	8520/3	C50.9	YES	2012	130	NO	YES	0	0	8	Post (prior bilateral ovariectomy OR >12 mo since LMP with no prior hysterectomy)			Core needle biopsy		26	NO	FALSE	6.9	LIVING	91DA548B-5C64-49C3-A44A-1EF115F53311	CC10FEB5-CED7-4C1E-B429-C4AC77236765	Negative	C3BD4B5F-0FB9-4B22-B8FE-9D689660B5E9	YES	YES
TCGA-LL-A5YL-01	TCGA-LL-A5YL	64	MX	N1a	Stage IIB	7th	T2		0.199	-23395	84		0	169	5.55	DiseaseFree	NOT HISPANIC OR LATINO	2013-06-03	FEMALE		No	No	C50.9	8520/3	C50.4	YES	2012	570	NO	YES	0	3	23	Post (prior bilateral ovariectomy OR >12 mo since LMP with no prior hysterectomy)			Core needle biopsy		51	NO	FALSE	5.55	LIVING	1D75E89D-4B01-443C-BE54-749C7A667BF4	E5C7EA3C-3AAA-4409-B10B-372F2F8E30F6	Negative	17B51CA5-E325-4EA0-AFED-C6D0FD5A40EF	YES	YES
TCGA-LL-A5YM-01	TCGA-LL-A5YM	88	M0	NX	Stage IIIB	7th	T4b		0.442	-32478	131		0	143	4.7	DiseaseFree	NOT HISPANIC OR LATINO	2013-06-03	FEMALE		No	No	C50.9	8541/3	C50.1	YES	2012	280	NO	NO				Post (prior bilateral ovariectomy OR >12 mo since LMP with no prior hysterectomy)			Core needle biopsy		19	NO	FALSE	4.7	LIVING	E9A12DF9-024E-4CBC-B6BF-E4E87485FA90	CF5FDA71-8FBA-43FC-91F3-E4BAA36571DD	Positive	B169A5B5-27CD-48A6-A8D7-C14D3824A20A	NO	YES
TCGA-LL-A5YN-01	TCGA-LL-A5YN	46	M0	N0 (i-)	Stage IIA	7th	T2		0.178	-16884	41		0	111	3.65	DiseaseFree	NOT HISPANIC OR LATINO	2013-05-20	FEMALE		No	No	C50.9	8500/3	C50.9	YES	2013	230	NO	YES	0	0	5	Post (prior bilateral ovariectomy OR >12 mo since LMP with no prior hysterectomy)			Core needle biopsy		23	NO	FALSE	3.65	LIVING	EF1B3332-CD7F-41BB-A2D3-2538E7BECC5C	97AD1ECF-7643-461F-B9A2-1AC953825895	Negative	4D4811FB-5BF1-4574-975B-1740602E43D8	YES	YES
TCGA-LL-A5YO-01	TCGA-LL-A5YO	50	MX	N0	Stage IA	7th	T1b		0.057	-18354	47		0	97	3.19	DiseaseFree	NOT HISPANIC OR LATINO	2013-05-08	FEMALE		No	No	C50.9	8500/3	C50.9	YES	2013	260	NO	YES	0	0	1	Pre (<6 months since LMP AND no prior bilateral ovariectomy AND not on estrogen replacement)			Core needle biopsy		29	NO	FALSE	3.19	LIVING	B8AEFC48-4A6E-4254-A57F-5F688399B582	2B7230C7-0182-4417-9861-03672629D98D	Negative	C5C5D704-2558-4D4B-937B-33BD91132882	YES	YES
TCGA-LL-A5YP-01	TCGA-LL-A5YP	49	M0	N1a	Stage IIB	7th	T2		0.553	-18041	29		0	99	3.25	DiseaseFree	NOT HISPANIC OR LATINO	2013-05-20	FEMALE		No	No	C50.9	8500/3	C50.9	YES	2013	490	NO	YES		2	12	Post (prior bilateral ovariectomy OR >12 mo since LMP with no prior hysterectomy)			Core needle biopsy		64	NO	FALSE	3.25	LIVING	6D24E675-2FA4-4102-861F-7516650B3049	3DC0BC4F-6863-4297-8915-F29E1AA25D26	Negative	B6B4DCFE-F044-44D6-BB90-EF71E6981E82	YES	YES
TCGA-LL-A6FR-01	TCGA-LL-A6FR	50	MX	N0 (i-)	Stage IIA	7th	T2		0.59	-18520	30		0	118	3.88	DiseaseFree	NOT HISPANIC OR LATINO	2013-08-30	FEMALE		No	No	C50.9	8500/3	C50.9	YES	2013	250	NO	YES	0	0	1	Post (prior bilateral ovariectomy OR >12 mo since LMP with no prior hysterectomy)			Core needle biopsy			NO	FALSE	3.88	LIVING	1347C23D-8D6E-4C15-9461-640249838C96	B8348B74-69A1-43B1-A7F5-3AB429378EBB	Negative	B18B184D-B7F1-4C4D-8DA2-D5ECF49749F6	YES	YES
TCGA-LL-A740-01	TCGA-LL-A740	61	MX	N0 (i-)	Stage IA	7th	T1c		0.192	-22416	37		0	137	4.5	DiseaseFree	NOT HISPANIC OR LATINO	2013-11-12	FEMALE		No	No	C50.9	8500/3	C50.9	YES	2013	410	NO	YES	0	0	1	Post (prior bilateral ovariectomy OR >12 mo since LMP with no prior hysterectomy)			Core needle biopsy			NO	FALSE	4.5	LIVING	AA60FA8D-C374-40E0-AF2D-B007701E67E3	0DCB8872-8B48-4100-8AD4-4C89A0D3B9ED	Negative	3AD4AA3C-5F68-43D1-B578-07AB574D4DE3	YES	YES
TCGA-LQ-A4E4-01	TCGA-LQ-A4E4	73	MX	N1a	Stage IIIA	7th	T3		0.188	-26883	414		0	484	15.9	DiseaseFree	NOT HISPANIC OR LATINO	2012-12-05	FEMALE		No	No	C50.9	8520/3	C50.9	YES	2011	200	NO	YES	0	3	26	Post (prior bilateral ovariectomy OR >12 mo since LMP with no prior hysterectomy)			Core needle biopsy		64	NO	TRUE	15.9	LIVING	4F321D41-3255-46A4-AE0D-1CF39699E624	8C8D4BD4-3AA9-4AD1-9715-2376EE540A0C	Positive	C13D16C9-BAC7-4CA4-B062-D925466F9E2B	YES	NO
TCGA-MS-A51U-01	TCGA-MS-A51U	44	M0	N1	Stage IIB	7th	T2		0.18	-16213	129		0	85	2.79	DiseaseFree	NOT HISPANIC OR LATINO	2012-09-12	FEMALE		No	No	C50.9	8520/3	C50.9	YES	2012	190	NO	YES		2	18						11		TRUE	2.79	LIVING	910655DA-2C12-4572-96B7-DED616E69B4B	764A5732-0B44-4CBE-93F2-7B84FD7D81A1	Negative	58D54D1A-3A8D-40DD-A643-846CAF242494		YES
TCGA-OK-A5Q2-01	TCGA-OK-A5Q2	59	MX	N1a	Stage II	7th	T2		0.0911	-21555	149		0	64	2.1	DiseaseFree	[Not Evaluated]	2013-01-22	FEMALE		No	No	C50.9	8520/3	C50.4	YES	2012	20	NO	YES	2	2	13	[Unknown]					23	NO	FALSE	2.1	LIVING	CD7FB75E-1C2E-4201-86D3-B3BA21F476BF	5B55C210-049A-4835-AC3B-BBA70C72973B	Negative	8F2F2141-EC62-4321-B799-054D32FEBA87	[Unknown]	YES
TCGA-OL-A5D6-01	TCGA-OL-A5D6	71	MX	N0	Stage IIA	6th	T2		0.152	-26052	1378		0	385	12.7	DiseaseFree	NOT HISPANIC OR LATINO	2013-04-19	FEMALE		No	No	C50.9	8500/3	C50.9	YES	2009	200	NO	YES	0		2	Post (prior bilateral ovariectomy OR >12 mo since LMP with no prior hysterectomy)			Fine needle aspiration biopsy		29	NO	TRUE	12.7	LIVING	C3A981C7-F148-4252-BD50-AF8A49EC0DF8	A4C6B7C7-739F-42E9-A9E0-9B59F1503F16	Negative	AD80BBA3-DA8E-4DFB-BDA1-FFDC131E9740	YES	NO
TCGA-OL-A5D7-01	TCGA-OL-A5D7	70	MX	N0	Stage IIA	6th	T2		0.362	-25643	1415		0	1416	46.5	DiseaseFree	NOT HISPANIC OR LATINO	2013-04-19	FEMALE		No	No	C50.9	8500/3	C50.9	YES	2009	370	NO	YES	0		1	Post (prior bilateral ovariectomy OR >12 mo since LMP with no prior hysterectomy)			Core needle biopsy		39	NO	TRUE	46.5	LIVING	C8F39325-5382-447C-9291-A6915FC978B8	9F40B937-E6C0-4259-BC0A-5FDCC6549B46	Negative	A8980EE8-52DE-4DA5-84DD-F8E86EBF6A9B	YES	NO
[truncated: 203 more rows]
[truncated: 11 more columns]
