# Supplementary material for: Long non-coding RNAs as prognostic markers in human breast cancer
Source: Oncotarget. 2016 Mar 1;7(15):20584–96. doi: 10.18632/oncotarget.7828 (PMC4991477; doi:10.18632/oncotarget.7828)
Supplement: Supplementary file 6 [file oncotarget-07-20584-s006.xlsx]

## Sheet: Sheet2
Supplementary Table 5, LncRNAs associated with disease free survival
LincRNA	dfs p value
LINC00698	0.0491
LINC00326	0.0317
LINC00704	0.00124
HAR1B	0.0318
LINC00167	0.0177
IGF2BP2_AS1	0.0002943
HAR1A	0.062
FAM74A3	0.000857
LINC00705	0.0005686
LINC00319	0.00381
LINC00310	0.0002958
LINC00162	0.0008003
UMODL1_AS1	0.00508
ARRDC1-AS1	0.0413
TINCR	0.0305
LINC00486	0.00473
LINC00925	0.0444
LINC00346	0.00194
