# Supplementary material for: Long non-coding RNAs as prognostic markers in human breast cancer
Source: Oncotarget. 2016 Mar 1;7(15):20584–96. doi: 10.18632/oncotarget.7828 (PMC4991477; doi:10.18632/oncotarget.7828)
Supplement: Supplementary file 7 [file oncotarget-07-20584-s007.xlsx]

## Sheet: Sheet1
Supplementary Table 6, Alterations of lncRNAs associated with ER, PR and HER-2
		ER		HER-2		Triple negative
		Positive N (%)	P value	Positive N (%)	P value	Positive N (%)	P value
LINC00657	Alteration (N=114)	68 (60%)	0.0123	21 (18%)	0.8995	20 (18%)	0.7052
	No alteration (N=845)	603 (71%)		164 (19%)		163 (27%)
LINC00346	Alteration (N=72)	14 (19% )	<0.0001	10 (14%)	0.3449	16 (22%)	0.5322
	No alteration (N=887)	657 (74%)		175 (20%)		167 (19%)
LINC00654	Alteration (N=67)	23 (34% )	<0.0001	23 (34%)	0.0033	13 (19%)	1
	No alteration (N=892)	648 (73% )		165 (18%)		170 (19%)
HCG11	Alteration (N=55)	14 (25%)	<0.0001	7 (13%)	0.2893	33 (60%)	<0.0001
	No alteration (N=904)	657 (73%)		178 (20%)		150 (16%)
LINC00705	Alteration (N=29)	14 (48%)	0.0132	4(14%)	0.6326	9 (31%)	0.1451
	No alteration (N=930)	657 (70 %)		181(19%)		174 (19%)
LINC00310	Alteration (N=36)	18 (50%)	0.0145	5 (14%)	0.5204	15 (41%)	0.0016
	No alteration (N=923)	653 (71%)		180 (20%)		168 (19%)
LINC00704	Alteration (N=19)	2 (11%)	<0.0001	7 (37%)	0.0717	8 (42%)	0.0167
	No alteration (N=940)	669 (71%)		178 (19%)		175 (19%)
LINC00574	Alteration (N=36)	31 (86%)	0.0397	4 (11%)	0.2812	3 (8.3%)	0.1277
	No alteration (N=923)	640 (69%)		181 (20%)		180 (20%)
FAM74A3	Alteration (N=36)	25 (69%)	1	4 (11%)	0.2812	6 (17%)	0.8311
	No alteration (N=923)	646 (70%)		181 (20%)		177 (19%)
UMODL1-AS1	Alteration (N=42)	17 (40%)	<0.0001	3 (11%)	0.0442	18 (43%)	0.0004
	No alteration (N=917)	654(71%)		182 (20%)		165 (18%)
ARRDC1-AS1	Alteration (N=31)	12 (39%)	<0.0001	4 (13%)	0.4889	13 (42%)	0.0425
	No alteration (N=928)	659 (71%)		184 (20%)		170 (18%)
LINC00323	Alteration (N=37)	24 (65%)	0.284	4 (11%)	0.2092	10 (27%)	0.2045
	No alteration (N=922)	647 (70%)		181 (20%)		173 (19 %)
HAR1A	Alteration (N=26)	24 (92%)	0.0089	3 (12%)	0.45	1 (3%)	0.0431
	No alteration (N=933)	647 (69%)		182 (19%)		182 (19%)
